# Supplementary material for: Open design of a reproducible videogame controller for MRI and MEG
Source: PLoS One. 2023 Nov 1;18(11):e0290158. doi: 10.1371/journal.pone.0290158 (PMC10619825; doi:10.1371/journal.pone.0290158)
Supplement: S1 Dataset — (CSV) [file pone.0290158.s002.csv]

TrialNumber	block	condition	key	lr_condition	duration	onset	onset_flip	offset_flip	key_press_time	key_press_rt	key_release_time	key_release_rt	key_duration	all_keypresses	all_keyreleases	ran	order	subject	session	exp	run
1	0	long	x	r	2.2352709941517537	3.0	2.9999004079727456	5.235834241961129	3.537316035013646	0.5374156270409003	5.511863816005644	0.2760295740445144	1.9745477809919976	[('5', 1.4808535120100714), ('5', 2.9687826160225086), ('lshift', 3.5372597739915363), ('x', 3.537316035013646), ('percent', 4.4624151100288145), ('5', 5.9504286799929105)]	[('5', 0.001077659020666033), ('5', 1.4889668570249341), ('5', 2.976565550023224), ('percent', 4.464848717034329), ('lshift', 5.511836846999358), ('x', 5.5118638160056435), ('5', 5.952832693990786)]	1.0	0.0	sub-01	ses-001	mri	1
2	0	long	y	r	1.922958724505864	8.109922328540312	8.107490041002166	10.039401130983606	8.562395373010077	0.454905332007911	10.343976357020438	0.3045752260368317	1.7815809840103611	[('5', 7.441284932021517), ('lshift', 8.562343871977646), ('y', 8.562395373010077), ('percent', 8.934550150006544), ('5', 10.418486537004355)]	[('5', 7.449050410010386), ('percent', 8.936956444988027), ('lshift', 10.34391976898769), ('y', 10.343976357020438), ('5', 10.425398456980474)]	1.0	1.0	sub-01	ses-001	mri	1
3	0	long	b	r	1.7668830376515554	12.942477080206483	12.940057767962571	14.70720247796271	13.375677453004757	0.4356196850421838	14.977912814996673	0.2707103370339609	1.602235361991916	[('5', 11.90485184098361), ('lshift', 13.375579838990234), ('b', 13.375677453004755), ('percent', 13.405436904984526), ('percent', 14.889067750016693)]	[('5', 11.912665130977985), ('percent', 13.40846786898328), ('percent', 14.896640377002768), ('lshift', 14.977868305984885), ('b', 14.977912814996671)]	1.0	2.0	sub-01	ses-001	mri	1
4	0	long	a	r	1.142072116395774	16.73502688971298	16.73598255799152	17.872202632948756	17.17313973198179	0.437157173990272	18.262231933011208	0.3900293000624515	1.0890922010294162	[('5', 16.382043696998153), ('lshift', 17.173082789988257), ('a', 17.17313973198179), ('percent', 17.875618438003585)]	[('5', 16.385035530023742), ('percent', 17.875651432026643), ('lshift', 18.262200056982692), ('a', 18.262231933011208)]	1.0	3.0	sub-01	ses-001	mri	1
5	0	long	u	l	1.1742585994030814	19.51914577412332	19.52171095996164	20.689343547972385	20.13967598392628	0.6179650239646435	21.048029361933004	0.3586858139606192	0.9083533780067228	[('5', 19.366116097953636), ('lshift', 20.139621707960032), ('u', 20.13967598392628), ('percent', 20.854339461948257)]	[('5', 19.369085012935102), ('percent', 20.85675315692788), ('lshift', 21.047987942933105), ('u', 21.048029361933004)]	1.0	4.0	sub-01	ses-001	mri	1
6	0	long	r	l	1.0375796008727105	22.3265910012884	22.32213188096648	23.35517152998364	22.707183666992933	0.3850517860264517	23.61556388996541	0.260392359981779	0.9083802229724824	[('5', 22.33733246201882), ('lshift', 22.707125352986623), ('r', 22.707183666992933), ('5', 23.83055187301943)]	[('5', 22.345150987966917), ('lshift', 23.61554349499056), ('r', 23.615563889965415), ('5', 23.83287131600082)]	1.0	5.0	sub-01	ses-001	mri	1
7	0	long	l	l	1.8473095986778088	25.84765300817516	25.83881124400068	27.68604843597859	26.226518969982862	0.3877077259821817	27.96976379695116	0.2837153609725646	1.7432448269682936	[('5', 25.321190333983395), ('lshift', 26.22646499297116), ('l', 26.226518969982862), ('percent', 26.81420254497789), ('5', 28.302487058972474)]	[('5', 25.32835346797947), ('percent', 26.81661317893304), ('lshift', 27.969729626958724), ('l', 27.969763796951156), ('5', 28.304849880980328)]	1.0	6.0	sub-01	ses-001	mri	1
8	0	long	d	l	2.8874961570292483	29.42531378850161	29.42355701699853	32.30533048795769	29.945546126982663	0.5219891099841334	32.60006079997402	0.2947303120163269	2.654514672991354	[('5', 29.784679982985836), ('lshift', 29.945493955980055), ('d', 29.945546126982663), ('percent', 31.286079442012124), ('5', 32.774384444986936)]	[('5', 29.792844914016314), ('percent', 31.288993629976176), ('lshift', 32.600035633018706), ('d', 32.60006079997402), ('5', 32.776740218978375)]	1.0	7.0	sub-01	ses-001	mri	1
9	1	short	d	l	0.3	34.13520157816538	34.13868148095207	34.4397374149994	34.67005094198976	0.5313694610376842	34.83742028998677	0.3976828749873675	0.1673693479970097	[('5', 34.257054596964736), ('lshift', 34.67000140697928), ('d', 34.67005094198976)]	[('5', 34.26465842995094), ('lshift', 34.83739365194924), ('d', 34.83742028998677)]	1.0	8.0	sub-01	ses-001	mri	1
10	1	short	l	l	0.3	40.33886251039036	40.339860779000446	40.638412344967946	40.82322168798419	0.4833609089837409	41.03641789901303	0.3980055540450848	0.2131962110288441	[('5', 35.7500056179706), ('5', 37.24084920302266), ('5', 38.728838053997606), ('5', 40.216521462018136), ('lshift', 40.823168513015844), ('l', 40.82322168798419)]	[('5', 35.752926038985606), ('5', 37.24849597498542), ('5', 38.73646234499756), ('5', 40.22432278597262), ('lshift', 41.036395950010046), ('l', 41.03641789901303)]	1.0	9.0	sub-01	ses-001	mri	1
11	1	short	r	l	0.3	42.60353024954284	42.606342439947184	42.903915214992594	43.20747862994904	0.6011361900018528	43.48473724297946	0.5808220279868692	0.2772586130304262	[('5', 41.72497125697555), ('5', 43.20101708697621), ('lshift', 43.20742446894292), ('r', 43.20747862994904)]	[('5', 41.72501187794842), ('percent', 43.21233286295319), ('lshift', 43.48470552597428), ('r', 43.48473724297946)]	1.0	10.0	sub-01	ses-001	mri	1
12	1	short	u	l	0.3	45.84890427094643	45.85495448199799	46.15441811899655	46.25403622497106	0.3990817429730668	46.590613712964114	0.4361955939675681	0.3365774879930541	[('5', 46.17701020499226), ('lshift', 46.25397833297029), ('u', 46.25403622497106)]	[('5', 44.6966665359796), ('5', 46.18463982298272), ('lshift', 46.590590544976294), ('u', 46.590613712964114)]	1.0	11.0	sub-01	ses-001	mri	1
13	1	short	b	r	0.3	48.10889251382347	48.10533706797287	48.40501765499357	48.75605817401083	0.6507211060379632	48.97152704198379	0.5665093869902194	0.2154688679729588	[('5', 47.66989541298244), ('lshift', 48.75600711698644), ('b', 48.75605817401083), ('5', 49.16588113200851)]	[('5', 47.67290598800173), ('lshift', 48.97150556201814), ('b', 48.97152704198379), ('5', 49.16877802601084)]	1.0	12.0	sub-01	ses-001	mri	1
14	1	short	x	r	0.3	50.757052792202174	50.75495839398354	51.0562747939839	51.44848869397538	0.6935302999918349	51.73760454694275	0.6813297529588453	0.2891158529673703	[('5', 50.648476356989704), ('lshift', 51.44842107198201), ('x', 51.44848869397538)]	[('5', 50.65618852095213), ('lshift', 51.73758324899245), ('x', 51.73760454694275)]	1.0	13.0	sub-01	ses-001	mri	1
15	1	short	a	r	0.3	52.96843516644103	52.96722598798806	53.27030658797594	53.63982951099752	0.6726035230094567	53.89046941400738	0.6201628260314465	0.2506399030098691	[('5', 52.13716349599417), ('5', 53.62453425000422), ('lshift', 53.6397777730017), ('a', 53.639829510997515)]	[('5', 52.144282191991806), ('5', 53.63266470900271), ('lshift', 53.89044601400383), ('a', 53.890469414007384)]	1.0	14.0	sub-01	ses-001	mri	1
16	1	short	y	r	0.3	55.07190518244104	55.07137555599911	55.37291902099969	55.63606770697516	0.5646921509760432	55.99758973997086	0.6246707189711742	0.3615220329957083	[('5', 55.14114812196931), ('lshift', 55.6360038939747), ('y', 55.636067706975155)]	[('5', 55.141183943953365), ('lshift', 55.99756891996367), ('y', 55.99758973997086)]	1.0	15.0	sub-01	ses-001	mri	1
17	2	long	y	r	2.851193276585322	57.239309670225325	57.23554740299005	60.0895461459877	58.0142915500328	0.7787441470427439	58.25496151403058	-1.8345846319571135	0.2406699639977887	[('5', 56.61402741400525), ('lshift', 58.01424340205267), ('y', 58.014291550032794), ('percent', 58.1002637600177), ('lshift', 58.87671255401801), ('y', 58.87675997405313), ('percent', 59.59513059805613), ('percent', 61.080345700029284)]	[('5', 56.61638377502095), ('percent', 58.10441501904279), ('lshift', 58.25492713804124), ('y', 58.25496151403058), ('percent', 59.59516024403274), ('percent', 61.08812653500354)]	1.0	16.0	sub-01	ses-001	mri	1
18	2	long	a	r	2.2798420426550483	65.62783048094731	65.62213391700061	67.90441198798362	66.12303865997819	0.5009047429775819	68.19467233598698	0.2902603480033576	2.071633676008787	[('5', 62.56893455097452), ('5', 64.05664904700825), ('5', 65.55242229101714), ('lshift', 66.12298406800255), ('a', 66.12303865997819), ('percent', 67.06093020999106), ('5', 68.53432044398505)]	[('lshift', 61.754123984021135), ('y', 61.754160545009654), ('5', 62.57657110999571), ('5', 64.06429115502397), ('5', 65.56012638000539), ('percent', 67.06095831299899), ('lshift', 68.19464409002103), ('a', 68.19467233598698), ('5', 68.53672175499378)]	1.0	17.0	sub-01	ses-001	mri	1
19	2	long	x	r	1.875174422525385	70.39211398974822	70.3878473409568	72.2706556369667	70.90540405892534	0.5175567179685459	72.60876567097148	0.3381100340047851	1.7033616120461377	[('5', 70.01659767696401), ('lshift', 70.90534112794558), ('x', 70.90540405892534), ('percent', 71.51798695896287), ('5', 73.01602078892756)]	[('5', 70.02418891596608), ('percent', 71.52039097994566), ('lshift', 72.60872800997458), ('x', 72.60876567097148), ('5', 73.01605196692981)]	1.0	18.0	sub-01	ses-001	mri	1
20	2	long	b	r	2.583450076165329	74.9924090558075	74.98923388996627	77.5708470409736	75.53201616700971	0.5427822770434432	77.9245747490204	0.3537277080467902	2.392558582010679	[('5', 74.48857907403726), ('lshift', 75.53194493503543), ('b', 75.53201616700971), ('percent', 75.98193930101115), ('percent', 77.47228503698716)]	[('5', 74.49629196000751), ('percent', 75.98436593299266), ('percent', 77.48005104600452), ('lshift', 77.92454708303558), ('b', 77.9245747490204)]	1.0	19.0	sub-01	ses-001	mri	1
21	2	long	u	l	2.2917882261333125	80.37870289566847	80.36775048699928	82.67172927595675	81.3231017490034	0.9553512620041148	83.12265350099187	0.4509242250351235	1.7995517519884745	[('5', 78.96573752799304), ('5', 80.44857457495527), ('lshift', 81.32303294498706), ('u', 81.3231017490034), ('percent', 81.94181285396917), ('5', 83.42967352794949)]	[('5', 78.9686931509641), ('5', 80.45653987798141), ('percent', 81.94480933598243), ('lshift', 83.12262343795737), ('u', 83.12265350099187), ('5', 83.43265420600073)]	1.0	20.0	sub-01	ses-001	mri	1
22	2	long	l	l	2.5563135018997007	84.59170620029309	84.58792069897754	87.15285458997823	86.82972168194829	2.2418009829707444	87.62040159897879	0.4675470090005547	0.7906799170305021	[('5', 84.92032126197591), ('5', 86.408661887981), ('lshift', 86.8296621129848), ('l', 86.82972168194829), ('5', 87.9023040389875)]	[('5', 84.92855890997453), ('5', 86.41620442696149), ('lshift', 87.62037947698263), ('l', 87.62040159897879), ('5', 87.9046507619787)]	1.0	21.0	sub-01	ses-001	mri	1
23	2	long	r	l	1.8293238799810472	89.61115110713625	89.6040450919536	91.43943880900042	90.20078899996588	0.5967439080122858	91.72065378999103	0.2812149809906259	1.5198647900251672	[('5', 89.38439902296523), ('lshift', 90.20073182997294), ('r', 90.20078899996588), ('percent', 90.88585069094552), ('5', 92.36855209898204)]	[('5', 89.39209520095028), ('percent', 90.88885495293653), ('lshift', 91.72062387794722), ('r', 91.72065378999105), ('5', 92.37643709097756)]	1.0	22.0	sub-01	ses-001	mri	1
24	2	long	d	l	2.136867897737297	93.20343011650792	93.20495556498643	95.33412199298618	93.85331179900096	0.6483562340144999	95.60066493198974	0.2665429390035569	1.747353132988792	[('lshift', 93.85325538599864), ('d', 93.85331179900095), ('percent', 93.85824430402135), ('percent', 95.34437108400743)]	[('percent', 93.86468825000338), ('percent', 95.35254932701355), ('lshift', 95.60062649101019), ('d', 95.60066493198974)]	1.0	23.0	sub-01	ses-001	mri	1
25	3	long	d	l	2.957236684465528	97.70420228711224	97.7042990429909	100.65554232499562	98.29571665392724	0.5914176109363325	100.03289237292483	-0.6226499520707875	1.7371757189976051	[('5', 96.8463781029568), ('lshift', 98.29566070996225), ('d', 98.29571665392723), ('percent', 98.33074860996567), ('percent', 99.81622769596288), ('lshift', 100.06901026394917), ('d', 100.06968416192103), ('lshift', 100.32024804392131), ('d', 100.32030826696428), ('5', 101.30999508395325)]	[('5', 96.84886357496725), ('percent', 98.33626538596582), ('percent', 99.8244125189376), ('lshift', 100.03284018894192), ('d', 100.03289237292483), ('lshift', 100.17411769193131), ('d', 100.17413982294966), ('lshift', 100.99910762294894), ('d', 100.99913103692234), ('5', 101.31230693496764)]	1.0	24.0	sub-01	ses-001	mri	1
26	3	long	l	l	2.5983171284334468	106.4452246607415	106.43697899096878	109.03723224898567	107.0457810969674	0.6088021059986204	109.5253337569302	0.4881015079445205	2.479552659962792	[('5', 102.80053990293527), ('5', 104.28868595394306), ('5', 105.77667567896424), ('lshift', 107.04572596092476), ('l', 107.0457810969674), ('percent', 107.27782059292076), ('percent', 108.76025404193206)]	[('5', 102.80820263695205), ('5', 104.29631325491937), ('5', 105.78621312696487), ('percent', 107.28023707895773), ('percent', 108.76791108492762), ('lshift', 109.52529717696598), ('l', 109.5253337569302)]	1.0	25.0	sub-01	ses-001	mri	1
27	3	long	r	l	2.561058352572911	111.07547083787942	111.07057453796732	113.6367227199953	111.7547108689323	0.6841363309649751	113.98770313494606	0.3509804149507545	2.2329922660137527	[('5', 110.25383114692522), ('5', 111.73613408894744), ('lshift', 111.75462945492472), ('r', 111.7547108689323), ('percent', 113.23007925995626)]	[('5', 110.2562430309481), ('5', 111.74436336394865), ('percent', 113.23253236094024), ('lshift', 113.98766329296632), ('r', 113.98770313494606)]	1.0	26.0	sub-01	ses-001	mri	1
28	3	long	u	l	2.043696643500144	115.6003241277494	115.60562840499917	117.63771420897685	117.4391789159854	1.8335505109862424	118.23532868199982	0.5976144730229862	0.7961497660144232	[('5', 114.72588343999814), ('5', 116.20855614199536), ('lshift', 117.40767259401036), ('r', 117.40773151500616), ('u', 117.4391789159854), ('5', 117.70210737898014)]	[('5', 114.72826952999458), ('5', 116.21620775701012), ('lshift', 117.67128586996114), ('r', 117.67130950797582), ('5', 117.70448988798307), ('u', 118.23532868199982)]	1.0	27.0	sub-01	ses-001	mri	1
29	3	long	a	r	1.5291112242092542	120.00011735147696	119.99996280297636	121.52033401594964	120.69074013794308	0.6907773349666968	121.81941632693632	0.2990823109867051	1.1286761889932675	[('5', 119.18464739999035), ('5', 120.68028365296777), ('lshift', 120.6906824039761), ('a', 120.69074013794307), ('5', 122.16890878794948)]	[('5', 119.19226801994955), ('5', 120.68796518997988), ('lshift', 121.81880048295716), ('a', 121.81941632693633), ('5', 122.17600040294928)]	1.0	28.0	sub-01	ses-001	mri	1
30	3	long	b	r	1.9123006644330969	124.26776648785945	124.26667471497784	126.18635275698034	124.68677107896656	0.420096363988705	126.43411405396182	0.2477612969814799	1.747342974995263	[('5', 123.6563524119556), ('lshift', 124.68671293597436), ('b', 124.68677107896656), ('percent', 125.14998462598305), ('5', 126.64559754595393)]	[('5', 123.66394397098338), ('percent', 125.1523954719305), ('lshift', 126.43408279097639), ('b', 126.43411405396182), ('5', 126.64795792195946)]	1.0	29.0	sub-01	ses-001	mri	1
31	3	long	y	r	2.205526752143288	127.72845696275148	127.72012897999956	129.93320152995875	128.15179869299757	0.4316697129979729	130.21838687401032	0.2851853440515697	2.066588181012776	[('5', 128.1281575729954), ('lshift', 128.15173386596143), ('y', 128.15179869299755), ('percent', 129.62180338799953)]	[('5', 128.13587203400675), ('percent', 129.6241100599873), ('lshift', 130.21834786300315), ('y', 130.21838687401032)]	1.0	30.0	sub-01	ses-001	mri	1
32	3	long	x	r	2.057789839505809	131.6298763124042	131.6331786349765	133.68335586896865	132.08679770096205	0.4536190659855492	133.96747309796046	0.2841172289918177	1.880675396998413	[('5', 131.1094032409601), ('lshift', 132.0867390279309), ('x', 132.08679770096205), ('percent', 132.60051043593558), ('5', 134.09401178790722)]	[('5', 131.11245478794444), ('percent', 132.60805993393296), ('lshift', 133.96744328195928), ('x', 133.96747309796046), ('5', 134.09582954191137)]	1.0	31.0	sub-01	ses-001	mri	1
33	4	short	l	l	0.3	135.27324592146968	135.2700815089629	135.5712077599601	135.85259115498047	0.58250964601757	136.2848562829313	0.713648522971198	0.4322651279508136	[('5', 135.57659693795722), ('lshift', 135.8525298779714), ('l', 135.85259115498047)]	[('5', 135.58421250095125), ('lshift', 136.2848095059744), ('l', 136.2848562829313)]	1.0	32.0	sub-01	ses-001	mri	1
34	4	short	r	l	0.3	140.41388810531436	140.41857481596526	140.71628331398824	141.03967769496376	0.6211028789984994	141.29397837095894	0.5776950569706969	0.2543006759951822	[('5', 137.06953978299862), ('5', 138.56025639898144), ('5', 140.04860667698085), ('lshift', 141.03962106700055), ('r', 141.03967769496376), ('5', 141.54183255595854)]	[('5', 137.07254841999384), ('5', 138.56796531396685), ('5', 140.05589400796453), ('lshift', 141.29394638800295), ('r', 141.29397837095894), ('5', 141.54418132599676)]	1.0	33.0	sub-01	ses-001	mri	1
35	4	short	u	l	0.3	142.34856900624604	142.35278739396017	142.64965503197163	143.01284298597602	0.6600555920158513	143.33814460597932	0.68848957400769	0.3253016200033016	[('lshift', 143.01276059495285), ('u', 143.01284298597602), ('percent', 143.02784629294183)]	[('percent', 143.03186827793252), ('lshift', 143.3380951039726), ('u', 143.33814460597932)]	1.0	34.0	sub-01	ses-001	mri	1
36	4	short	d	l	0.3	144.6879695105309	144.6883969649789	144.9860279869754	145.8300266449805	1.1416296800016426				[('5', 144.52595863095485), ('lshift', 145.82997081597568), ('d', 145.83002664498053)]	[('5', 144.5283513139584)]	1.0	35.0	sub-01	ses-001	mri	1
37	4	short	a	r	0.3	147.57947224383437	147.58456797199324	147.88589638995472	148.07175441802246	0.4871864460292272	148.29974715097342	0.4138507610186934	0.2279927329509519	[('percent', 146.01378870999906), ('5', 147.50211087899515), ('lshift', 148.07168826897396), ('a', 148.07175441802246)]	[('percent', 146.0167410710128), ('lshift', 146.07940189901274), ('d', 146.0794420799939), ('5', 147.50409060000675), ('lshift', 148.29972110397648), ('a', 148.29974715097342)]	1.0	36.0	sub-01	ses-001	mri	1
38	4	short	x	r	0.3	149.39943248765374	149.4029533789726	149.7038815469714	149.85061881196452	0.4476654329919256	150.08799096994335	0.3841094229719601	0.2373721579788252	[('5', 148.98443670594133), ('lshift', 149.85055288497824), ('x', 149.85061881196452), ('5', 150.48574883694528)]	[('5', 148.99253803497413), ('lshift', 150.08796846994665), ('x', 150.08799096994335), ('5', 150.48818405292695)]	1.0	37.0	sub-01	ses-001	mri	1
39	4	short	y	r	0.3	151.88423553920964	151.88569069397636	152.18534988397732	152.33141538896598	0.4457246949896216	152.57092888694024	0.3855790029629133	0.2395134979742579	[('5', 151.9679889829713), ('lshift', 152.3313569969614), ('y', 152.33141538896598)]	[('5', 151.9762362979236), ('lshift', 152.5709062249516), ('y', 152.57092888694024)]	1.0	38.0	sub-01	ses-001	mri	1
40	4	short	b	r	0.3	154.52382872713227	154.52062968397513	154.8191475159838	154.87670833192533	0.3560786479501985	155.18516835692571	0.3660208409419283	0.3084600250003859	[('5', 153.46199632593198), ('lshift', 154.8766564039397), ('b', 154.87670833192533), ('percent', 154.95327652990818)]	[('5', 153.46440801292192), ('percent', 154.96031028492143), ('lshift', 155.18512774293777), ('b', 155.18516835692571)]	1.0	39.0	sub-01	ses-001	mri	1
41	5	short	b	r	0.3	157.2917598154355	157.2856678229873	157.5860331679578						[('5', 156.44580855494132), ('5', 157.9283672409365)]	[('5', 156.44822511298116), ('5', 157.93596492294455)]	1.0	40.0	sub-01	ses-001	mri	1
42	5	short	x	r	0.3	162.22621877577038	162.21638368995627	162.5203991360031	162.8309957680176	0.6146120780613273	163.1010914100334	0.580692274030298	0.2700956420158036	[('5', 159.41642279201187), ('5', 160.91254081303487), ('5', 162.40017122903373), ('lshift', 162.8309290620382), ('x', 162.8309957680176)]	[('5', 159.42409663903527), ('5', 160.92015091102803), ('5', 162.40779783204198), ('lshift', 163.10106781602371), ('x', 163.1010914100334)]	1.0	41.0	sub-01	ses-001	mri	1
43	5	short	y	r	0.3	165.27736769775234	165.2669724029838	165.569726746995	165.94887062296038	0.6818982199765742	166.2539462929708	0.6842195459757932	0.3050756700104102	[('5', 163.89344681298826), ('5', 165.37586977495812), ('lshift', 165.9488038359559), ('y', 165.94887062296038)]	[('5', 163.8964436389506), ('5', 165.3835969559732), ('lshift', 166.25391725095687), ('y', 166.2539462929708)]	1.0	42.0	sub-01	ses-001	mri	1
44	5	short	a	r	0.3	167.92584212603492	167.92040065996116	168.2188660489628	168.90052433800884	0.9801236780476756	169.10492697102018	0.8860609220573679	0.2044026330113411	[('5', 166.86994814500213), ('5', 168.36009392602136), ('lshift', 168.90046338300453), ('a', 168.90052433800884)]	[('5', 166.87235765298828), ('5', 168.36775961599778), ('lshift', 169.10490224300884), ('a', 169.10492697102018)]	1.0	43.0	sub-01	ses-001	mri	1
45	5	short	l	l	0.3	170.71509255176596	170.72072481695795	171.0182365049841	171.32691634696675	0.6061915300088003	171.55607056996087	0.5378340649767779	0.2291542229941114	[('5', 169.8537389760022), ('lshift', 171.32685304799816), ('l', 171.32691634696675), ('percent', 171.33676975697745)]	[('5', 169.85618912696373), ('percent', 171.34404792496935), ('lshift', 171.55603856500238), ('l', 171.55607056996087)]	1.0	44.0	sub-01	ses-001	mri	1
46	5	short	u	l	0.3	172.69719273527167	172.70355962298345	173.00311519094976	173.4196563459118	0.7160967229283415	173.8341535089421	0.831038317992352	0.4144971630303189	[('5', 172.8300412489334), ('lshift', 173.4195879069157), ('u', 173.4196563459118)]	[('5', 172.83243276091525), ('lshift', 173.8335358389304), ('u', 173.8341535089421)]	1.0	45.0	sub-01	ses-001	mri	1
47	5	short	r	l	0.3	174.88950461532798	174.88570385496132	175.18217719398672	175.3687802979839	0.4830764430225827	175.7139646789874	0.5317874850006774	0.3451843810034916	[('5', 174.325578517979), ('lshift', 175.36871613998665), ('r', 175.3687802979839), ('5', 175.81374772801064)]	[('5', 174.32805188500788), ('lshift', 175.71394032100216), ('r', 175.7139646789874), ('5', 175.8167146120104)]	1.0	46.0	sub-01	ses-001	mri	1
48	5	short	d	l	0.3	177.7217287355511	177.71973321499536	178.02018206199864	178.07933321298333	0.3595999979879707	178.28702638001414	0.2668443180155009	0.2076931670308113	[('lshift', 176.37967110896716), ('r', 176.37972416199045), ('5', 177.30136497598141), ('lshift', 178.07928132498637), ('d', 178.07933321298333), ('5', 178.79731222096598)]	[('lshift', 176.62970070698066), ('r', 176.62974664499052), ('5', 177.30436341196764), ('lshift', 178.28699899301864), ('d', 178.28702638001414), ('5', 178.80028884398052)]	1.0	47.0	sub-01	ses-001	mri	1
49	6	long	l	l	2.9273255210020586	179.90715907705086	179.9003965879674	182.8352285019937	180.62434052693425	0.7239439389668405	180.86089016293408	-1.9743383390596136	0.236549635999836	[('5', 180.27985891897697), ('lshift', 180.6242838629405), ('l', 180.62434052693425), ('lshift', 181.37976088997675), ('l', 181.38046015694272), ('percent', 181.7735877589439), ('percent', 183.25589326396585)]	[('5', 180.28766514797462), ('lshift', 180.86086863896344), ('l', 180.86089016293408), ('percent', 181.776066374965), ('percent', 183.2640459689428), ('lshift', 183.29628575895913), ('l', 183.29631638596766)]	1.0	48.0	sub-01	ses-001	mri	1
50	6	long	u	l	1.2867065748180928	188.7771616167612	188.76503293798305	190.069929397956	189.82119349902496	1.0561605610419065	190.8787816510303	0.8088522530742921	1.0575881520053372	[('5', 184.75745294702938), ('5', 186.24016469699563), ('5', 187.72804219200043), ('5', 189.21593417302938), ('lshift', 189.82113354001194), ('u', 189.82119349902496), ('percent', 190.71750758000417)]	[('5', 184.75985321000917), ('5', 186.2477610920323), ('5', 187.73571335698944), ('5', 189.22357697202824), ('percent', 190.72001728601754), ('lshift', 190.87874780700076), ('u', 190.8787816510303)]	1.0	49.0	sub-01	ses-001	mri	1
51	6	long	d	l	2.889337834099168	191.73077249282107	191.734885319951	194.6182245339733	192.35151255794332	0.6166272379923612	194.94888340099715	0.3306588670238852	2.5973708430537954	[('5', 192.20521194598405), ('lshift', 192.35121412499575), ('d', 192.35151255794335), ('percent', 193.69369027699577), ('5', 195.18133926799055)]	[('5', 192.2082652859972), ('percent', 193.69607446697773), ('lshift', 194.94885137898382), ('d', 194.94888340099715), ('5', 195.1842459239415)]	1.0	50.0	sub-01	ses-001	mri	1
52	6	long	r	l	2.2338679937495143	196.76128793808124	196.7669013409759	198.9988007560023	197.47037331102183	0.7034719700459391	199.3131210200372	0.3143202640349045	1.8427477090153843	[('5', 196.6636997180176), ('lshift', 197.47030065901345), ('r', 197.47037331102183), ('percent', 198.16540005401475), ('5', 199.65336953604128)]	[('5', 196.67142585798865), ('percent', 198.16778333403636), ('lshift', 199.31307835900225), ('r', 199.31312102003722), ('5', 199.65574888902484)]	1.0	51.0	sub-01	ses-001	mri	1
53	6	long	a	r	2.548467378868433	201.5246264137624	201.51842677395325	204.06833800597812	204.3193757629488	2.800948988995515	204.798664893955	0.7303268879768439	0.4792891310062259	[('5', 201.13588144694222), ('5', 202.6321278749383), ('5', 204.12013195693726), ('lshift', 204.3193166909623), ('a', 204.31937576294877)]	[('5', 201.14354542997899), ('5', 202.63977973692818), ('5', 204.1277261019568), ('lshift', 204.79863872693386), ('a', 204.798664893955)]	1.0	52.0	sub-01	ses-001	mri	1
54	6	long	x	r	2.089766365993793	206.00627484940495	205.99786647799192	208.1010828589788	206.5772170109558	0.579350532963872	208.4132557969424	0.3121729379636235	1.8360387859866023	[('5', 205.6135259499424), ('lshift', 206.57714349596063), ('x', 206.5772170109558), ('percent', 207.10149794898462), ('5', 208.58448561799014)]	[('5', 205.61589543096488), ('percent', 207.10398400994018), ('lshift', 208.41322408395354), ('x', 208.4132557969424), ('5', 208.5922226049588)]	1.0	53.0	sub-01	ses-001	mri	1
55	6	long	b	r	2.1360891221878644	210.4386965550272	210.435983621981	212.56928805197825	210.90385881101247	0.4678751890314743	212.8315062019974	0.26221815001918	1.92764739098493	[('5', 210.07970570103498), ('lshift', 210.90379773598397), ('b', 210.90385881101247), ('percent', 211.5730757510173), ('5', 213.0615577219869)]	[('5', 210.08742391201667), ('percent', 211.57610883103916), ('lshift', 212.8314691960113), ('b', 212.8315062019974), ('5', 213.06400360102998)]	1.0	54.0	sub-01	ses-001	mri	1
56	6	long	y	r	1.2365488517378664	215.0965691350764	215.1033726259484	216.335547820956	215.4521932200296	0.3488205940811895	216.6352433550055	0.2996955340495333	1.1830501349759288	[('5', 214.54388489300618), ('lshift', 215.4521284350194), ('y', 215.45219322002959), ('percent', 216.04507981298957)]	[('5', 214.55152371199802), ('percent', 216.04805986001156), ('lshift', 216.63520652701845), ('y', 216.6352433550055)]	1.0	55.0	sub-01	ses-001	mri	1
57	7	short	d	l	0.3	218.7243378112344	218.71875373099465	219.0189197610016	219.72283658996457	1.004082858969923				[('5', 217.5331459309673), ('5', 219.01906195498304), ('lshift', 219.28229928400833), ('b', 219.28235966997454), ('lshift', 219.72278883500258), ('d', 219.72283658996457)]	[('5', 217.53615422797156), ('5', 219.0237483669771), ('lshift', 219.61173817300005), ('b', 219.61176324699773)]	1.0	56.0	sub-01	ses-001	mri	1
58	7	short	l	l	0.3	224.37648028882936	224.36623641400365	224.6695198699599	224.84842324495548	0.4821868309518322	225.0425844849669	0.3730646150070242	0.1941612400114536	[('5', 220.51721916295355), ('5', 221.99964095494943), ('5', 223.4880737979547), ('lshift', 224.84836572996574), ('l', 224.84842324495548), ('percent', 224.9815595879918)]	[('lshift', 220.11186015495332), ('d', 220.1118867089972), ('5', 220.52026595396455), ('5', 222.007318080985), ('5', 223.49581336596748), ('percent', 224.9833999959519), ('lshift', 225.04255484195892), ('l', 225.04258448496694)]	1.0	57.0	sub-01	ses-001	mri	1
59	7	short	r	l	0.3	226.6077291831374	226.601590206963	226.9017302019638	227.10397235793064	0.5023821509676054	227.34987721493235	0.4481470129685476	0.245904857001733	[('5', 226.47707113192882), ('lshift', 227.10391617997084), ('r', 227.10397235793062)]	[('5', 226.4801384549355), ('lshift', 227.34927078697365), ('r', 227.34987721493235)]	1.0	58.0	sub-01	ses-001	mri	1
60	7	short	u	l	0.3	228.98852273699936	228.9841667719884	229.28131399996343	229.4846410570317	0.5004742850433104	229.71783313003837	0.4365191300748847	0.2331920730066485	[('5', 227.9654343300499), ('5', 229.4479703680263), ('lshift', 229.4845684200409), ('u', 229.4846410570317)]	[('5', 227.96782674401766), ('5', 229.4555910040508), ('lshift', 229.71721504605375), ('u', 229.71783313003834)]	1.0	59.0	sub-01	ses-001	mri	1
61	7	short	a	r	0.3	231.5581623366648	231.552356522996	231.85101942397887	232.1890025899629	0.6366460669669323	232.3526250659488	0.5016056419699453	0.1636224759859033	[('5', 230.94109035498695), ('lshift', 232.18893428397132), ('a', 232.1890025899629), ('5', 232.437552705931)]	[('5', 230.94407856994076), ('lshift', 232.35260232997825), ('a', 232.3526250659488), ('5', 232.4399757469655)]	1.0	60.0	sub-01	ses-001	mri	1
62	7	short	x	r	0.3	233.9654141984917	233.96726364694769	234.26884408696787	234.84944724594243	0.8821835989947431	235.0764080959489	0.8075640089809895	0.226960850006435	[('5', 233.9195316499099), ('lshift', 234.84939029294765), ('x', 234.84944724594243)]	[('5', 233.9272436669562), ('lshift', 235.07638326095184), ('x', 235.07640809594886)]	1.0	61.0	sub-01	ses-001	mri	1
63	7	short	b	r	0.3	236.0666405650729	236.06875978596509	236.36407106596744	236.83128365402808	0.7625238680629991	237.0672141669784	0.7031431010109372	0.23593051295029	[('5', 235.41332229302498), ('lshift', 236.8312302189879), ('b', 236.83128365402808), ('percent', 236.89688967098482)]	[('5', 235.41578968398971), ('percent', 236.9038946190267), ('lshift', 237.06717658397974), ('b', 237.06721416697837)]	1.0	62.0	sub-01	ses-001	mri	1
64	7	short	y	r	0.3	237.94637651780056	237.94932843197603	238.2524226940004	238.78875598701416	0.839427555038128	239.00482192100023	0.7523992269998416	0.2160659339861013	[('5', 238.3973364919657), ('lshift', 238.78869373397902), ('y', 238.78875598701416)]	[('5', 238.3998241419904), ('lshift', 239.00418838497717), ('y', 239.00482192100026)]	1.0	63.0	sub-01	ses-001	mri	1
65	8	short	x	r	0.3	240.43466680825568	240.43383730197093	240.7347147159744	241.2980610390077	0.8642237370368093	241.5391696160077	0.8044549000333063	0.2411085769999772	[('5', 239.88501472200733), ('lshift', 241.29799914197065), ('x', 241.29806103900773), ('percent', 241.36829292197945)]	[('5', 239.88801733299624), ('percent', 241.37559810699895), ('lshift', 241.53911479999078), ('x', 241.5391696160077)]	1.0	64.0	sub-01	ses-001	mri	1
66	8	short	b	r	0.3	245.56886094033808	245.5691579160048	245.8671221259865						[('5', 242.8611167119816), ('5', 244.35174974799156), ('5', 245.83944521896774)]	[('5', 242.863596168987), ('5', 244.35936829197453), ('5', 245.84720886294963)]	1.0	65.0	sub-01	ses-001	mri	1
67	8	short	y	r	0.3	247.5552397553205	247.55071510694688	247.84830517997037	248.11698471999264	0.5662696130457334	248.34385560499504	0.4955504250247031	0.2268708850024268	[('5', 247.32752617396181), ('lshift', 248.11675498599652), ('y', 248.11698471999262), ('5', 248.82091957097873)]	[('5', 247.33530614100164), ('lshift', 248.3432398699806), ('y', 248.34385560499504), ('5', 248.82335598598002)]	1.0	66.0	sub-01	ses-001	mri	1
68	8	short	a	r	0.3	249.48521111635063	249.48019094299525	249.7858713739552	250.0572315489408	0.5770406059455127	250.251863887941	0.4659925139858387	0.1946323390002362	[('lshift', 250.05716196494177), ('a', 250.05723154894076), ('5', 250.314257565944)]	[('lshift', 250.25120982393855), ('a', 250.251863887941), ('5', 250.31430206698133)]	1.0	67.0	sub-01	ses-001	mri	1
69	8	short	u	l	0.3	251.51207579598247	251.51892211299852	251.816398446972	252.21037392795552	0.6914518149569631	252.6134475669824	0.7970491200103424	0.403073639026843	[('5', 251.81655683397548), ('lshift', 252.2103185809683), ('u', 252.21037392795552)]	[('5', 251.81659367098473), ('lshift', 252.61342280899407), ('u', 252.61344756698236)]	1.0	68.0	sub-01	ses-001	mri	1
70	8	short	l	l	0.3	253.48116867219008	253.48537407600088	253.78315235296031	254.21819007501472	0.7328159990138374	254.4485801340197	0.6654277810594067	0.2303900590050034	[('5', 253.29286557500018), ('lshift', 254.21812407905236), ('l', 254.21819007501472), ('5', 254.7811913670157)]	[('5', 253.29580258205533), ('lshift', 254.44855742203072), ('l', 254.44858013401972)]	1.0	69.0	sub-01	ses-001	mri	1
71	8	short	d	l	0.3	256.4944485846636	256.49932656798046	256.7997524630045	257.00106688198866	0.5017403140082024	257.22642568097217	0.4266732179676182	0.2253587989835068	[('lshift', 255.90924014494522), ('r', 255.9093078369624), ('5', 256.2773491759435), ('lshift', 257.00099686998874), ('d', 257.00106688198866), ('5', 257.7655234229751)]	[('5', 254.78423066297546), ('lshift', 256.24363496899605), ('r', 256.24366062297486), ('5', 256.2797776319785), ('lshift', 257.2264019069844), ('d', 257.22642568097217), ('5', 257.76733332994627)]	1.0	70.0	sub-01	ses-001	mri	1
72	8	short	r	l	0.3	259.73937318753343	259.73609716800274	260.0349313299521	260.6761252109427	0.9400280429399572	260.9465260009747	0.9115946710226126	0.2704007900319993	[('5', 259.2477207829361), ('lshift', 260.6760753389681), ('r', 260.6761252109427), ('percent', 260.7364735779702)]	[('5', 259.2553620659746), ('percent', 260.7437612869544), ('lshift', 260.9464983489597), ('r', 260.9465260009747)]	1.0	71.0	sub-01	ses-001	mri	1
73	9	long	x	r	2.363640598206967	261.8222809064368	261.8170728900004	264.18314480700064	262.68553425598657	0.8684613659861498	264.57098562596366	0.3878408189630136	1.8854513699770905	[('5', 262.2369890729897), ('lshift', 262.6854710759944), ('x', 262.68553425598657), ('percent', 263.7251144659822)]	[('5', 262.23938052594895), ('percent', 263.7274519469938), ('lshift', 264.5709507339634), ('x', 264.57098562596366)]	1.0	72.0	sub-01	ses-001	mri	1
74	9	long	y	r	1.0404367948806514	268.66291776417063	268.66668797598686	269.6964205149561	269.0330610650126	0.3663730890257284	270.12525616801577	0.4288356530596502	1.0921951030031778	[('5', 265.2130919320043), ('5', 266.6956417809706), ('5', 268.18366502196295), ('lshift', 269.0330019569956), ('y', 269.0330610650126), ('percent', 269.6850891970098)]	[('5', 265.2154903149931), ('5', 266.70334276999347), ('5', 268.1914458469837), ('percent', 269.6965097769862), ('lshift', 270.1252286559902), ('y', 270.12525616801577)]	1.0	73.0	sub-01	ses-001	mri	1
75	9	long	a	r	2.665239691095876	271.8595713731915	271.8656147479778	274.5179893699824	272.378020042961	0.5124052949831821	274.8225591249648	0.3045697549823671	2.4445390820037574	[('5', 271.1727779119974), ('lshift', 272.3779612099752), ('a', 272.378020042961), ('percent', 272.66103935200954), ('percent', 274.1518411510042)]	[('5', 271.17574156296905), ('percent', 272.66342593100853), ('percent', 274.1596709419973), ('lshift', 274.82252250699094), ('a', 274.82255912496476)]	1.0	74.0	sub-01	ses-001	mri	1
76	9	long	b	r	2.7400242964936385	276.66832731934625	276.6671483969549	279.3999983549584	277.06436735694297	0.3972189599880948	279.6938467299915	0.2938483750331215	2.6294793730485253	[('5', 275.6451211949461), ('lshift', 277.0643049099599), ('b', 277.06436735694297), ('percent', 277.1284024169436), ('percent', 278.6153272729716), ('5', 280.11731466895435)]	[('5', 275.6475931649911), ('percent', 277.13545181794325), ('percent', 278.62310257094214), ('lshift', 279.69380150397774), ('b', 279.6938467299915), ('5', 280.1197487519821)]	1.0	75.0	sub-01	ses-001	mri	1
77	9	long	l	l	2.224191445444843	281.99379070880263	281.9994923599879	284.2159973959788	282.7037071280065	0.7042147680185735	284.51378044101875	0.2977830450399779	1.8100733130122533	[('5', 281.59961360902525), ('lshift', 282.7036534710205), ('l', 282.7037071280065), ('percent', 283.09278970898595), ('5', 284.5760329529876)]	[('5', 281.60718183999415), ('percent', 283.09528899699217), ('lshift', 284.51374283398036), ('l', 284.51378044101875), ('5', 284.5836123789777)]	1.0	76.0	sub-01	ses-001	mri	1
78	9	long	r	l	2.097627007854649	286.55221832101523	286.55041148595046	288.6487595719518	287.264441733947	0.7140302479965612	288.9626106379437	0.313851065991912	1.6981689039967025	[('5', 286.07173113396857), ('lshift', 287.2643644569325), ('r', 287.264441733947), ('percent', 287.56514757091645), ('5', 289.0569685739465)]	[('5', 286.07934725796804), ('percent', 287.567507051921), ('lshift', 288.96257457794854), ('r', 288.9626106379437), ('5', 289.0570298289531)]	1.0	77.0	sub-01	ses-001	mri	1
79	9	long	u	l	2.78354600156416	291.14979196869626	291.15181108296383	293.93362297699787	292.7585076679243	1.6066965849604458	294.2367419269285	0.3031189499306492	1.478234259004239	[('5', 290.53531246091006), ('5', 292.03167683491483), ('lshift', 292.1590952539118), ('d', 292.15916330891196), ('lshift', 292.75845580291934), ('u', 292.7585076679243), ('percent', 293.52510353794787)]	[('5', 290.5435029969667), ('5', 292.0393331889645), ('lshift', 292.653156479937), ('d', 292.6531816709321), ('percent', 293.52755231095944), ('lshift', 294.2367055939394), ('u', 294.2367419269285)]	1.0	78.0	sub-01	ses-001	mri	1
80	9	long	d	l	2.4303787327448387	296.63589672161714	296.63284511998063	299.0676009719609	297.1480633749743	0.5152182549936697				[('5', 295.01326508499915), ('5', 296.49576264596544), ('lshift', 297.14801168302074), ('d', 297.1480633749743), ('percent', 297.9970148369903), ('percent', 299.47945848602103)]	[('5', 295.0156912179664), ('5', 296.502981816011), ('percent', 297.9993793339818), ('percent', 299.4870903589763)]	1.0	79.0	sub-01	ses-001	mri	1
1	0	long	l	l	2.7400242964936385	3.0	3.0030769560253248	5.7356493980041705	3.46147987205768	0.4584029160323553	6.027145836036652	0.2914964380324818	2.5656659639789723	[('lshift', -105.52516414393904), ('d', -105.52510304795578), ('percent', -105.00302914297208), ('5', -103.51493837096496), ('5', -102.0246381709585), ('5', -100.53619433596032), ('5', -99.0484306239523), ('5', 1.4709583880612627), ('5', 2.9589938080171123), ('lshift', 3.461390373064205), ('l', 3.46147987205768), ('percent', 4.452104243042413), ('percent', 5.935166784038302)]	[('lshift', -105.87846566597), ('d', -105.87843480095034), ('percent', -105.00066343595972), ('lshift', -104.95743481494719), ('d', -104.95740680693416), ('5', -103.51187555794604), ('5', -102.01638024696149), ('5', -100.52845165895997), ('5', -99.0407932389644), ('lshift', -80.69936774094822), ('a', -80.69934580894187), ('c', -80.43121694994625), ('5', 0.001703870017081499), ('5', 1.478757643024…	1.0	0.0	sub-01	ses-001	mri	2
2	0	long	r	l	2.851193276585322	7.406928597735463	7.405196148029063	10.254236551001668	7.882539893034846	0.4773437450057827	10.54621165106073	0.2919751000590622	2.6636717580258846	[('5', 7.4366815850371495), ('lshift', 7.8824324330780655), ('r', 7.882539893034846), ('percent', 8.91968638607068), ('percent', 10.406824483070523)]	[('5', 7.439113566069864), ('percent', 8.926897372060921), ('percent', 10.414600039075594), ('lshift', 10.546159304038156), ('r', 10.54621165106073)]	1.0	1.0	sub-01	ses-001	mri	2
3	0	long	d	l	1.142072116395774	12.721253279264229	12.719793074007612	13.869844210043084	13.150446741085034	0.4306536670774221	14.44513403106248	0.5752898210193962	1.2946872899774462	[('5', 11.900214960041922), ('lshift', 13.150384667038452), ('d', 13.150446741085034), ('percent', 13.396434716065414)]	[('5', 11.90325377008412), ('percent', 13.398874242033344), ('lshift', 14.445080265053548), ('d', 14.44513403106248)]	1.0	2.0	sub-01	ses-001	mri	2
4	0	long	u	l	2.2798420426550483	15.498006296591663	15.503573349036742	17.771791735023726	15.865557010052726	0.3619836610159836	18.033095087099355	0.2613033520756289	2.167538077046629	[('5', 14.88950852106791), ('lshift', 15.865488472103607), ('u', 15.865557010052726), ('percent', 16.37230108107906), ('percent', 17.855287970101926)]	[('5', 14.889538583054673), ('percent', 16.374676895095035), ('percent', 17.862986495078076), ('lshift', 18.03305381210521), ('u', 18.033095087099355)]	1.0	3.0	sub-01	ses-001	mri	2
5	0	long	a	r	1.9123006644330969	19.464227154229256	19.469033114030022	21.36990103701828	19.929213884053752	0.4601807700237259	21.64981393801281	0.2799129009945318	1.7206000539590605	[('5', 19.351013127015904), ('lshift', 19.929147185059264), ('a', 19.929213884053752), ('percent', 20.844559683057014), ('5', 22.33231127500767)]	[('5', 19.35882303904509), ('percent', 20.846966955054086), ('lshift', 21.64977301005274), ('a', 21.649813938012812), ('5', 22.334468395041768)]	1.0	4.0	sub-01	ses-001	mri	2
6	0	long	b	r	2.057789839505809	23.86577824439341	23.868927466042805	25.92122887203004	24.278394247055985	0.4094667810131795	26.203237857029308	0.2820089849992655	1.9248436099733224	[('5', 23.814785021007992), ('lshift', 24.27832922601374), ('b', 24.278394247055985), ('percent', 25.316207896044943), ('5', 26.804572660010308)]	[('5', 23.8223976380541), ('percent', 25.31863070302643), ('lshift', 26.20320511504542), ('b', 26.203237857029308), ('5', 26.80704017804237)]	1.0	5.0	sub-01	ses-001	mri	2
7	0	long	x	r	1.2867065748180928	27.96296858818405	27.953723388025537	29.254425382008776	28.437654772016685	0.4839313839911483	29.561509082035627	0.3070837000268511	1.1238543100189418	[('5', 28.286856390011963), ('lshift', 28.437593429989647), ('x', 28.437654772016685), ('5', 29.780527661030646)]	[('5', 28.294612248020712), ('lshift', 29.561482330027502), ('x', 29.561509082035627), ('5', 29.78287806402659)]	1.0	6.0	sub-01	ses-001	mri	2
8	0	long	y	r	1.8473095986778088	31.51931476266753	31.520970883022528	33.369402202020865	31.83327230997384	0.3123014269513078	33.663310964009725	0.2939087619888596	1.8300386540358888	[('5', 31.27105278597446), ('lshift', 31.833197600964922), ('y', 31.833272309973836), ('percent', 32.76434817898553), ('5', 34.252558718959335)]	[('5', 31.27867544395849), ('percent', 32.7667306640069), ('lshift', 33.66326462698635), ('y', 33.663310964009725), ('5', 34.25501028896542)]	1.0	7.0	sub-01	ses-001	mri	2
9	1	long	x	r	1.2365488517378664	35.473876223172205	35.47121481504291	36.70484810002381	35.939522269996814	0.4683074549539014	37.09476732800249	0.3899192279786803	1.1552450580056757	[('5', 35.73478487401735), ('lshift', 35.939466103038285), ('x', 35.939522269996814), ('5', 37.2364415480406)]	[('5', 35.742615386028774), ('lshift', 37.0947417790303), ('x', 37.09476732800249), ('5', 37.23888664401602)]	1.0	8.0	sub-01	ses-001	mri	2
10	1	long	a	r	2.583450076165329	42.03858535328877	42.035639483015984	44.62078544602264	42.64729697105941	0.61165748804342	45.25127421901561	0.630488772992976	2.603977247956209	[('5', 38.71909161302028), ('5', 40.206936178030446), ('5', 41.694880550028756), ('lshift', 42.64724598202156), ('a', 42.647296971059404), ('percent', 43.19598715106258), ('percent', 44.67871941905469)]	[('5', 38.7267646920518), ('5', 40.21454515605001), ('5', 41.70305814302992), ('percent', 43.198977516032755), ('percent', 44.68636363605037), ('lshift', 45.2512157940655), ('a', 45.25127421901561)]	1.0	9.0	sub-01	ses-001	mri	2
11	1	long	b	r	2.548467378868433	46.2552220572161	46.25070740201045	48.802570576022845	46.80859031900764	0.5578829169971868	49.1177343930467	0.3151638170238584	2.309144074039068	[('5', 46.17212693102192), ('lshift', 46.808465539012104), ('b', 46.808590319007635), ('percent', 47.66064243402798), ('5', 49.15277274302207)]	[('5', 46.17452626704471), ('percent', 47.662457384052686), ('lshift', 49.11770185502246), ('b', 49.1177343930467), ('5', 49.15881970705232)]	1.0	10.0	sub-01	ses-001	mri	2
12	1	long	y	r	2.089766365993793	51.15978601631196	51.15323179302504	53.25452582904836	51.707009128062055	0.5537773350370117	53.62865344702732	0.3741276179789565	1.921644318965264	[('5', 50.63876819802681), ('lshift', 51.706956327019725), ('y', 51.707009128062055), ('percent', 52.132080126029905), ('percent', 53.61509693501284)]	[('5', 50.64701681601582), ('percent', 52.13509762601461), ('percent', 53.62271727301413), ('lshift', 53.62861681805225), ('y', 53.62865344702732)]	1.0	11.0	sub-01	ses-001	mri	2
13	1	long	l	l	2.665239691095876	55.74949902213214	55.75222934799967	58.41910979803652	56.55371438496513	0.8014850369654596	58.741024902963545	0.3219151049270294	2.1873105179984123	[('5', 55.11611438699765), ('lshift', 56.55362190399319), ('l', 56.55371438496513), ('percent', 56.59955009201076), ('percent', 58.086808739986736)]	[('5', 55.11916582897538), ('percent', 56.60663234000094), ('percent', 58.09448453900404), ('lshift', 58.740991532977205), ('l', 58.741024902963545)]	1.0	12.0	sub-01	ses-001	mri	2
14	1	long	r	l	2.1360891221878644	61.21852440239175	61.2207999600214	63.353994582023006	61.66333074402064	0.4425307839992456				[('5', 59.58016213797964), ('5', 61.07076157897245), ('lshift', 61.663249459990766), ('r', 61.66333074402064), ('percent', 62.56440456002019), ('percent', 64.04656292498112)]	[('5', 59.58267848397372), ('5', 61.078463140991516), ('percent', 62.5674353010254), ('percent', 64.05431840097299)]	1.0	13.0	sub-01	ses-001	mri	2
15	1	long	d	l	2.561058352572911	65.08147820421145	65.08583751501283	67.6372418050305	65.5147113680141	0.4288738530012779	67.95181776600657	0.3145759609760716	2.4371063979924656	[('lshift', 65.51464055106044), ('d', 65.5147113680141), ('percent', 65.54027929005679), ('percent', 67.03054389700992), ('5', 68.52428903005784)]	[('lshift', 65.10111535806209), ('r', 65.10116372804623), ('percent', 65.54275043704547), ('percent', 67.03849480702775), ('lshift', 67.95178655401105), ('d', 67.95181776600657), ('5', 68.52668755705236)]	1.0	14.0	sub-01	ses-001	mri	2
16	1	long	u	l	1.0375796008727105	69.99101098506694	69.98624399403343	71.01944805704989	70.31295939401025	0.3267153999768197	71.4658768880181	0.446428830968216	1.152917494007852	[('5', 70.00682970299385), ('lshift', 70.31290291500045), ('u', 70.31295939401025), ('5', 71.50017510203179)]	[('5', 70.01453680801205), ('lshift', 71.46526230603922), ('u', 71.4658768880181), ('5', 71.50257102400064)]	1.0	15.0	sub-01	ses-001	mri	2
17	2	long	b	r	2.2338679937495143	73.9735151888096	73.96594456001185	76.19958528503776	74.38352121802745	0.417576658015605	76.1617597770528	-0.0378255079849623	1.7782385590253398	[('5', 72.99063221103279), ('lshift', 74.38346123805968), ('b', 74.38352121802745), ('percent', 74.48421540105483), ('percent', 75.9667968970607)]	[('5', 72.99848805402871), ('percent', 74.4866553520551), ('percent', 75.97441528300988), ('lshift', 76.1617239700281), ('b', 76.1617597770528)]	1.0	16.0	sub-01	ses-001	mri	2
18	2	long	a	r	2.205526752143288	81.671824648705	81.67103614500957	83.8692239880329	82.22247237706324	0.5514362320536748	84.1971073980094	0.3278834099764935	1.9746350209461525	[('5', 77.4598340720404), ('5', 78.95061009703204), ('5', 80.43843430903507), ('5', 81.92656693706522), ('lshift', 82.22242014401127), ('a', 82.22247237706324), ('percent', 83.420373932051)]	[('5', 77.46281316003297), ('5', 78.95836656505708), ('5', 80.44667969102738), ('5', 81.93434178305324), ('percent', 83.42281210102374), ('lshift', 84.19705548003549), ('a', 84.1971073980094)]	1.0	17.0	sub-01	ses-001	mri	2
19	2	long	y	r	2.889337834099168	85.57324399835771	85.56967223901302	88.46865614503622	86.14937539998209	0.5797031609690748	88.95583644800354	0.4871803029673174	2.806461048021447	[('5', 84.91618481703335), ('lshift', 86.14916156401159), ('y', 86.14937539998209), ('percent', 86.40415741101606), ('percent', 87.88648165599443), ('5', 89.37985376600409)]	[('5', 84.91866261401447), ('percent', 86.40662380203139), ('percent', 87.89420367398998), ('lshift', 88.95579195703613), ('y', 88.95583644800354), ('5', 89.38248120999197)]	1.0	18.0	sub-01	ses-001	mri	2
20	2	long	x	r	2.2352709941517537	90.10462860047144	90.0987131500151	92.33518381504108	90.42528150696307	0.3265683569479733	92.71640101697994	0.3812172019388526	2.2911195100168698	[('lshift', 90.42520956095541), ('x', 90.42528150696307), ('percent', 90.87622784799896), ('percent', 92.35857840697281)]	[('percent', 90.87861223996151), ('percent', 92.3663487570011), ('lshift', 92.71636512299301), ('x', 92.71640101697994)]	1.0	19.0	sub-01	ses-001	mri	2
21	2	long	u	l	2.5563135018997007	95.14274335831884	95.13610344904008	97.70174048305488	95.68291707499884	0.5468136259587482				[('5', 93.85191805101931), ('5', 95.3348112910171), ('lshift', 95.68285103200469), ('u', 95.68291707499884), ('percent', 96.83618783799466), ('percent', 98.31843355001183)]	[('5', 93.85428674402647), ('5', 95.34254090697505), ('percent', 96.8385725269909), ('percent', 98.32614640198881)]	1.0	20.0	sub-01	ses-001	mri	2
22	2	long	d	l	2.097627007854649	99.59136874027487	99.58724290202372	101.68651394703193	100.03125316597288	0.444010263949167	102.23094067000784	0.5444267229759134	2.199687504034955	[('5', 99.81187819800107), ('lshift', 100.03119441098534), ('d', 100.03125316597288), ('percent', 101.30012216197792)]	[('lshift', 99.47765363700455), ('u', 99.47770301898709), ('5', 99.81483788997866), ('percent', 101.30260103801265), ('lshift', 102.23089279298438), ('d', 102.23094067000784)]	1.0	21.0	sub-01	ses-001	mri	2
23	2	long	l	l	2.9273255210020586	103.2745755176892	103.26926621503662	106.1981018250226	103.76892234804107	0.4996561330044642	106.47248306806432	0.2743812430417165	2.703560720023233	[('5', 102.79607077606488), ('lshift', 103.76882855407894), ('l', 103.76892234804109), ('percent', 104.28416478505824), ('percent', 105.76685822504805)]	[('5', 102.79853105806978), ('percent', 104.28660903207492), ('percent', 105.77459493308561), ('lshift', 106.47244210907957), ('l', 106.47248306806432)]	1.0	22.0	sub-01	ses-001	mri	2
24	2	long	r	l	1.0404367948806514	107.69889729821814	107.7037457630504	108.73545396805277	108.0669454850722	0.3631997220218181	109.1818224270246	0.4463684589718468	1.1148769419523887	[('5', 107.26469748606905), ('lshift', 108.0668712730403), ('r', 108.06694548507221), ('percent', 108.75620914803585)]	[('5', 107.26474780507851), ('percent', 108.75866946205497), ('lshift', 109.18177689507138), ('r', 109.1818224270246)]	1.0	23.0	sub-01	ses-001	mri	2
25	3	long	x	r	1.1742585994030814	111.29666162723544	111.30099508503918	112.46966958302072	111.81970706098946	0.5187119759502821	112.88557902001776	0.4159094369970262	1.0658719590283	[('5', 110.24419480498182), ('5', 111.72640010801842), ('lshift', 111.81964620802319), ('x', 111.81970706098946), ('5', 113.21966551797232)]	[('5', 110.24664173799101), ('5', 111.73409405100392), ('lshift', 112.8849487400148), ('x', 112.88557902001776), ('5', 113.22264539101161)]	1.0	24.0	sub-01	ses-001	mri	2
26	3	long	b	r	2.363640598206967	118.32557156102708	118.31540192803368	120.6853539320291	119.01747352199165	0.7020715939579532	120.97248926601604	0.2871353339869529	1.955015744024422	[('5', 114.71048010798404), ('5', 116.19871945300838), ('5', 117.6865457050153), ('lshift', 118.72603571403306), ('a', 118.72610185103258), ('lshift', 119.01742137101246), ('b', 119.01747352199163), ('percent', 119.18002273800084), ('percent', 120.67040030501084)]	[('5', 114.71823012601817), ('5', 116.20652571402024), ('5', 117.69430312101031), ('lshift', 118.90104852401419), ('a', 118.90107384801377), ('percent', 119.1824014550075), ('percent', 120.68545237899525), ('lshift', 120.97237948398106), ('b', 120.97248926601605)]	1.0	25.0	sub-01	ses-001	mri	2
27	3	long	a	r	2.78354600156416	122.7211412079386	122.71830890100682	125.50209803401958	123.27876585704507	0.5604569560382515	125.83234293403802	0.3302449000184424	2.5535770769929518	[('5', 122.16418047604384), ('lshift', 123.27868474303978), ('a', 123.27876585704507), ('percent', 123.65211786900181), ('percent', 125.13456878700526)]	[('5', 122.16662449901924), ('percent', 123.65455246600322), ('percent', 125.142179795017), ('lshift', 125.83230906602694), ('a', 125.83234293403802)]	1.0	26.0	sub-01	ses-001	mri	2
28	3	long	y	r	2.043696643500144	127.43593610381076	127.43115055700764	129.4811028680415	127.89477744000033	0.4636268829926848	129.90046698699007	0.4193641189485788	2.0056895469897427	[('5', 126.63577760499902), ('lshift', 127.8947227600147), ('y', 127.89477744000033), ('percent', 128.12375188298756), ('percent', 129.60632179299137)]	[('5', 126.6383018619963), ('percent', 128.12615127698518), ('percent', 129.61402109602932), ('lshift', 129.90043242898537), ('y', 129.90046698699007)]	1.0	27.0	sub-01	ses-001	mri	2
29	3	long	u	l	2.224191445444843	131.14872562351852	131.14820066501852	133.36799750005594	133.3761558420374	2.227955177018885	133.87327697407454	0.5052794740186073	0.4971211320371367	[('5', 131.09993385203416), ('5', 132.59032353403745), ('lshift', 133.37608703505248), ('u', 133.3761558420374), ('5', 134.08375967206666)]	[('5', 131.1019926830777), ('5', 132.59805471205618), ('lshift', 133.87325358804082), ('u', 133.87327697407454), ('5', 134.0861707610311)]	1.0	28.0	sub-01	ses-001	mri	2
30	3	long	l	l	2.2917882261333125	135.51643332402222	135.51899532001698	137.8017526520416	136.10994347406086	0.5909481540438719	138.09760129306233	0.2958486410207115	1.9876578190014695	[('5', 135.566718996095), ('lshift', 135.87349927908508), ('d', 135.87357497907942), ('lshift', 136.10929966007825), ('l', 136.10994347406086), ('percent', 137.06837239308516), ('5', 138.5556548970635)]	[('5', 135.5739121180959), ('lshift', 135.93480131105753), ('d', 135.9348309020861), ('percent', 137.07025884505128), ('lshift', 138.09754641109612), ('l', 138.09760129306233), ('5', 138.558094836073)]	1.0	29.0	sub-01	ses-001	mri	2
31	3	long	d	l	1.875174422525385	139.63061318279006	139.63415400503436	141.5023019600194	140.066171923012	0.432017917977646	141.79763641301545	0.2953344529960304	1.7314644900034182	[('5', 140.03856042400002), ('lshift', 140.06611805205466), ('d', 140.066171923012), ('percent', 141.5315306740231)]	[('5', 140.04585234203842), ('percent', 141.5346459680004), ('lshift', 141.79757533204975), ('d', 141.79763641301543)]	1.0	30.0	sub-01	ses-001	mri	2
32	3	long	r	l	1.922958724505864	143.43896866208956	143.4354331860086	145.36694564804202	143.77364361204673	0.3382104260381311	145.64864752208814	0.2817018740461208	1.8750039100414144	[('5', 143.02794447605265), ('lshift', 143.77358473907225), ('r', 143.77364361204673), ('percent', 144.51576543104602), ('5', 146.00371218204964)]	[('5', 143.0303656400647), ('percent', 144.51819676806917), ('lshift', 145.64862083108164), ('r', 145.64864752208814), ('5', 146.00619436905254)]	1.0	31.0	sub-01	ses-001	mri	2
33	4	short	b	r	0.3	148.1130763085774	148.11819301603828	148.4193044300191						[('5', 147.4862426990294), ('5', 148.97439017606666)]	[('5', 147.4939694830682), ('5', 148.98203663906315)]	1.0	32.0	sub-01	ses-001	mri	2
34	4	short	y	r	0.3	153.17598402748067	153.16462842503097	153.46561733604176	153.69354612502502	0.5289176999940537	153.90930346603272	0.4436861299909651	0.215757341007702	[('5', 150.47042735107243), ('5', 151.9584006180521), ('5', 153.44601769105066), ('lshift', 153.69349005207187), ('y', 153.69354612502502)]	[('5', 150.47813247906743), ('5', 151.966114451061), ('5', 153.45372949406737), ('lshift', 153.90866632404504), ('y', 153.90930346603272)]	1.0	33.0	sub-01	ses-001	mri	2
35	4	short	a	r	0.3	155.8398883003477	155.83406740502687	156.1342369110207	156.35252942302031	0.5184620179934427	156.54662669502432	0.4123897840036079	0.1940972720040008	[('5', 154.93985170300584), ('lshift', 156.35247266403167), ('a', 156.35252942302031), ('percent', 156.43109139299486)]	[('5', 154.94234754302306), ('percent', 156.43773958302336), ('lshift', 156.54657336702803), ('a', 156.54662669502432)]	1.0	34.0	sub-01	ses-001	mri	2
36	4	short	x	r	0.3	158.32469135190354	158.31685234804172	158.61846914404305	159.03580833406886	0.7189559860271402	159.44890884606866	0.8304397020256147	0.4131005119998008	[('5', 157.923496706062), ('lshift', 159.0357531090267), ('x', 159.03580833406886), ('percent', 159.4118715140503)]	[('5', 157.9260182720609), ('percent', 159.41434952704003), ('lshift', 159.44887267204467), ('x', 159.44890884606866)]	1.0	35.0	sub-01	ses-001	mri	2
37	4	short	r	l	0.3	160.96428453982622	160.96433533600066	161.26673058600863	161.798565936042	0.8342306000413373	162.0152594340616	0.7485288480529562	0.2166934980195947	[('5', 160.90769691503374), ('lshift', 161.7985042380169), ('r', 161.798565936042)]	[('5', 160.9099506220664), ('lshift', 162.01523107901448), ('r', 162.0152594340616)]	1.0	36.0	sub-01	ses-001	mri	2
38	4	short	d	l	0.3	162.9463847233319	162.94892246904783	163.24956298602046	163.43380681605777	0.4848843470099382	163.66342394403182	0.4138609580113552	0.2296171279740519	[('5', 162.4105834690272), ('lshift', 163.43374221306294), ('d', 163.43380681605777), ('5', 163.88365622604033)]	[('5', 162.41064917406766), ('lshift', 163.66278913902352), ('d', 163.66342394403182), ('5', 163.88606317905942)]	1.0	37.0	sub-01	ses-001	mri	2
39	4	short	l	l	0.3	165.618527200927	165.6178028260474	165.9142808180186	166.1840175500256	0.5662147239781916	166.4972227990511	0.5829419810324907	0.3132052490254864	[('5', 165.36629055900266), ('lshift', 166.18390986102168), ('l', 166.1840175500256), ('5', 166.86757919803495)]	[('5', 165.37399991601706), ('lshift', 166.4971934800269), ('l', 166.4972227990511), ('5', 166.86965042800875)]	1.0	38.0	sub-01	ses-001	mri	2
40	4	short	u	l	0.3	167.4982631536546	167.50159366900334	167.79896580800414	168.51171365205664	1.0101199830533003				[('5', 168.35016740503488), ('lshift', 168.51164079405135), ('u', 168.51171365205664)]	[('5', 168.35788597201463)]	1.0	39.0	sub-01	ses-001	mri	2
41	5	short	b	r	0.3	169.6017331696546	169.60159543401096	169.89751480903942	170.13959004502976	0.537994611018803	170.36614508804632	0.4686302790069021	0.2265550430165603	[('5', 169.84379553905455), ('lshift', 170.13952491403325), ('b', 170.13959004502976)]	[('lshift', 168.9039090530132), ('u', 168.90393894701265), ('5', 169.8458933190559), ('lshift', 170.3661184780649), ('b', 170.36614508804632)]	1.0	40.0	sub-01	ses-001	mri	2
42	5	short	x	r	0.3	175.0229107808156	175.01397851202637	175.31707156205084	175.87093627097784	0.8569577589514665	176.1568302899832	0.8397587279323488	0.2858940190053545	[('5', 171.33144497702597), ('5', 172.82212121301563), ('5', 174.30992240202613), ('5', 175.7985232869978), ('lshift', 175.87086602498312), ('x', 175.87093627097784)]	[('5', 171.3344193819794), ('5', 172.82995004201075), ('5', 174.31821663898882), ('5', 175.80585154902656), ('lshift', 176.15680542198243), ('x', 176.1568302899832)]	1.0	41.0	sub-01	ses-001	mri	2
43	5	short	a	r	0.3	177.9083498737783	177.9012193190283	178.20087593304925	178.70969736401457	0.8084780449862592	178.96904321701732	0.7681672839680687	0.2593458530027419	[('5', 177.29160950996447), ('lshift', 178.7096160419751), ('a', 178.70969736401457), ('percent', 178.78262155101402)]	[('5', 177.29469957598485), ('percent', 178.78983285999857), ('lshift', 178.96899598097662), ('a', 178.96904321701732)]	1.0	42.0	sub-01	ses-001	mri	2
44	5	short	y	r	0.3	180.6762809620816	180.68251553800656	180.983073156036	181.15351007302525	0.4709945350186899	181.54301405802835	0.5599409019923769	0.3895039850031025	[('5', 180.27565136604244), ('lshift', 181.15343963704072), ('y', 181.15351007302525), ('5', 181.7634945870377)]	[('5', 180.2781286460231), ('lshift', 181.54298471298534), ('y', 181.54301405802835), ('5', 181.76598356099566)]	1.0	43.0	sub-01	ses-001	mri	2
45	5	short	l	l	0.3	183.4980644199429	183.498482408002	183.7991296010441						[('5', 183.24590619205264), ('lshift', 184.6883506020531), ('u', 184.6884127810481), ('percent', 184.7425864660181)]	[('5', 183.25419974006945), ('percent', 184.74965607502963)]	1.0	44.0	sub-01	ses-001	mri	2
46	5	short	u	l	0.3	185.7627321590953	185.7679458710481	186.06518039200452	186.10455842298688	0.3366125519387424	185.5015383210266	-0.5636420709779486	-0.6030201019602828	[('lshift', 186.10390040802304), ('u', 186.10455842298688), ('percent', 186.23050345201045)]	[('lshift', 185.50150393298827), ('u', 185.5015383210266), ('percent', 186.23823919700226), ('lshift', 186.86244606599212), ('u', 186.8624863140285)]	1.0	45.0	sub-01	ses-001	mri	2
47	5	short	r	l	0.3	187.86395852567668	187.86600377300056	188.167078004044	188.53481596900383	0.6688121960032731	188.8249056249624	0.6578276209183969	0.2900896559585817	[('5', 187.72341843799222), ('lshift', 188.53476214496186), ('r', 188.53481596900383)]	[('5', 187.72585184097989), ('lshift', 188.8248755299719), ('r', 188.8249056249624)]	1.0	46.0	sub-01	ses-001	mri	2
48	5	short	d	l	0.3	189.79392988670676	189.79824484500568	190.0993901740294	190.45842102001188	0.6601761750061996	190.79916112398496	0.699770949955564	0.3407401039730757	[('5', 189.21143698500236), ('lshift', 190.45835914602503), ('d', 190.45842102001188), ('percent', 190.69961376098217)]	[('5', 189.214453875029), ('percent', 190.7020157740335), ('lshift', 190.7991163880215), ('d', 190.79916112398496)]	1.0	47.0	sub-01	ses-001	mri	2
49	6	short	l	l	0.3	192.81905053024065	192.817604712036	193.1161494750413	193.6305227340199	0.8129180219839327	193.85433050704887	0.7381810320075601	0.223807773028966	[('5', 192.1953108610469), ('lshift', 193.63046782102901), ('l', 193.6305227340199), ('percent', 193.67801205004798)]	[('5', 192.19830829504644), ('percent', 193.68571491300827), ('lshift', 193.85429038101574), ('l', 193.85433050704887)]	1.0	48.0	sub-01	ses-001	mri	2
50	6	short	r	l	0.3	198.01043290447944	198.01352667203173	198.3153990850551	198.73427213804095	0.720745466009248	199.0538828780409	0.7384837929857895	0.3196107399999164	[('5', 195.17181942501338), ('5', 196.66191518999403), ('5', 198.15016052901046), ('lshift', 198.7342132840422), ('r', 198.73427213804098)]	[('5', 195.1742029620218), ('5', 196.66965185303707), ('5', 198.15800244698767), ('lshift', 199.0538483330165), ('r', 199.0538828780409)]	1.0	49.0	sub-01	ses-001	mri	2
51	6	short	u	l	0.3	200.6446690712472	200.64682694105431	200.9491672180011						[('5', 199.64333431405248), ('5', 201.12602399400203)]	[('5', 199.64570745400852), ('5', 201.13366406504065)]	1.0	50.0	sub-01	ses-001	mri	2
52	6	short	d	l	0.3	203.9073460899555	203.89574311301112	204.19963200803613	204.67972383101005	0.7839807179989293	204.9130596559844	0.7134276479482651	0.2333358249743469	[('5', 202.62227542803157), ('5', 204.10990564903477), ('lshift', 204.6796446699882), ('d', 204.67972383101005)]	[('5', 202.62963696802035), ('5', 204.11756793799577), ('lshift', 204.9124198560021), ('d', 204.9130596559844)]	1.0	51.0	sub-01	ses-001	mri	2
53	6	short	x	r	0.3	206.5985659143756	206.60110718000212	206.90011179901197						[('5', 205.60331894503906), ('5', 207.085916756012)]	[('5', 205.60629367100773), ('5', 207.09365546301706)]	1.0	52.0	sub-01	ses-001	mri	2
54	6	short	a	r	0.3	208.5530248747104	208.545689857041	208.85067710501608	209.04851689608768	0.5028270390466787	209.26388239808148	0.4132052930654026	0.2153655019938014	[('5', 208.58223274705233), ('lshift', 209.04844778607367), ('a', 209.04851689608768)]	[('5', 208.59003788308473), ('lshift', 209.2638550620759), ('a', 209.26388239808148)]	1.0	53.0	sub-01	ses-001	mri	2
55	6	short	y	r	0.3	211.56630478718384	211.5649727740092	211.86411275505088	212.14825434301747	0.5832815690082498	212.3917787860264	0.5276660309755243	0.2435244430089369	[('5', 210.07514736504527), ('5', 211.56567234004615), ('lshift', 212.14819951704703), ('y', 212.14825434301747)]	[('5', 210.07812322705286), ('5', 211.5657069220324), ('lshift', 212.39174885104876), ('y', 212.3917787860264)]	1.0	54.0	sub-01	ses-001	mri	2
56	6	short	b	r	0.3	213.8262930300609	213.8317331840517	214.12918703304604	214.266357405053	0.434624221001286	214.45087237400003	0.3216853409539908	0.1845149689470417	[('5', 213.0460903250496), ('lshift', 214.26629587903153), ('b', 214.266357405053), ('5', 214.54777597403154)]	[('5', 213.05388171301456), ('lshift', 214.45084389304975), ('b', 214.45087237400003), ('5', 214.55014648800716)]	1.0	55.0	sub-01	ses-001	mri	2
57	7	short	l	l	0.3	215.88924815945148	215.88111229601785	216.18330354901263	216.32777287100907	0.446660574991256	216.5225810999982	0.339277550985571	0.1948082289891317	[('5', 216.03010020504007), ('lshift', 216.32769393600756), ('l', 216.32777287100907)]	[('5', 216.03785353904823), ('lshift', 216.5225399180199), ('l', 216.5225810999982)]	1.0	56.0	sub-01	ses-001	mri	2
58	7	short	r	l	0.3	222.11462218085504	222.11685421905716	222.4121956480085	222.6683806650108	0.5515264459536411	222.92896649701288	0.5167708490043879	0.260585832002107	[('5', 217.52328308398137), ('5', 219.0056928290287), ('5', 220.50212424999336), ('5', 221.9900207950268), ('lshift', 222.66831471398473), ('r', 222.66838066501077)]	[('5', 217.5263004800072), ('5', 219.01353832398308), ('5', 220.50997388298856), ('5', 221.9977571599884), ('lshift', 222.92893677798565), ('r', 222.92896649701288)]	1.0	57.0	sub-01	ses-001	mri	2
59	7	short	d	l	0.3	223.9630119913141	223.96421663003275	224.2648167300504	224.646417111042	0.6822004810092039	224.99132522701984	0.7265084969694726	0.344908115977887	[('5', 223.48322504403768), ('lshift', 224.6463398860069), ('d', 224.64641711104196), ('percent', 224.97153854899807)]	[('5', 223.4862740280223), ('percent', 224.97393746400485), ('lshift', 224.99129884300055), ('d', 224.99132522701984)]	1.0	58.0	sub-01	ses-001	mri	2
60	7	short	u	l	0.3	226.79523611153712	226.799033607007	227.0981073080329	227.3802627840778	0.5812291770707816	227.69415511802072	0.5960478099877946	0.3138923339429311	[('5', 226.46223131904844), ('lshift', 227.38020353403408), ('u', 227.3802627840778), ('5', 227.95521765307058)]	[('5', 226.4701352820266), ('lshift', 227.6935059700627), ('u', 227.69415511802072), ('5', 227.95762498502154)]	1.0	59.0	sub-01	ses-001	mri	2
61	7	short	b	r	0.3	229.4378914511655	229.43410799105183	229.72897337703037	229.96218212501844	0.5280741339665838	230.17481398605744	0.4458406090270728	0.2126318610389717	[('5', 229.43795900803525), ('lshift', 229.9621155060595), ('b', 229.96218212501844)]	[('5', 229.44595063605811), ('lshift', 230.17478298203787), ('b', 230.17481398605742)]	1.0	60.0	sub-01	ses-001	mri	2
62	7	short	x	r	0.3	232.32939418446887	232.3313317860011	232.63104272604687	232.9161529830308	0.5848211970296688	233.1734062830219	0.5423635569750331	0.2572532999911345	[('5', 230.9314243410481), ('5', 232.41422302200226), ('lshift', 232.91608142404584), ('x', 232.91615298303077)]	[('5', 230.9338924100157), ('5', 232.42152090504533), ('lshift', 233.17336917901412), ('x', 233.1734062830219)]	1.0	61.0	sub-01	ses-001	mri	2
63	7	short	a	r	0.3	235.53899021162923	235.5290792210144	235.83168840000872	236.1285860310309	0.5995068100164644	236.39277677302016	0.5610883730114438	0.2641907419892959	[('5', 233.9151432440267), ('5', 235.3978465149994), ('lshift', 236.12852576503064), ('a', 236.12858603103086)]	[('5', 233.91828352602897), ('5', 235.4056035639951), ('lshift', 236.39274882903555), ('a', 236.39277677302016)]	1.0	62.0	sub-01	ses-001	mri	2
64	7	short	y	r	0.3	238.541548962986	238.5483015280333	238.84712371299972	239.0858973930008	0.537595864967443	239.3116835560068	0.4645598430070095	0.2257861630059778	[('5', 236.8911852390156), ('5', 238.38161098503042), ('lshift', 239.08584017702378), ('y', 239.08589739300078)]	[('5', 236.89374200702878), ('5', 238.38936194602866), ('lshift', 239.31164067500504), ('y', 239.31168355600676)]	1.0	63.0	sub-01	ses-001	mri	2
65	8	short	a	r	0.3	240.80534390028305	240.7983411030145	241.09859871002843						[('5', 239.87545216205763), ('5', 241.35788108606357)]	[('5', 239.87794505007332), ('5', 241.36555160407443)]	1.0	64.0	sub-01	ses-001	mri	2
66	8	short	y	r	0.3	246.61481438221452	246.61478872504085	246.91148404905107						[('5', 242.84547652699985), ('5', 244.34189530200092), ('5', 245.82974822603865), ('5', 247.31847056304105)]	[('5', 242.85331487900112), ('5', 244.3492375970236), ('5', 245.83746395702474), ('5', 247.32573218201287)]	1.0	65.0	sub-01	ses-001	mri	2
67	8	short	x	r	0.3	248.7754565660593	248.78106586501235	249.07993729703597	249.37287349504183	0.591807630029507	249.6155054050032	0.535568107967265	0.2426319099613465	[('5', 248.8057341889944), ('lshift', 249.37262223503785), ('x', 249.37287349504186)]	[('5', 248.81377595104277), ('lshift', 249.6154748860281), ('x', 249.6155054050032)]	1.0	66.0	sub-01	ses-001	mri	2
68	8	short	b	r	0.3	250.59541680987863	250.59799435402965	250.90012715302876	251.23251310997875	0.6345187559491023	251.430441324017	0.5303141709882766	0.1979282140382565	[('5', 250.30751697300002), ('lshift', 251.2324391300208), ('b', 251.23251310997875), ('5', 251.8103091380326)]	[('5', 250.30995913699735), ('lshift', 251.43041208502837), ('b', 251.430441324017), ('5', 251.81035427900497)]	1.0	67.0	sub-01	ses-001	mri	2
69	8	short	d	l	0.3	253.0516336240189	253.04686273203697	253.34489927004324	253.74430373101492	0.6974409989779815	254.00990046100924	0.6650011909659952	0.2655967299942858	[('5', 253.27790978201665), ('lshift', 253.74419895699248), ('d', 253.74430373101495)]	[('5', 253.28523719502846), ('lshift', 254.00927599600982), ('d', 254.00990046100924)]	1.0	68.0	sub-01	ses-001	mri	2
70	8	short	l	l	0.3	255.2058277561013	255.19675741303945	255.49823138903596	255.85334650805453	0.6565890950150788	256.05144668201683	0.5532152929808944	0.1981001739623025	[('5', 254.7715593020548), ('lshift', 255.8532596870209), ('l', 255.85334650805453), ('5', 256.2623479720205)]	[('5', 254.77347253006883), ('lshift', 256.05141855205875), ('l', 256.05144668201683), ('5', 256.2700594330672)]	1.0	69.0	sub-01	ses-001	mri	2
71	8	short	r	l	0.3	257.5314945279562	257.5308288560482	257.8333394880174	257.9936843370669	0.4628554810187779	258.18545183207607	0.3521123440586962	0.1917674950091168	[('5', 257.7494846380432), ('lshift', 257.9936289980542), ('r', 257.99368433706695)]	[('5', 257.75727293704404), ('lshift', 258.185422108043), ('r', 258.18545183207607)]	1.0	70.0	sub-01	ses-001	mri	2
72	8	short	u	l	0.3	259.91228808181825	259.9144878350198	260.21398580103414	260.54182354407385	0.627335709054023	260.77112589002354	0.5571400889893994	0.2293023459496908	[('5', 259.243473485054), ('lshift', 260.54175887303427), ('u', 260.54182354407385), ('percent', 260.7317412760458)]	[('5', 259.24537456204416), ('percent', 260.73416586004896), ('lshift', 260.7710940380348), ('u', 260.77112589002354)]	1.0	71.0	sub-01	ses-001	mri	2
73	9	long	u	l	2.8874961570292483	262.13350316030954	262.1292731410358	265.0118767360109	262.9024431160069	0.773169974971097	265.5268294300185	0.5149526940076612	2.624386314011645	[('5', 262.21939087304054), ('lshift', 262.9023888100055), ('u', 262.9024431160069), ('percent', 263.7151881760219), ('percent', 265.19767476199195)]	[('5', 262.2218207370024), ('percent', 263.7176916440367), ('percent', 265.2054574720096), ('lshift', 265.526797432045), ('u', 265.52682943001855)]	1.0	72.0	sub-01	ses-001	mri	2
74	9	long	l	l	1.5291112242092542	270.92466024956383	270.93098641902907	272.44634258101	271.48916887503583	0.5581824560067616	272.76464581803884	0.3183032370288856	1.2754769430030135	[('5', 266.69119547400624), ('5', 268.17361264600186), ('5', 269.66947743401397), ('5', 271.1579692820087), ('lshift', 271.4891050810111), ('l', 271.48916887503583), ('percent', 272.64599268505117)]	[('5', 266.6935889990418), ('5', 268.1814648620202), ('5', 269.67730258300435), ('5', 271.16559519903967), ('percent', 272.6531920490088), ('lshift', 272.76460076804506), ('l', 272.76464581803884)]	1.0	73.0	sub-01	ses-001	mri	2
75	9	long	r	l	2.5983171284334468	274.93725387978714	274.93126979400404	277.53118484304287	275.5548555580317	0.6235857640276663	277.83897754602367	0.3077927029808052	2.2841219879919663	[('5', 274.1472527520382), ('lshift', 275.5547949420288), ('r', 275.5548555580317), ('percent', 275.6311892150552), ('percent', 277.11775840306655)]	[('5', 274.1496649310575), ('percent', 275.63719076203415), ('percent', 277.1254490650608), ('lshift', 277.83893020503456), ('r', 277.83897754602367)]	1.0	74.0	sub-01	ses-001	mri	2
76	9	long	d	l	2.136867897737297	279.4210013497204	279.4156716550351	281.5628960740287	280.1920275349985	0.7763558799633756	282.0970791139989	0.5341830399702303	1.9050515790004283	[('5', 278.6112438230193), ('5', 280.1017412469955), ('lshift', 280.1919673809898), ('d', 280.1920275349985), ('percent', 281.59490416100016)]	[('5', 278.613599178032), ('5', 280.1094693780178), ('percent', 281.59795358701376), ('lshift', 282.0970171330264), ('d', 282.0970791139989)]	1.0	75.0	sub-01	ses-001	mri	2
77	9	long	y	r	1.8293238799810472	283.28822042910633	283.27978742000414	285.1144710080116	283.79105658701155	0.5112691670074128	285.39470895699924	0.280237948987633	1.6036523699876852	[('5', 283.0784882209846), ('lshift', 283.7909955389914), ('y', 283.79105658701155), ('percent', 284.5705892050173), ('5', 286.061705604021)]	[('5', 283.0857027010061), ('percent', 284.57359936099965), ('lshift', 285.39465151401237), ('y', 285.39470895699924), ('5', 286.0693886220106)]	1.0	76.0	sub-01	ses-001	mri	2
78	9	long	a	r	2.4303787327448387	287.30583459954244	287.29486887005623	289.72833267005626	287.72589127806714	0.4310224080109037	290.03756077506114	0.3092281050048768	2.311669496994	[('5', 287.54959046904696), ('lshift', 287.72583322704304), ('a', 287.72589127806714), ('percent', 289.04344962502364), ('5', 290.53072653204435)]	[('5', 287.55740010301815), ('percent', 289.04581229004543), ('lshift', 290.0374803460436), ('a', 290.03756077506114), ('5', 290.5337887130445)]	1.0	77.0	sub-01	ses-001	mri	2
79	9	long	b	r	2.957236684465528	292.4747512444605	292.47983684705105	295.43112145300256	292.92583975201705	0.4460029049660079	295.8427623680327	0.4116409150301479	2.916922616015654	[('5', 292.02153114503017), ('lshift', 292.9257632420049), ('b', 292.92583975201705), ('percent', 293.51473812101176), ('percent', 294.997211873997)]	[('5', 292.02923107804963), ('percent', 293.51781202905113), ('percent', 295.0055437020492), ('lshift', 295.84271521802293), ('b', 295.8427623680327)]	1.0	78.0	sub-01	ses-001	mri	2
80	9	long	x	r	1.7668830376515554	297.2993924167103	297.2972851010272	299.0653491380508	298.02673168404726	0.7294465830200352	299.5976045220159	0.5322553839650936	1.5708728379686363	[('5', 296.4910623560427), ('5', 297.98176181601593), ('lshift', 298.02666756301187), ('x', 298.02673168404726), ('percent', 299.48999371001264)]	[('5', 296.49351194204064), ('5', 297.98935194005026), ('percent', 299.4900358490413), ('lshift', 299.5975682330318), ('x', 299.5976045220159)]	1.0	79.0	sub-01	ses-001	mri	2
1	0	long	x	r	1.1742585994030814	3.0	2.9848520755767822	4.159469127655029	3.576796054840088	0.5919439792633057	3.9170539379119873	-0.242415189743042	0.3402578830718994	[('x', 3.576796054840088), ('x', 4.309278964996338)]	[('5', 0.23744797706604004), ('x', 3.9170539379119873), ('x', 5.088392972946167)]	1.0	0.0	sub-01	ses-002	mock	1
2	0	long	a	r	1.9123006644330969	5.759838368962772	5.744450092315674	7.656888961791992	6.341009140014648	0.5965590476989746	7.931196212768555	0.2743072509765625	1.5901870727539062	[('a', 6.341009140014648)]	[('a', 7.931196212768555)]	1.0	1.0	sub-01	ses-002	mock	1
3	0	long	y	r	2.548467378868433	9.3542392169016	9.338818073272703	11.887449026107788	9.782973051071169	0.4441549777984619	12.173934936523438	0.2864859104156494	2.3909618854522705	[('y', 9.782973051071167)]	[('y', 12.173934936523438)]	1.0	2.0	sub-01	ses-002	mock	1
4	0	long	b	r	2.043696643500144	13.867374334922507	13.85213303565979	15.8958420753479	14.20597791671753	0.3538448810577392	16.14558506011963	0.2497429847717285	1.9396071434021	[('b', 14.20597791671753)]	[('b', 16.14558506011963)]	1.0	3.0	sub-01	ses-002	mock	1
5	0	long	d	l	2.7400242964936385	17.803382858478972	17.78921413421631	20.52818512916565	18.377928018569943	0.5887138843536377	20.79819703102112	0.2700119018554687	2.420269012451172	[('d', 18.377928018569946)]	[('d', 20.798197031021118)]	1.0	4.0	sub-01	ses-002	mock	1
6	0	long	r	l	1.142072116395774	22.813046754637995	22.797717094421387	23.939727067947388	23.329647064208984	0.5319299697875977	24.420114994049072	0.4803879261016845	1.090467929840088	[('r', 23.329647064208984)]	[('r', 24.420114994049072)]	1.0	5.0	sub-01	ses-002	mock	1
7	0	long	l	l	2.363640598206967	26.693656783206983	26.6785409450531	29.0421359539032	27.58238697052002	0.903846025466919	29.302417039871216	0.2602810859680176	1.7200300693511963	[('l', 27.58238697052002)]	[('l', 29.302417039871216)]	1.0	6.0	sub-01	ses-002	mock	1
8	0	long	u	l	1.2867065748180928	30.82025251080456	30.804913997650143	32.09154915809631	31.394336938858032	0.5894229412078857	32.53407311439514	0.4425239562988281	1.1397361755371094	[('u', 31.394336938858032)]	[('u', 32.53407311439514)]	1.0	7.0	sub-01	ses-002	mock	1
9	1	long	y	r	1.0404367948806514	34.44655227354529	34.43132305145264	35.471673011779785	34.89598298072815	0.4646599292755127	35.76541709899902	0.2937440872192383	0.869434118270874	[('y', 34.89598298072815)]	[('y', 35.76541709899902)]	1.0	8.0	sub-01	ses-002	mock	1
10	1	long	x	r	2.5983171284334468	40.95047147443999	40.93528509140015	43.53349113464356	41.468173027038574	0.5328879356384277	43.80774402618408	0.2742528915405273	2.339570999145508	[('x', 41.468173027038574)]	[('x', 43.80774402618408)]	1.0	9.0	sub-01	ses-002	mock	1
11	1	long	a	r	1.8293238799810472	45.18346950380509	45.16812300682068	46.99757695198059	45.64018416404724	0.4720611572265625	47.26033329963684	0.26275634765625	1.6201491355895996	[('a', 45.64018416404724)]	[('a', 47.26033329963684)]	1.0	10.0	sub-01	ses-002	mock	1
12	1	long	b	r	2.9273255210020586	49.5020438095172	49.486830949783325	52.414122104644775	49.79237699508667	0.3055460453033447	52.70289492607117	0.2887728214263916	2.910517930984497	[('b', 49.79237699508667)]	[('b', 52.70289492607117)]	1.0	11.0	sub-01	ses-002	mock	1
13	1	long	u	l	2.057789839505809	53.949329574338606	53.9339439868927	55.99189305305481	54.61542224884033	0.6814782619476318	56.31517028808594	0.3232772350311279	1.6997480392456057	[('u', 54.61542224884033)]	[('u', 56.31517028808594)]	1.0	12.0	sub-01	ses-002	mock	1
14	1	long	d	l	2.2798420426550483	58.81090510300815	58.795714139938354	61.07543301582336	59.45747113227844	0.6617569923400879	61.3775360584259	0.302103042602539	1.920064926147461	[('d', 59.45747113227844)]	[('d', 61.3775360584259)]	1.0	13.0	sub-01	ses-002	mock	1
15	1	long	r	l	2.089766365993793	62.67048309839082	62.65505409240723	64.74505710601807	63.22007393836975	0.5650198459625244	64.98967289924622	0.2446157932281494	1.7695989608764648	[('r', 63.22007393836975)]	[('r', 64.98967289924622)]	1.0	14.0	sub-01	ses-002	mock	1
16	1	long	l	l	2.957236684465528	66.78591623623957	66.77066802978516	69.72791910171509	67.19163298606873	0.4209649562835693	70.00265312194824	0.2747340202331543	2.8110201358795166	[('l', 67.19163298606873)]	[('l', 70.00265312194824)]	1.0	15.0	sub-01	ses-002	mock	1
17	2	short	x	r	0.3	71.93144321116016	71.91615509986877	72.21597504615784	72.4443290233612	0.5281739234924316	72.6443989276886	0.4284238815307617	0.2000699043273925	[('x', 72.4443290233612)]	[('x', 72.6443989276886)]	1.0	16.0	sub-01	ses-002	mock	1
18	2	short	b	r	0.3	78.01428697485578	77.9991991519928	78.29878401756287	78.5167601108551	0.5175609588623047	78.71671605110168	0.4179320335388183	0.199955940246582	[('b', 78.5167601108551)]	[('b', 78.71671605110168)]	1.0	17.0	sub-01	ses-002	mock	1
19	2	short	a	r	0.3	80.04115165448759	80.02577304840088	80.3257429599762	80.48870730400085	0.4629342555999756	80.6589412689209	0.3331983089447021	0.1702339649200439	[('a', 80.48870730400085)]	[('a', 80.6589412689209)]	1.0	18.0	sub-01	ses-002	mock	1
20	2	short	y	r	0.3	82.14462167048761	82.12928605079651	82.42920017242432	82.4897792339325	0.3604931831359863	82.63007020950317	0.2008700370788574	0.1402909755706787	[('y', 82.4897792339325)]	[('y', 82.63007020950317)]	1.0	19.0	sub-01	ses-002	mock	1
21	2	short	u	l	0.3	84.77885783725542	84.76352906227112	85.0633749961853	85.48250102996826	0.7189719676971436	85.68268394470215	0.6193089485168457	0.2001829147338867	[('u', 85.48250102996826)]	[('u', 85.68268394470215)]	1.0	20.0	sub-01	ses-002	mock	1
22	2	short	d	l	0.3	88.04153485596365	88.02641916275024	88.3261170387268	88.62467408180237	0.598254919052124	88.83533000946045	0.5092129707336426	0.210655927658081	[('d', 88.62467408180237)]	[('d', 88.83533000946045)]	1.0	21.0	sub-01	ses-002	mock	1
23	2	short	l	l	0.3	90.37346390466816	90.35813212394714	90.65799617767334	90.73633408546448	0.378201961517334	90.92684197425842	0.268845796585083	0.1905078887939453	[('l', 90.73633408546448)]	[('l', 90.92684197425842)]	1.0	22.0	sub-01	ses-002	mock	1
24	2	short	r	l	0.3	92.85826695622406	92.84292316436768	93.1427881717682	93.21791625022888	0.374993085861206	93.409499168396	0.2667109966278076	0.1915829181671142	[('r', 93.21791625022888)]	[('r', 93.409499168396)]	1.0	23.0	sub-01	ses-002	mock	1
25	3	long	x	r	2.205526752143288	95.5143635364515	95.49918794631958	97.7046730518341	96.02080488204956	0.5216169357299805	96.2113630771637	-1.4933099746704102	0.1905581951141357	[('x', 96.02080488204956), ('x', 96.23268604278564)]	[('x', 96.2113630771637), ('x', 98.11336708068848)]	1.0	24.0	sub-01	ses-002	mock	1
26	3	long	y	r	1.7668830376515554	103.09111011301486	103.0758731365204	104.84272599220276	103.55621290206908	0.480339765548706	105.17650294303894	0.3337769508361816	1.6202900409698486	[('y', 103.55621290206909)]	[('y', 105.17650294303894)]	1.0	25.0	sub-01	ses-002	mock	1
27	3	long	b	r	2.5563135018997007	106.82178808796344	106.80650806427002	109.362890958786	107.22831606864928	0.4218080043792724	109.62877011299132	0.2658791542053222	2.400454044342041	[('b', 107.22831606864929)]	[('b', 109.62877011299133)]	1.0	26.0	sub-01	ses-002	mock	1
28	3	long	a	r	2.889337834099168	111.02014835787772	111.004812002182	113.8942379951477	111.3616931438446	0.3568811416625976	114.2017092704773	0.3074712753295898	2.8400161266326904	[('a', 111.3616931438446)]	[('a', 114.2017092704773)]	1.0	27.0	sub-01	ses-002	mock	1
29	3	long	d	l	2.665239691095876	116.01673805380376	116.00140404701231	118.6666979789734	116.45386815071106	0.4524641036987304	118.94371128082275	0.2770133018493652	2.4898431301116943	[('d', 116.45386815071106)]	[('d', 118.94371128082275)]	1.0	28.0	sub-01	ses-002	mock	1
30	3	long	l	l	2.1360891221878644	121.4331266668816	121.41797804832458	123.5538980960846	121.995609998703	0.577631950378418	123.8366630077362	0.2827649116516113	1.8410530090332031	[('l', 121.995609998703)]	[('l', 123.8366630077362)]	1.0	29.0	sub-01	ses-002	mock	1
31	3	long	r	l	1.5291112242092542	125.23830866527707	125.22290396690369	126.75210404396056	125.63853001594543	0.415626049041748	127.03960990905762	0.2875058650970459	1.4010798931121826	[('r', 125.63853001594543)]	[('r', 127.03960990905762)]	1.0	30.0	sub-01	ses-002	mock	1
32	3	long	u	l	2.2352709941517537	129.13132416235337	129.1160011291504	131.35140109062195	129.57131433486938	0.4553132057189941	131.62096524238586	0.269564151763916	2.0496509075164795	[('u', 129.57131433486938)]	[('u', 131.62096524238586)]	1.0	31.0	sub-01	ses-002	mock	1
33	4	short	l	l	0.3	133.95809788980858	133.942773103714	134.2426209449768	134.71395993232727	0.7711868286132812	134.99411606788635	0.7514951229095459	0.280156135559082	[('l', 134.71395993232727)]	[('l', 134.99411606788635)]	1.0	32.0	sub-01	ses-002	mock	1
34	4	short	r	l	0.3	139.77032201003166	139.7552251815796	140.0549340248108	140.45676708221436	0.7015419006347656	140.6462459564209	0.5913119316101074	0.1894788742065429	[('r', 140.45676708221436)]	[('r', 140.6462459564209)]	1.0	33.0	sub-01	ses-002	mock	1
35	4	short	d	l	0.3	142.59979249196326	142.5845501422882	142.88445901870728	143.23831009864807	0.6537599563598633	143.448175907135	0.5637168884277344	0.2098658084869384	[('d', 143.23831009864807)]	[('d', 143.448175907135)]	1.0	34.0	sub-01	ses-002	mock	1
36	4	short	u	l	0.3	144.39678875149016	144.38132095336914	144.68138217926025	144.9303481578827	0.5490272045135498	145.11989521980286	0.4385130405426025	0.189547061920166	[('u', 144.9303481578827)]	[('u', 145.11989521980286)]	1.0	35.0	sub-01	ses-002	mock	1
37	4	short	a	r	0.3	146.35124771182498	146.33588194847107	146.63574409484863	146.962336063385	0.6264541149139404	147.18318104743958	0.5474369525909424	0.2208449840545654	[('a', 146.962336063385)]	[('a', 147.18318104743958)]	1.0	36.0	sub-01	ses-002	mock	1
38	4	short	b	r	0.3	148.61123595470198	148.59590101242063	148.8958649635315	149.08507299423218	0.4891719818115234	149.3249089717865	0.4290440082550049	0.2398359775543213	[('b', 149.08507299423218)]	[('b', 149.3249089717865)]	1.0	37.0	sub-01	ses-002	mock	1
39	4	short	y	r	0.3	150.77187813854673	150.75637817382812	151.0564980506897	151.1366310119629	0.3802528381347656	151.44748306274414	0.3909850120544433	0.31085205078125	[('y', 151.1366310119629)]	[('y', 151.44748306274414)]	1.0	38.0	sub-01	ses-002	mock	1
40	4	short	x	r	0.3	153.21305574970776	153.19766998291016	153.49761199951172	153.5684471130371	0.3707771301269531	153.809485912323	0.3118739128112793	0.2410387992858886	[('x', 153.5684471130371)]	[('x', 153.809485912323)]	1.0	39.0	sub-01	ses-002	mock	1
41	5	long	y	r	2.2338679937495143	155.4244381239466	155.40913915634155	157.6430790424347	155.85185313224792	0.442713975906372	157.9718201160431	0.3287410736083984	2.119966983795166	[('y', 155.85185313224792)]	[('y', 157.9718201160431)]	1.0	40.0	sub-01	ses-002	mock	1
42	5	long	a	r	1.875174422525385	163.5832307205661	163.56811809539795	165.44315314292908	164.0735900402069	0.50547194480896	165.7341070175171	0.2909538745880127	1.6605169773101809	[('a', 164.0735900402069)]	[('a', 165.7341070175171)]	1.0	41.0	sub-01	ses-002	mock	1
43	5	long	b	r	2.561058352572911	167.94284660923736	167.92753100395203	170.48862099647522	168.42600893974304	0.4984779357910156	170.7556350231171	0.2670140266418457	2.3296260833740234	[('b', 168.42600893974304)]	[('b', 170.75563502311707)]	1.0	42.0	sub-01	ses-002	mock	1
44	5	long	x	r	2.097627007854649	172.05229477226922	172.0369169712067	174.1347200870514	172.61835598945618	0.5814390182495117	174.4290211200714	0.2943010330200195	1.8106651306152344	[('x', 172.61835598945618)]	[('x', 174.4290211200714)]	1.0	43.0	sub-01	ses-002	mock	1
45	5	long	l	l	2.2917882261333125	176.23071533398587	176.21540904045105	178.50717902183533	176.88071990013125	0.6653108596801758	178.80183792114258	0.294658899307251	1.9211180210113523	[('l', 176.88071990013123)]	[('l', 178.80183792114258)]	1.0	44.0	sub-01	ses-002	mock	1
46	5	long	d	l	1.8473095986778088	180.25285474176783	180.2379720211029	182.08489108085632	180.94371795654297	0.7057459354400635	182.4046950340271	0.3198039531707763	1.4609770774841309	[('d', 180.94371795654297)]	[('d', 182.4046950340271)]	1.0	45.0	sub-01	ses-002	mock	1
47	5	long	r	l	2.136867897737297	183.7301357014757	183.71472907066345	185.85176014900208	184.10672307014465	0.3919939994812011	186.13682794570923	0.2850677967071533	2.030104875564575	[('r', 184.10672307014465)]	[('r', 186.13682794570923)]	1.0	46.0	sub-01	ses-002	mock	1
48	5	long	u	l	1.0375796008727105	188.2096589388414	188.1943280696869	189.23179697990415	188.53977394104004	0.3454458713531494	189.58024311065677	0.3484461307525635	1.0404691696166992	[('u', 188.53977394104004)]	[('u', 189.58024311065674)]	1.0	47.0	sub-01	ses-002	mock	1
49	6	short	u	l	0.3	191.6193810173092	191.60412096977237	191.90400004386905	192.22229409217837	0.6181731224060059	192.44230198860168	0.538301944732666	0.2200078964233398	[('u', 192.22229409217834)]	[('u', 192.44230198860168)]	1.0	48.0	sub-01	ses-002	mock	1
50	6	short	l	l	0.3	196.53256764507117	196.5173230171204	196.81709504127505	196.9947633743286	0.4774403572082519	197.14479637146	0.3277013301849365	0.1500329971313476	[('l', 196.9947633743286)]	[('l', 197.14479637145996)]	1.0	49.0	sub-01	ses-002	mock	1
51	6	short	r	l	0.3	198.97608390013	198.9607570171356	199.26066613197327	199.30640411376956	0.3456470966339111	199.41648292541504	0.1558167934417724	0.1100788116455078	[('r', 199.30640411376953)]	[('r', 199.41648292541504)]	1.0	50.0	sub-01	ses-002	mock	1
52	6	short	d	l	0.3	201.0773102667113	201.06196308135983	201.3618841171265	201.36837005615237	0.3064069747924804	201.58926105499268	0.2273769378662109	0.220890998840332	[('d', 201.36837005615234)]	[('d', 201.58926105499268)]	1.0	51.0	sub-01	ses-002	mock	1
53	6	short	a	r	0.3	203.934637800848	203.91930508613584	204.21925711631772	204.53120231628415	0.6118972301483154	204.701366186142	0.4821090698242187	0.170163869857788	[('a', 204.53120231628418)]	[('a', 204.70136618614197)]	1.0	52.0	sub-01	ses-002	mock	1
54	6	short	x	r	0.3	206.1200681423477	206.10469102859497	206.4046230316162	206.5441451072693	0.4394540786743164	206.7539119720459	0.3492889404296875	0.2097668647766113	[('x', 206.5441451072693)]	[('x', 206.7539119720459)]	1.0	53.0	sub-01	ses-002	mock	1
55	6	short	y	r	0.3	208.3513170366557	208.33590507507324	208.63581109046936	208.70491290092468	0.3690078258514404	208.87597608566284	0.2401649951934814	0.1710631847381591	[('y', 208.70491290092468)]	[('y', 208.87597608566284)]	1.0	54.0	sub-01	ses-002	mock	1
56	6	short	b	r	0.3	211.5749779688807	211.55976510047915	211.85947608947757	211.98749923706052	0.4277341365814209	212.19833827018735	0.3388621807098388	0.210839033126831	[('b', 211.98749923706055)]	[('b', 212.19833827018738)]	1.0	55.0	sub-01	ses-002	mock	1
57	7	short	u	l	0.3	213.74238245666496	213.72712302207947	214.02722001075745	214.3705213069916	0.6433982849121094	214.54986119270325	0.5226411819458008	0.1793398857116699	[('u', 214.37052130699158)]	[('u', 214.54986119270325)]	1.0	56.0	sub-01	ses-002	mock	1
58	7	short	l	l	0.3	219.9677564780686	219.9526491165161	220.252375125885	220.6418149471283	0.6891658306121826	220.88166689872745	0.6292917728424072	0.2398519515991211	[('l', 220.6418149471283)]	[('l', 220.88166689872742)]	1.0	57.0	sub-01	ses-002	mock	1
59	7	short	d	l	0.3	222.7895399359299	222.77448296546936	223.07432913780207	223.5236330032349	0.7491500377655029	223.7135090827942	0.6391799449920654	0.1898760795593261	[('d', 223.52363300323486)]	[('d', 223.7135090827942)]	1.0	58.0	sub-01	ses-002	mock	1
60	7	short	r	l	0.3	224.91193156856443	224.89655017852783	225.19653797149655	225.45544505119324	0.5588948726654053	225.65537095069885	0.4588329792022705	0.1999258995056152	[('r', 225.45544505119324)]	[('r', 225.65537095069885)]	1.0	59.0	sub-01	ses-002	mock	1
61	7	short	x	r	0.3	227.67986265686767	227.6646630764008	227.9644639492035	228.14738297462463	0.4827198982238769	228.42762994766235	0.4631659984588623	0.2802469730377197	[('x', 228.14738297462463)]	[('x', 228.42762994766235)]	1.0	60.0	sub-01	ses-002	mock	1
62	7	short	a	r	0.3	229.91304371364183	229.897784948349	230.19765996932983	230.34032797813416	0.4425430297851562	230.52968001365664	0.3320200443267822	0.1893520355224609	[('a', 230.34032797813416)]	[('a', 230.52968001365662)]	1.0	61.0	sub-01	ses-002	mock	1
63	7	short	b	r	0.3	232.56120399202047	232.5460150241852	232.84583497047424	233.0823450088501	0.536329984664917	233.2821249961853	0.4362900257110595	0.199779987335205	[('b', 233.0823450088501)]	[('b', 233.2821249961853)]	1.0	62.0	sub-01	ses-002	mock	1
64	7	short	y	r	0.3	234.9006044963053	234.88525700569156	235.18515396118164	235.1833381652832	0.2980811595916748	235.4248893260956	0.2397353649139404	0.2415511608123779	[('y', 235.1833381652832)]	[('y', 235.42488932609558)]	1.0	63.0	sub-01	ses-002	mock	1
65	8	short	y	r	0.3	237.1218195747967	237.1064720153809	237.4063639640808	237.75693798065183	0.6504659652709961	238.02711296081543	0.6207489967346191	0.2701749801635742	[('y', 237.75693798065186)]	[('y', 238.02711296081543)]	1.0	64.0	sub-01	ses-002	mock	1
66	8	short	a	r	0.3	242.90176621462305	242.8865990638733	243.18636798858645	243.39969301223755	0.5130939483642578	243.56986713409424	0.3834991455078125	0.1701741218566894	[('a', 243.39969301223755)]	[('a', 243.56986713409424)]	1.0	65.0	sub-01	ses-002	mock	1
67	8	short	x	r	0.3	244.9846739335264	244.9692010879517	245.26928210258484	245.49213004112244	0.5229289531707764	245.7126259803772	0.4433438777923584	0.2204959392547607	[('x', 245.49213004112244)]	[('x', 245.7126259803772)]	1.0	66.0	sub-01	ses-002	mock	1
68	8	short	b	r	0.3	247.98723268488305	247.9719929695129	248.27188897132876	248.35406112670896	0.3820681571960449	248.5547840595245	0.2828950881958008	0.2007229328155517	[('b', 248.35406112670898)]	[('b', 248.55478405952454)]	1.0	67.0	sub-01	ses-002	mock	1
69	8	short	l	l	0.3	250.44344949902333	250.4283139705658	250.7280321121216	250.98711705207825	0.5588030815124512	251.1571400165558	0.4291079044342041	0.170022964477539	[('l', 250.98711705207825)]	[('l', 251.1571400165558)]	1.0	68.0	sub-01	ses-002	mock	1
70	8	short	d	l	0.3	253.328888591986	253.3137490749359	253.6134171485901	254.0397720336914	0.7260229587554932	254.20994210243225	0.5965249538421631	0.1701700687408447	[('d', 254.0397720336914)]	[('d', 254.20994210243225)]	1.0	69.0	sub-01	ses-002	mock	1
71	8	short	r	l	0.3	256.3540092355198	256.3388681411743	256.63854813575745	256.7322859764099	0.3934178352355957	256.9631359577179	0.3245878219604492	0.2308499813079834	[('r', 256.7322859764099)]	[('r', 256.9631359577179)]	1.0	70.0	sub-01	ses-002	mock	1
72	8	short	u	l	0.3	258.5082033676022	258.49282598495483	258.7927839756012	259.185084104538	0.6922581195831299	259.38473200798035	0.5919480323791504	0.1996479034423828	[('u', 259.18508410453796)]	[('u', 259.38473200798035)]	1.0	71.0	sub-01	ses-002	mock	1
73	9	long	u	l	2.78354600156416	261.2713347725457	261.2559561729431	264.03958010673523	261.8477861881256	0.5918300151824951	264.29752135276794	0.2579412460327148	2.449735164642334	[('u', 261.8477861881256)]	[('u', 264.29752135276794)]	1.0	72.0	sub-01	ses-002	mock	1
74	9	long	r	l	2.4303787327448387	269.74816068658333	269.73283100128174	272.1633770465851	270.41936802864075	0.6865370273590088	272.4690239429474	0.3056468963623047	2.0496559143066406	[('r', 270.41936802864075)]	[('r', 272.4690239429474)]	1.0	73.0	sub-01	ses-002	mock	1
75	9	long	l	l	2.224191445444843	273.8744320168376	273.8590531349182	276.0833830833435	274.57191491127014	0.7128617763519287	276.3417980670929	0.2584149837493896	1.769883155822754	[('l', 274.57191491127014)]	[('l', 276.3417980670929)]	1.0	74.0	sub-01	ses-002	mock	1
76	9	long	d	l	2.851193276585322	277.76552776352423	277.75014209747314	280.6015291213989	278.2439911365509	0.4938490390777588	280.8239359855652	0.2224068641662597	2.5799448490142822	[('d', 278.2439911365509)]	[('d', 280.8239359855652)]	1.0	75.0	sub-01	ses-002	mock	1
77	9	long	a	r	1.2365488517378664	282.30309985509206	282.28771710395813	283.524297952652	282.8463912010193	0.5586740970611572	283.91655015945435	0.3922522068023681	1.0701589584350586	[('a', 282.8463912010193)]	[('a', 283.91655015945435)]	1.0	76.0	sub-01	ses-002	mock	1
78	9	long	y	r	2.8874961570292483	285.8881231351125	285.87280011177063	288.7604081630707	286.3684132099152	0.4956130981445312	288.9879791736603	0.2275710105895996	2.619565963745117	[('y', 286.36841320991516)]	[('y', 288.9879791736603)]	1.0	77.0	sub-01	ses-002	mock	1
79	9	long	x	r	2.583450076165329	291.68521531930213	291.6709361076355	294.25345516204834	292.0105149745941	0.3395788669586181	294.56064796447754	0.3071928024291992	2.550132989883423	[('x', 292.0105149745941)]	[('x', 294.56064796447754)]	1.0	78.0	sub-01	ses-002	mock	1
80	9	long	b	r	1.922958724505864	297.14331672985594	297.1281430721283	299.05104804039	297.49269008636475	0.3645470142364502	299.36197304725647	0.3109250068664551	1.869282960891724	[('b', 297.49269008636475)]	[('b', 299.36197304725647)]	1.0	79.0	sub-01	ses-002	mock	1
1	0	long	b	r	2.889337834099168	3.0	2.984891176223755	5.874107122421265	3.5593903064727783	0.5744991302490234	6.13329029083252	0.2591831684112549	2.573899984359741	[('b', 3.5593903064727783)]	[('num_5', -12.147819757461548), ('5', 0.212982177734375), ('b', 6.1332902908325195)]	1.0	0.0	sub-01	ses-002	mock	2
2	0	long	y	r	1.922958724505864	8.418808316030793	8.403578042984009	10.326565027236938	8.866246938705444	0.4626688957214355	10.676594972610474	0.3500299453735351	1.8103480339050293	[('y', 8.866246938705444)]	[('y', 10.676594972610474)]	1.0	1.0	sub-01	ses-002	mock	2
3	0	long	a	r	1.0404367948806514	13.287141061940256	13.271835088729858	14.312333106994627	13.798646211624146	0.5268111228942871	14.648444175720217	0.3361110687255859	0.8497979640960693	[('a', 13.798646211624146)]	[('a', 14.648444175720215)]	1.0	2.0	sub-01	ses-002	mock	2
4	0	long	x	r	2.057789839505809	16.68367443704834	16.668342113494873	18.72619104385376	17.12015438079834	0.4518122673034668	18.950050354003903	0.2238593101501464	1.8298959732055664	[('x', 17.12015438079834)]	[('x', 18.950050354003906)]	1.0	3.0	sub-01	ses-002	mock	2
5	0	long	l	l	1.142072116395774	20.60210646039889	20.586637020111084	21.72881817817688	21.142388105392456	0.5557510852813721	22.022634983062744	0.2938168048858642	0.8802468776702881	[('l', 21.142388105392456)]	[('l', 22.022634983062744)]	1.0	4.0	sub-01	ses-002	mock	2
6	0	long	u	l	1.8473095986778088	24.244125216621047	24.2287380695343	26.076130151748657	24.81503534317017	0.5862972736358643	26.33454012870789	0.2584099769592285	1.5195047855377195	[('u', 24.815035343170166)]	[('u', 26.334540128707886)]	1.0	5.0	sub-01	ses-002	mock	2
7	0	long	r	l	2.136867897737297	27.760527691506468	27.7452130317688	29.88219308853149	28.406819105148315	0.6616060733795166	30.117606163024902	0.2354130744934082	1.710787057876587	[('r', 28.406819105148315)]	[('r', 30.117606163024902)]	1.0	6.0	sub-01	ses-002	mock	2
8	0	long	d	l	2.9273255210020586	31.700865605243788	31.685625076293945	34.61291718482971	32.080172300338745	0.3945472240447998	34.500346183776855	-0.1125710010528564	2.4201738834381104	[('d', 32.080172300338745), ('d', 34.621604204177856)]	[('d', 34.500346183776855), ('d', 34.693050146102905)]	1.0	7.0	sub-01	ses-002	mock	2
9	1	short	x	r	0.3	37.37934004822783	37.36409211158752	37.66400909423828	37.92551398277283	0.5614218711853027	38.11461114883423	0.4506020545959472	0.1890971660614013	[('x', 37.92551398277283)]	[('x', 38.11461114883423)]	1.0	8.0	sub-01	ses-002	mock	2
10	1	short	y	r	0.3	42.8476303386829	42.83247208595276	43.13213109970093	43.28726816177368	0.4547960758209228	43.51770615577698	0.3855750560760498	0.2304379940032959	[('y', 43.28726816177368)]	[('y', 43.51770615577698)]	1.0	9.0	sub-01	ses-002	mock	2
11	1	short	b	r	0.3	45.86091025115632	45.84565806388855	46.145419120788574	46.239320039749146	0.3936619758605957	46.38909101486206	0.2436718940734863	0.149770975112915	[('b', 46.239320039749146)]	[('b', 46.38909101486206)]	1.0	10.0	sub-01	ses-002	mock	2
12	1	short	a	r	0.3	48.533052728751365	48.51789402961731	48.81765413284302	48.951152086257935	0.433258056640625	49.11092901229858	0.2932748794555664	0.1597769260406494	[('a', 48.951152086257935)]	[('a', 49.110929012298584)]	1.0	11.0	sub-01	ses-002	mock	2
13	1	short	r	l	0.3	50.94030459057822	50.92502999305725	51.2248260974884	51.573726177215576	0.6486961841583252	51.76320338249207	0.5383772850036621	0.1894772052764892	[('r', 51.573726177215576)]	[('r', 51.763203382492065)]	1.0	12.0	sub-01	ses-002	mock	2
14	1	short	d	l	0.3	52.90720889182005	52.89185810089111	53.19178199768066	53.30516314506531	0.4133050441741943	53.49440121650696	0.3026192188262939	0.1892380714416504	[('d', 53.30516314506531)]	[('d', 53.49440121650696)]	1.0	13.0	sub-01	ses-002	mock	2
15	1	short	l	l	0.3	55.47684849148544	55.461673974990845	55.76145911216736	56.056721210479736	0.5950472354888916	56.24697422981262	0.4855151176452636	0.1902530193328857	[('l', 56.056721210479736)]	[('l', 56.24697422981262)]	1.0	14.0	sub-01	ses-002	mock	2
16	1	short	u	l	0.3	58.58063418064916	58.56541705131531	58.86523509025574	59.10932111740112	0.5439040660858154	59.34978890419006	0.4845538139343261	0.2404677867889404	[('u', 59.10932111740112)]	[('u', 59.34978890419006)]	1.0	15.0	sub-01	ses-002	mock	2
17	2	short	d	l	0.3	60.535093140983975	60.51969599723816	60.81972503662109	61.262423276901245	0.7427272796630859	61.45270013809204	0.6329751014709473	0.1902768611907959	[('d', 61.262423276901245)]	[('d', 61.45270013809204)]	1.0	16.0	sub-01	ses-002	mock	2
18	2	short	l	l	0.3	65.40067291054365	65.38552618026733	65.6852400302887	65.99553227424622	0.6100060939788818	66.15545225143433	0.4702122211456299	0.1599199771881103	[('l', 65.99553227424622)]	[('l', 66.15545225143433)]	1.0	17.0	sub-01	ses-002	mock	2
19	2	short	r	l	0.3	68.61026893770396	68.59505200386047	68.89487218856812	68.9771671295166	0.3821151256561279	69.15745806694031	0.2625858783721924	0.180290937423706	[('r', 68.9771671295166)]	[('r', 69.15745806694031)]	1.0	18.0	sub-01	ses-002	mock	2
20	2	short	u	l	0.3	70.67322406709458	70.65780019760132	70.95781397819519	71.22950005531311	0.571699857711792	71.44931507110596	0.4915010929107666	0.2198150157928466	[('u', 71.22950005531311)]	[('u', 71.44931507110596)]	1.0	19.0	sub-01	ses-002	mock	2
21	2	short	x	r	0.3	72.90447296140258	72.88912510871887	73.18905806541443	73.47165894508362	0.5825338363647461	73.66228914260864	0.4732310771942138	0.1906301975250244	[('x', 73.47165894508362)]	[('x', 73.66228914260864)]	1.0	20.0	sub-01	ses-002	mock	2
22	2	short	y	r	0.3	74.9313376410344	74.91596102714539	75.21583104133606	75.30386996269226	0.387908935546875	75.51516008377075	0.2993290424346924	0.2112901210784912	[('y', 75.30386996269226)]	[('y', 75.51516008377075)]	1.0	21.0	sub-01	ses-002	mock	2
23	2	short	b	r	0.3	76.91343782454013	76.89805603027344	77.19799304008484	77.36797714233398	0.4699211120605469	77.60788893699646	0.4098958969116211	0.2399117946624755	[('b', 77.36797714233398)]	[('b', 77.60788893699646)]	1.0	22.0	sub-01	ses-002	mock	2
24	2	short	a	r	0.3	79.95197573671334	79.93676209449768	80.2365231513977	80.23924899101257	0.3024868965148926	80.44007706642151	0.2035539150238037	0.2008280754089355	[('a', 80.23924899101257)]	[('a', 80.44007706642151)]	1.0	23.0	sub-01	ses-002	mock	2
25	3	long	x	r	2.5563135018997007	82.84347847001682	82.82831501960754	85.38457012176514	83.40202832221985	0.5737133026123047	85.85206127166748	0.4674911499023437	2.450032949447632	[('x', 83.40202832221985)]	[('x', 85.85206127166748)]	1.0	24.0	sub-01	ses-002	mock	2
26	3	long	a	r	2.1360891221878644	90.41919247620136	90.40402412414552	92.540048122406	90.87425112724304	0.4702270030975342	92.86448097229004	0.3244328498840332	1.990229845046997	[('a', 90.87425112724304)]	[('a', 92.86448097229004)]	1.0	25.0	sub-01	ses-002	mock	2
27	3	long	y	r	2.2917882261333125	95.25784034974592	95.24260711669922	97.53444719314577	95.6563332080841	0.4137260913848877	97.81601238250732	0.2815651893615722	2.1596791744232178	[('y', 95.6563332080841)]	[('y', 97.81601238250732)]	1.0	26.0	sub-01	ses-002	mock	2
28	3	long	b	r	1.2867065748180928	100.35247233957485	100.33737111091614	101.62382817268372	100.68856906890868	0.3511979579925537	102.0577540397644	0.4339258670806885	1.369184970855713	[('b', 100.68856906890869)]	[('b', 102.0577540397644)]	1.0	27.0	sub-01	ses-002	mock	2
29	3	long	d	l	1.1742585994030814	103.2812256824075	103.26584315299988	104.44016003608704	103.9004361629486	0.6345930099487305	104.75030398368835	0.3101439476013183	0.8498678207397461	[('d', 103.90043616294861)]	[('d', 104.75030398368835)]	1.0	28.0	sub-01	ses-002	mock	2
30	3	long	r	l	2.561058352572911	106.25671064839192	106.24139308929443	108.80253005027772	106.82273602485655	0.5813429355621338	109.0631229877472	0.2605929374694824	2.240386962890625	[('r', 106.82273602485657)]	[('r', 109.06312298774719)]	1.0	29.0	sub-01	ses-002	mock	2
31	3	long	l	l	2.8874961570292483	110.3147652604917	110.29944109916688	113.18697810173036	110.67465925216676	0.3752181529998779	113.22458934783936	0.0376112461090087	2.5499300956726074	[('l', 110.67465925216675)]	[('l', 113.22458934783936)]	1.0	30.0	sub-01	ses-002	mock	2
32	3	long	u	l	2.205526752143288	115.5504216958997	115.53531503677368	117.74070405960084	115.84672927856444	0.3114142417907715	118.02668118476868	0.2859771251678467	2.179951906204224	[('u', 115.84672927856445)]	[('u', 118.02668118476868)]	1.0	31.0	sub-01	ses-002	mock	2
33	4	long	l	l	1.875174422525385	119.38591980907302	119.37052297592165	121.24585604667664	119.95922994613647	0.5887069702148438	121.52889895439148	0.2830429077148437	1.5696690082550049	[('l', 119.95922994613647)]	[('l', 121.52889895439148)]	1.0	32.0	sub-01	ses-002	mock	2
34	4	long	u	l	2.2798420426550483	126.76287768945974	126.74775004386902	129.0275001525879	127.2906529903412	0.542902946472168	129.3213710784912	0.2938709259033203	2.0307180881500244	[('u', 127.29065299034119)]	[('u', 129.3213710784912)]	1.0	33.0	sub-01	ses-002	mock	2
35	4	long	r	l	2.4303787327448387	131.52620213812887	131.5109519958496	133.94138503074646	132.1840033531189	0.6730513572692871	134.2633912563324	0.3220062255859375	2.079387903213501	[('r', 132.1840033531189)]	[('r', 134.2633912563324)]	1.0	34.0	sub-01	ses-002	mock	2
36	4	long	d	l	2.097627007854649	135.7789725035082	135.76349806785583	137.86140513420105	136.45585536956787	0.6923573017120361	138.2666072845459	0.4052021503448486	1.8107519149780276	[('d', 136.45585536956787)]	[('d', 138.2666072845459)]	1.0	35.0	sub-01	ses-002	mock	2
37	4	long	a	r	2.583450076165329	139.73079364344522	139.715350151062	142.2991280555725	140.26916003227234	0.5538098812103271	142.53878211975098	0.2396540641784668	2.2696220874786377	[('a', 140.26916003227234)]	[('a', 142.53878211975098)]	1.0	36.0	sub-01	ses-002	mock	2
38	4	long	b	r	1.9123006644330969	145.2769207383188	145.2617540359497	147.17392301559448	145.84336614608765	0.5816121101379395	147.46379804611206	0.2898750305175781	1.620431900024414	[('y', 145.64153003692627), ('b', 145.84336614608765)]	[('y', 145.6714210510254), ('b', 147.46379804611206)]	1.0	37.0	sub-01	ses-002	mock	2
39	4	long	y	r	1.2365488517378664	148.70918164657127	148.69369220733645	149.93037104606628	149.1363480091095	0.4426558017730713	150.23733806610107	0.30696702003479	1.1009900569915771	[('y', 149.1363480091095)]	[('y', 150.23733806610107)]	1.0	38.0	sub-01	ses-002	mock	2
40	4	long	x	r	1.8293238799810472	151.64162309581857	151.62630701065063	153.4556691646576	151.95910000801086	0.3327929973602295	153.7192521095276	0.2635829448699951	1.7601521015167236	[('x', 151.95910000801086)]	[('x', 153.7192521095276)]	1.0	39.0	sub-01	ses-002	mock	2
41	5	long	u	l	2.957236684465528	155.9553884419455	155.94013810157776	158.89745807647705	156.52109813690186	0.5809600353240967	159.16159510612488	0.2641370296478271	2.6404969692230225	[('u', 156.52109813690186)]	[('u', 159.16159510612488)]	1.0	40.0	sub-01	ses-002	mock	2
42	5	long	r	l	2.363640598206967	163.7780554679108	163.7629280090332	166.12638020515442	164.3834891319275	0.6205611228942871	166.4336860179901	0.3073058128356933	2.050196886062622	[('r', 164.3834891319275)]	[('r', 166.4336860179901)]	1.0	41.0	sub-01	ses-002	mock	2
43	5	long	d	l	2.7400242964936385	168.5056003389848	168.4903280735016	171.23040413856506	168.9456169605255	0.4552888870239258	171.49550914764404	0.2651050090789795	2.5498921871185303	[('d', 168.9456169605255)]	[('d', 171.49550914764404)]	1.0	42.0	sub-01	ses-002	mock	2
44	5	long	l	l	2.043696643500144	173.83106372844108	173.81586718559265	175.8595311641693	174.17790627479553	0.3620390892028808	176.12789630889893	0.2683651447296142	1.9499900341033936	[('l', 174.17790627479553)]	[('l', 176.12789630889893)]	1.0	43.0	sub-01	ses-002	mock	2
45	5	long	a	r	2.78354600156416	177.8079414287154	177.79266119003296	180.57625913619995	178.28048396110535	0.4878227710723877	180.8803029060364	0.3040437698364258	2.5998189449310303	[('a', 178.28048396110535)]	[('a', 180.88030290603638)]	1.0	44.0	sub-01	ses-002	mock	2
46	5	long	x	r	2.089766365993793	183.0594185185828	183.04411602020264	185.13390398025516	183.51289892196652	0.468782901763916	185.73232007026672	0.5984160900115967	2.219421148300171	[('x', 183.51289892196655)]	[('x', 185.73232007026672)]	1.0	45.0	sub-01	ses-002	mock	2
47	5	long	y	r	2.548467378868433	187.1129798218736	187.0975880622864	189.6461591720581	187.48506832122803	0.3874802589416504	189.97482228279117	0.3286631107330322	2.4897539615631104	[('y', 187.48506832122803)]	[('y', 189.97482228279114)]	1.0	46.0	sub-01	ses-002	mock	2
48	5	long	b	r	2.665239691095876	191.20983701120105	191.19444704055783	193.8598771095276	191.54676413536072	0.3523170948028564	194.13654923439023	0.2766721248626709	2.589785099029541	[('b', 191.54676413536072)]	[('b', 194.13654923439026)]	1.0	47.0	sub-01	ses-002	mock	2
49	6	short	b	r	0.3	195.83974444144937	195.8243591785431	196.12436604499817	196.32808709144592	0.503727912902832	196.49859809875488	0.3742320537567138	0.1705110073089599	[('b', 196.32808709144592)]	[('b', 196.49859809875488)]	1.0	48.0	sub-01	ses-002	mock	2
50	6	short	a	r	0.3	201.03112681568817	201.01594519615173	201.3156731128693	201.57088708877563	0.5549418926239014	201.75131511688232	0.4356420040130615	0.1804280281066894	[('a', 201.57088708877563)]	[('a', 201.75131511688232)]	1.0	49.0	sub-01	ses-002	mock	2
51	6	short	y	r	0.3	203.3630558643927	203.34776306152344	203.647646188736	203.823753118515	0.4759900569915771	203.99449110031128	0.3468449115753174	0.1707379817962646	[('y', 203.82375311851501)]	[('y', 203.99449110031128)]	1.0	50.0	sub-01	ses-002	mock	2
52	6	short	x	r	0.3	205.68872263624763	205.67336416244507	205.9732110500336	205.96489310264587	0.2915289402008056	206.15559816360476	0.182387113571167	0.1907050609588623	[('x', 205.96489310264587)]	[('x', 206.15559816360474)]	1.0	51.0	sub-01	ses-002	mock	2
53	6	short	d	l	0.3	208.33719706453024	208.32195210456848	208.62174820899963	209.0476279258728	0.7256758213043213	209.2680881023407	0.6463398933410645	0.2204601764678955	[('d', 209.0476279258728)]	[('d', 209.2680881023407)]	1.0	52.0	sub-01	ses-002	mock	2
54	6	short	u	l	0.3	210.50460155231443	210.4895091056824	210.78926301002505	211.0307478904724	0.5412387847900391	211.28027200698853	0.491008996963501	0.2495241165161132	[('u', 211.0307478904724)]	[('u', 211.28027200698853)]	1.0	53.0	sub-01	ses-002	mock	2
55	6	short	l	l	0.3	212.7258166308058	212.71047520637512	213.010528087616	213.04146909713745	0.3309938907623291	213.22284197807312	0.2123138904571533	0.1813728809356689	[('l', 213.04146909713745)]	[('l', 213.22284197807312)]	1.0	54.0	sub-01	ses-002	mock	2
56	6	short	r	l	0.3	215.36540981872844	215.3501780033112	215.6499400138855	215.6633789539337	0.3132009506225586	215.8242869377136	0.174346923828125	0.1609079837799072	[('r', 215.66337895393372)]	[('r', 215.82428693771362)]	1.0	55.0	sub-01	ses-002	mock	2
57	7	short	r	l	0.3	217.80658742988945	217.7912440299988	218.09119820594788	218.89679408073425	1.1055500507354736				[('r', 218.89679408073425)]	[]	1.0	56.0	sub-01	ses-002	mock	2
58	7	short	u	l	0.3	223.16738098375143	223.15293097496036	223.4521040916443	223.82911705970764	0.6761860847473145	224.04905104637143	0.5969469547271729	0.2199339866638183	[('u', 223.82911705970764)]	[('r', 219.13635516166687), ('u', 224.04905104637146)]	1.0	57.0	sub-01	ses-002	mock	2
59	7	short	d	l	0.3	225.8586008081716	225.84321999549863	226.14324808120728	226.50092196464536	0.6577019691467285	226.64123511314392	0.4979870319366455	0.1403131484985351	[('d', 226.50092196464539)]	[('d', 226.64123511314392)]	1.0	58.0	sub-01	ses-002	mock	2
60	7	short	l	l	0.3	229.1035254110416	229.08835911750796	229.3880581855774	229.60285305976868	0.5144939422607422	229.7531650066376	0.3651068210601806	0.1503119468688964	[('l', 229.60285305976868)]	[('l', 229.75316500663757)]	1.0	59.0	sub-01	ses-002	mock	2
61	7	short	y	r	0.3	231.36351365391857	231.3482501506805	231.6480371952057	231.9454071521759	0.5971570014953613	232.3048610687256	0.6568238735198975	0.3594539165496826	[('y', 231.9454071521759)]	[('y', 232.3048610687256)]	1.0	60.0	sub-01	ses-002	mock	2
62	7	short	b	r	0.3	233.81973046805888	233.80432105064392	234.1043651103973	234.3073740005493	0.5030529499053955	234.51742506027225	0.4130599498748779	0.2100510597229004	[('b', 234.30737400054932)]	[('b', 234.51742506027222)]	1.0	61.0	sub-01	ses-002	mock	2
63	7	short	x	r	0.3	235.80610928304145	235.79061818122864	236.09074807167053	236.30885004997253	0.5182318687438965	236.5288820266724	0.438133955001831	0.2200319766998291	[('x', 236.30885004997253)]	[('x', 236.52888202667236)]	1.0	62.0	sub-01	ses-002	mock	2
64	7	short	a	r	0.3	237.73929591080335	237.72385597229004	238.02391910552976	238.10153913497925	0.377683162689209	238.34103107452395	0.3171119689941406	0.2394919395446777	[('a', 238.10153913497925)]	[('a', 238.34103107452393)]	1.0	63.0	sub-01	ses-002	mock	2
65	8	short	b	r	0.3	240.18281216586223	240.167494058609	240.46731305122373	240.6328930854797	0.4653990268707275	240.83318996429443	0.3658769130706787	0.2002968788146972	[('b', 240.63289308547974)]	[('b', 240.83318996429443)]	1.0	64.0	sub-01	ses-002	mock	2
66	8	short	x	r	0.3	246.3374635002508	246.3222460746765	246.62209916114807	246.9054689407349	0.5832228660583496	247.1254041194916	0.5033049583435059	0.2199351787567138	[('x', 246.90546894073486)]	[('x', 247.12540411949158)]	1.0	65.0	sub-01	ses-002	mock	2
67	8	short	a	r	0.3	248.82226655180668	248.806941986084	249.1069049835205	249.34784603118896	0.5409040451049805	249.54789209365845	0.4409871101379394	0.2000460624694824	[('a', 249.34784603118896)]	[('a', 249.54789209365845)]	1.0	66.0	sub-01	ses-002	mock	2
68	8	short	y	r	0.3	251.5853979567501	251.570228099823	251.8698990345001	252.15005898475647	0.5798308849334717	252.339791059494	0.4698920249938965	0.1897320747375488	[('y', 252.15005898475647)]	[('y', 252.33979105949402)]	1.0	67.0	sub-01	ses-002	mock	2
69	8	short	u	l	0.3	253.77770983680645	253.7623040676117	254.06225109100345	254.6313190460205	0.8690149784088135	254.8018860816956	0.7396349906921387	0.1705670356750488	[('u', 254.6313190460205)]	[('u', 254.80188608169556)]	1.0	68.0	sub-01	ses-002	mock	2
70	8	short	l	l	0.3	256.4119460035742	256.39673113822937	256.6965022087097	257.0843951702118	0.6876640319824219	257.24441719055176	0.547914981842041	0.1600220203399658	[('l', 257.0843951702118)]	[('l', 257.24441719055176)]	1.0	69.0	sub-01	ses-002	mock	2
71	8	short	r	l	0.3	258.4422971852229	258.4269440174103	258.7268271446228	258.9972369670868	0.5702929496765137	259.17760610580444	0.4507789611816406	0.1803691387176513	[('r', 258.9972369670868)]	[('r', 259.17760610580444)]	1.0	70.0	sub-01	ses-002	mock	2
72	8	short	d	l	0.3	261.2315476109539	261.21618008613586	261.51612401008606	261.5283980369568	0.3122179508209228	261.6789040565491	0.1627800464630127	0.1505060195922851	[('d', 261.5283980369568)]	[('d', 261.6789040565491)]	1.0	71.0	sub-01	ses-002	mock	2
73	9	long	x	r	1.0375796008727105	263.8742029505824	263.85885405540466	264.8964250087738	264.3302581310272	0.4714040756225586	264.56114530563354	-0.3352797031402588	0.2308871746063232	[('x', 264.3302581310272), ('x', 265.0128471851349)]	[('x', 264.56114530563354), ('x', 265.84235429763794)]	1.0	72.0	sub-01	ses-002	mock	2
74	9	long	b	r	2.851193276585322	270.6169031949889	270.601793050766	273.45287108421326	271.0844440460205	0.4826509952545166	273.7352249622345	0.2823538780212402	2.6507809162139893	[('b', 271.0844440460205)]	[('b', 273.7352249622345)]	1.0	73.0	sub-01	ses-002	mock	2
75	9	long	y	r	2.224191445444843	275.047832424302	275.0323541164398	277.2571301460266	275.43699193000793	0.4046378135681152	277.77774000167847	0.5206098556518555	2.340748071670532	[('y', 275.43699193000793)]	[('y', 277.77774000167847)]	1.0	74.0	sub-01	ses-002	mock	2
76	9	long	a	r	2.5983171284334468	279.8293514038834	279.8140501976013	282.41249108314514	280.2396411895752	0.4255909919738769	282.70923233032227	0.296741247177124	2.4695911407470703	[('a', 280.2396411895752)]	[('a', 282.70923233032227)]	1.0	75.0	sub-01	ses-002	mock	2
77	9	long	l	l	1.5291112242092542	284.95989265253985	284.9446270465851	286.47381019592285	285.62164330482483	0.6770162582397461	286.8824441432953	0.4086339473724365	1.260800838470459	[('l', 285.62164330482483)]	[('l', 286.8824441432953)]	1.0	76.0	sub-01	ses-002	mock	2
78	9	long	r	l	1.7668830376515554	288.27191159565245	288.2565371990204	290.02358317375183	288.67490005493164	0.4183628559112549	290.3148231506348	0.2912399768829345	1.639923095703125	[('r', 288.67490005493164)]	[('r', 290.31482315063477)]	1.0	77.0	sub-01	ses-002	mock	2
79	9	long	d	l	2.2338679937495143	292.96245556552896	292.9475290775299	295.18106508255005	293.5965781211853	0.6490490436553955	295.4566662311554	0.2756011486053467	1.8600881099700928	[('d', 293.5965781211853)]	[('d', 295.4566662311554)]	1.0	78.0	sub-01	ses-002	mock	2
80	9	long	u	l	2.2352709941517537	296.8310044602102	296.81560015678406	299.0510091781616	297.33763432502747	0.5220341682434082	299.3292112350464	0.2782020568847656	1.991576910018921	[('u', 297.33763432502747)]	[('u', 299.3292112350464)]	1.0	79.0	sub-01	ses-002	mock	2
1	0	short	d	l	0.3	3.0	2.984876871109009	3.2847228050231934	3.612038135528565	0.6271612644195557	3.783043146133423	0.4983203411102295	0.1710050106048584	[('d', 3.6120381355285645)]	[('5', 0.10250616073608398), ('d', 3.783043146133423)]	1.0	0.0	sub-01	ses-003	mock	2
2	0	short	r	l	0.3	6.262677018708247	6.247574806213379	6.547327995300293	6.845816135406494	0.5982413291931152	6.97530198097229	0.427973985671997	0.1294858455657959	[('r', 6.845816135406494)]	[('r', 6.97530198097229)]	1.0	1.0	sub-01	ses-003	mock	2
3	0	short	l	l	0.3	9.50805104011185	9.49277400970459	9.792666912078856	10.097893953323364	0.6051199436187744	10.247753858566284	0.4550869464874267	0.1498599052429199	[('l', 10.097893953323364)]	[('l', 10.247753858566284)]	1.0	2.0	sub-01	ses-003	mock	2
4	0	short	u	l	0.3	12.55919996209383	12.543965816497805	12.84385085105896	13.02966594696045	0.4857001304626465	13.199992895126345	0.3561420440673828	0.1703269481658935	[('u', 13.02966594696045)]	[('u', 13.199992895126343)]	1.0	3.0	sub-01	ses-003	mock	2
5	0	short	y	r	0.3	15.80412456496379	15.78887701034546	16.088818788528442	16.402694940567017	0.6138179302215576	16.572746992111206	0.4839282035827636	0.1700520515441894	[('y', 16.402694940567017)]	[('y', 16.572746992111206)]	1.0	4.0	sub-01	ses-003	mock	2
6	0	short	x	r	0.3	18.661452099100448	18.64634680747986	18.94607901573181	19.225000858306885	0.5786540508270264	19.41503381729126	0.4689548015594482	0.190032958984375	[('x', 19.225000858306885)]	[('x', 19.41503381729126)]	1.0	5.0	sub-01	ses-003	mock	2
7	0	short	b	r	0.3	21.32535637196748	21.31015992164612	21.609993934631348	21.77757787704468	0.4674179553985595	22.007990837097168	0.3979969024658203	0.2304129600524902	[('b', 21.777577877044678)]	[('b', 22.007990837097168)]	1.0	6.0	sub-01	ses-003	mock	2
8	0	short	a	r	0.3	24.210795464930143	24.195632934570312	24.49546885490417	24.67992877960205	0.4842958450317383	24.89973282814026	0.404263973236084	0.219804048538208	[('a', 24.67992877960205)]	[('a', 24.89973282814026)]	1.0	7.0	sub-01	ses-003	mock	2
9	1	short	r	l	0.3	27.224075377403565	27.209028005599976	27.50871992111206	27.932652950286865	0.7236249446868896	28.172114849090576	0.6633949279785156	0.2394618988037109	[('r', 27.932652950286865)]	[('r', 28.172114849090576)]	1.0	8.0	sub-01	ses-003	mock	2
10	1	short	u	l	0.3	32.137262005165574	32.12205195426941	32.42189979553223	33.32455277442932	1.202500820159912				[('u', 33.32455277442932)]	[]	1.0	9.0	sub-01	ses-003	mock	2
11	1	short	l	l	0.3	35.175799917338786	35.160759925842285	35.46077799797058	36.04675889015198	0.8859989643096924	36.19682192802429	0.7360439300537109	0.1500630378723144	[('l', 36.04675889015198)]	[('u', 33.474878787994385), ('l', 36.19682192802429)]	1.0	10.0	sub-01	ses-003	mock	2
12	1	short	d	l	0.3	37.50146668919373	37.4861319065094	37.78610801696777						[]	[]	1.0	11.0	sub-01	ses-003	mock	2
13	1	short	a	r	0.3	39.62385832182824	39.60855197906494	39.908442974090576						[]	[]	1.0	12.0	sub-01	ses-003	mock	2
14	1	short	x	r	0.3	42.08007513596851	42.064735889434814	42.36476397514343	43.05065894126892	0.9859230518341064	43.2309467792511	0.866182804107666	0.1802878379821777	[('a', 41.30889892578125), ('x', 43.05065894126892)]	[('a', 41.52825880050659), ('x', 43.2309467792511)]	1.0	13.0	sub-01	ses-003	mock	2
15	1	short	y	r	0.3	44.162982854871785	44.14759397506714	44.447611808776855	45.00316715240479	0.8555731773376465	45.15336108207703	0.7057492733001709	0.1501939296722412	[('y', 45.003167152404785)]	[('y', 45.153361082077026)]	1.0	14.0	sub-01	ses-003	mock	2
16	1	short	b	r	0.3	46.96292949469817	46.94769787788391	47.24761390686035	47.35507392883301	0.4073760509490967	47.57538294792175	0.3277690410614013	0.2203090190887451	[('b', 47.35507392883301)]	[('b', 47.57538294792175)]	1.0	15.0	sub-01	ses-003	mock	2
17	2	short	l	l	0.3	50.13758082908672	50.12251091003418	50.42224979400635	50.69838690757752	0.575875997543335	50.85807776451111	0.4358279705047607	0.1596908569335937	[('l', 50.698386907577515)]	[('l', 50.85807776451111)]	1.0	16.0	sub-01	ses-003	mock	2
18	2	short	d	l	0.3	55.18053595847734	55.165337800979614	55.46517896652222	56.2998948097229	1.134557008743286	56.39945483207703	0.9342758655548096	0.0995600223541259	[('d', 56.2998948097229)]	[('d', 56.399454832077026)]	1.0	17.0	sub-01	ses-003	mock	2
19	2	short	r	l	0.3	57.20740063810916	57.19203996658325	57.491994857788086	57.99248480796814	0.8004448413848877	58.14256095886231	0.6505661010742188	0.150076150894165	[('r', 57.99248480796814)]	[('r', 58.142560958862305)]	1.0	18.0	sub-01	ses-003	mock	2
20	2	short	u	l	0.3	59.308627004690464	59.29336595535278	59.593289852142334	60.22549295425415	0.9321269989013672	60.30506777763367	0.711777925491333	0.0795748233795166	[('u', 60.22549295425415)]	[('u', 60.30506777763367)]	1.0	19.0	sub-01	ses-003	mock	2
21	2	short	b	r	0.3	62.09787743042153	62.0826518535614	62.38257789611816	62.697173833847046	0.6145219802856445	62.90707588195801	0.5244979858398438	0.2099020481109619	[('b', 62.697173833847046)]	[('b', 62.90707588195801)]	1.0	20.0	sub-01	ses-003	mock	2
22	2	short	y	r	0.3	64.98938016372499	64.97417879104614	65.27403497695923	65.98968195915222	1.015503168106079	66.1700668334961	0.8960318565368652	0.180384874343872	[('y', 65.98968195915222)]	[('y', 66.1700668334961)]	1.0	21.0	sub-01	ses-003	mock	2
23	2	short	x	r	0.3	68.09222392742062	68.07709002494812	68.37691402435303	68.96283888816833	0.8857488632202148	69.15221095085144	0.7752969264984131	0.1893720626831054	[('x', 68.96283888816833)]	[('x', 69.15221095085144)]	1.0	22.0	sub-01	ses-003	mock	2
24	2	short	a	r	0.3	70.2596284152049	70.24419498443604	70.54424786567688	70.77420902252197	0.5300140380859375	70.92403602600098	0.3797881603240967	0.1498270034790039	[('a', 70.77420902252197)]	[('a', 70.92403602600098)]	1.0	23.0	sub-01	ses-003	mock	2
25	3	long	x	r	2.7400242964936385	72.89386458197271	72.87876200675964	75.61858582496643	74.35673093795776	1.47796893119812	75.93635392189026	0.3177680969238281	1.5796229839324951	[('x', 74.35673093795776)]	[('x', 75.93635392189026)]	1.0	24.0	sub-01	ses-003	mock	2
26	3	long	y	r	2.548467378868433	80.26834783880115	80.25316882133484	82.80155897140503	81.06862092018127	0.8154520988464355	83.0981068611145	0.2965478897094726	2.0294859409332275	[('y', 81.06862092018127)]	[('y', 83.0981068611145)]	1.0	25.0	sub-01	ses-003	mock	2
27	3	long	b	r	2.9273255210020586	84.33677546148894	84.32142686843872	87.24889993667603	85.39104509353638	1.0696182250976562	87.64140605926514	0.3925061225891113	2.25036096572876	[('b', 85.39104509353638)]	[('b', 87.64140605926514)]	1.0	26.0	sub-01	ses-003	mock	2
28	3	long	a	r	1.8473095986778088	89.40527859365204	89.39005899429321	91.23740983009338						[]	[]	1.0	27.0	sub-01	ses-003	mock	2
29	3	long	d	l	2.5563135018997007	93.73702965847572	93.72181391716003	96.27813982963562	94.6129400730133	0.8911261558532715	96.69313716888428	0.4149973392486572	2.080197095870972	[('d', 94.6129400730133)]	[('d', 96.69313716888428)]	1.0	28.0	sub-01	ses-003	mock	2
30	3	long	l	l	2.665239691095876	99.2170040926004	99.20178699493408	101.86702299118042	101.21497988700868	2.013192892074585	102.41527795791626	0.5482549667358398	1.2002980709075928	[('l', 101.21497988700867)]	[('l', 102.41527795791626)]	1.0	29.0	sub-01	ses-003	mock	2
31	3	long	u	l	2.851193276585322	103.91417283240078	103.89885687828064	106.75017595291138	104.85682582855225	0.9579689502716064	107.25725769996644	0.5070817470550537	2.400431871414185	[('u', 104.85682582855225)]	[('u', 107.25725769996643)]	1.0	30.0	sub-01	ses-003	mock	2
32	3	long	r	l	2.561058352572911	108.56883612498612	108.55357480049132	111.1145830154419	110.50857615470886	1.9550013542175293	111.42832899093628	0.3137459754943847	0.919752836227417	[('r', 110.50857615470886)]	[('r', 111.42832899093628)]	1.0	31.0	sub-01	ses-003	mock	2
33	4	short	u	l	0.3	113.65167793542037	113.63678002357484	113.93715691566469						[]	[]	1.0	32.0	sub-01	ses-003	mock	2
34	4	short	l	l	0.3	119.41516034143444	119.40003800392152	119.69979190826416	120.37006497383118	0.970026969909668	120.550274848938	0.8504829406738281	0.1802098751068115	[('l', 120.37006497383118)]	[('l', 120.55027484893799)]	1.0	33.0	sub-01	ses-003	mock	2
35	4	short	d	l	0.3	121.44551152308308	121.43015694618224	121.73018980026244	122.49195075035097	1.0617938041687012	122.62265086174013	0.8924610614776611	0.1307001113891601	[('d', 122.49195075035095)]	[('d', 122.62265086174011)]	1.0	34.0	sub-01	ses-003	mock	2
36	4	short	r	l	0.3	123.93031457463896	123.9150128364563	124.21499490737916	124.92413592338562	1.0091230869293213	125.10422682762146	0.8892319202423096	0.1800909042358398	[('r', 124.92413592338562)]	[('r', 125.10422682762146)]	1.0	35.0	sub-01	ses-003	mock	2
37	4	short	x	r	0.3	125.86499547557062	125.84964179992676	126.14972400665285						[]	[]	1.0	36.0	sub-01	ses-003	mock	2
38	4	short	y	r	0.3	128.96878116473434	128.95359992980957	129.25345396995544						[]	[]	1.0	37.0	sub-01	ses-003	mock	2
39	4	short	b	r	0.3	131.798251646666	131.7830560207367	132.08293294906616	132.8660318851471	1.0829758644104004				[('b', 132.8660318851471)]	[]	1.0	38.0	sub-01	ses-003	mock	2
40	4	short	a	r	0.3	133.95244577874837	133.93701887130737	134.23709201812744	134.41819977760315	0.4811809062957763	134.6289508342743	0.3918588161468506	0.2107510566711425	[('a', 134.41819977760315)]	[('b', 133.08727979660034), ('a', 134.6289508342743)]	1.0	39.0	sub-01	ses-003	mock	2
41	5	long	a	r	2.2352709941517537	136.44073606920344	136.4254789352417	138.66074585914612	136.97066187858582	0.5451829433441162	138.92060589790344	0.2598600387573242	1.949944019317627	[('a', 136.97066187858582)]	[('a', 138.92060589790344)]	1.0	40.0	sub-01	ses-003	mock	2
42	5	long	b	r	2.363640598206967	143.29805383136974	143.28292679786682	145.64647102355957	143.7228968143463	0.4399700164794922	145.92323184013367	0.2767608165740967	2.200335025787353	[('b', 143.7228968143463)]	[('b', 145.92323184013367)]	1.0	41.0	sub-01	ses-003	mock	2
43	5	long	x	r	2.957236684465528	148.0101688578593	147.9949209690094	150.95213079452515	148.7055788040161	0.7106578350067139	151.23494386672974	0.2828130722045898	2.529365062713623	[('x', 148.7055788040161)]	[('x', 151.23494386672974)]	1.0	42.0	sub-01	ses-003	mock	2
44	5	long	y	r	2.136867897737297	153.31006088195326	153.2947428226471	155.4316849708557	153.87743091583252	0.5826880931854248	155.7165868282318	0.2849018573760986	1.839155912399292	[('y', 153.87743091583252)]	[('y', 155.7165868282318)]	1.0	43.0	sub-01	ses-003	mock	2
45	5	long	l	l	2.057789839505809	157.3801098364647	157.36470699310303	159.42257595062256	158.4588348865509	1.094127893447876	159.71913194656372	0.2965559959411621	1.2602970600128174	[('l', 158.4588348865509)]	[('l', 159.71913194656372)]	1.0	44.0	sub-01	ses-003	mock	2
46	5	long	u	l	2.2338679937495143	161.39788791884752	161.38250398635864	163.61646389961243	162.53072381019592	1.1482198238372805	163.9308078289032	0.3143439292907715	1.4000840187072754	[('u', 162.53072381019592)]	[('u', 163.9308078289032)]	1.0	45.0	sub-01	ses-003	mock	2
47	5	long	d	l	1.8293238799810472	166.33431466395373	166.3190848827362	168.1484010219574	167.5826678276062	1.2635829448699951	168.543616771698	0.3952157497406006	0.9609489440917968	[('d', 167.5826678276062)]	[('d', 168.543616771698)]	1.0	46.0	sub-01	ses-003	mock	2
48	5	long	r	l	2.8874961570292483	170.27089040576158	170.25559997558594	173.1430959701538	171.2862937450409	1.030693769454956	172.42636489868164	-0.716731071472168	1.140071153640747	[('r', 171.2862937450409), ('r', 173.018896818161)]	[('r', 172.42636489868164), ('r', 173.64910793304443)]	1.0	47.0	sub-01	ses-003	mock	2
49	6	long	b	r	2.583450076165329	175.0796016412822	175.06434893608093	177.64778780937195	175.53050780296326	0.4661588668823242	177.89159393310547	0.2438061237335205	2.361086130142212	[('b', 175.53050780296326)]	[('b', 177.89159393310547)]	1.0	48.0	sub-01	ses-003	mock	2
50	6	long	x	r	1.0375796008727105	182.5284820589473	182.5133328437805	183.55073595047	183.0731427669525	0.5598099231719971				[('x', 183.07314276695251)]	[]	1.0	49.0	sub-01	ses-003	mock	2
51	6	long	a	r	1.142072116395774	185.1457976125476	185.13049602508545	186.27243781089783	185.7156789302826	0.5851829051971436	186.60585975646973	0.3334219455718994	0.8901808261871338	[('a', 185.7156789302826)]	[('x', 184.83409476280212), ('a', 186.60585975646973)]	1.0	50.0	sub-01	ses-003	mock	2
52	6	long	y	r	1.9123006644330969	187.9699699124491	187.95465993881223	189.86707496643064	188.48801589012143	0.5333559513092041	190.03756070137024	0.1704857349395752	1.5495448112487793	[('y', 188.48801589012146)]	[('y', 190.03756070137024)]	1.0	51.0	sub-01	ses-003	mock	2
53	6	long	l	l	1.2867065748180928	192.6073912204161	192.59210801124573	193.87890481948853	193.4292869567871	0.8371789455413818	194.32944798469543	0.4505431652069092	0.9001610279083252	[('l', 193.4292869567871)]	[('l', 194.32944798469543)]	1.0	52.0	sub-01	ses-003	mock	2
54	6	long	r	l	2.2798420426550483	195.93349829951904	195.91818499565125	198.19806480407715	196.8515727519989	0.9333877563476562	198.53186583518985	0.3338010311126709	1.680293083190918	[('r', 196.8515727519989)]	[('r', 198.53186583518982)]	1.0	53.0	sub-01	ses-003	mock	2
55	6	long	u	l	1.875174422525385	200.1445892364821	200.1292679309845	202.0045518875122	201.39378476142883	1.264516830444336				[('u', 201.39378476142883)]	[]	1.0	54.0	sub-01	ses-003	mock	2
56	6	long	d	l	2.1360891221878644	204.9293596861677	204.91427302360532	207.05024480819705	205.6152958869934	0.7010228633880615	207.7353217601776	0.6850769519805908	2.120025873184204	[('d', 205.6152958869934)]	[('u', 203.03387784957886), ('d', 207.7353217601776)]	1.0	55.0	sub-01	ses-003	mock	2
57	7	short	b	r	0.3	209.4566686327757	209.441321849823	209.74131083488464						[]	[]	1.0	56.0	sub-01	ses-003	mock	2
58	7	short	x	r	0.3	214.88018488783456	214.8650779724121	215.16475081443787	215.85695481300357	0.9918768405914308	216.0961308479309	0.931380033493042	0.2391760349273681	[('x', 215.85695481300354)]	[('x', 216.0961308479309)]	1.0	57.0	sub-01	ses-003	mock	2
59	7	short	y	r	0.3	217.0408270716793	217.02554893493647	217.325523853302						[]	[]	1.0	58.0	sub-01	ses-003	mock	2
60	7	short	a	r	0.3	219.30549481083185	219.29021382331848	219.59011697769165						[]	[]	1.0	59.0	sub-01	ses-003	mock	2
61	7	short	u	l	0.3	221.3013874083412	221.28638291358948	221.5862100124359	222.0787627696991	0.7923798561096191	222.27884984016416	0.6926398277282715	0.2000870704650879	[('u', 222.0787627696991)]	[('u', 222.27884984016418)]	1.0	60.0	sub-01	ses-003	mock	2
62	7	short	r	l	0.3	223.94954768672	223.93444681167605	224.234249830246	224.531142950058	0.596696138381958	224.68160581588745	0.4473559856414795	0.1504628658294677	[('r', 224.53114295005798)]	[('r', 224.68160581588745)]	1.0	61.0	sub-01	ses-003	mock	2
63	7	short	l	l	0.3	226.330341240582	226.3150999546051	226.6150438785553	226.8931879997253	0.5780880451202393	227.00332498550412	0.3882811069488525	0.1101369857788086	[('l', 226.89318799972534)]	[('l', 227.00332498550415)]	1.0	62.0	sub-01	ses-003	mock	2
64	7	short	d	l	0.3	229.00248371817705	228.9873058795929	229.28710889816284	229.45567107200625	0.4683651924133301	229.62641501426697	0.339306116104126	0.1707439422607422	[('d', 229.45567107200623)]	[('d', 229.62641501426697)]	1.0	63.0	sub-01	ses-003	mock	2
65	8	long	l	l	2.4303787327448387	231.76561512312043	231.75043296813965	234.18067979812625	232.4880540370941	0.7376210689544678	234.54778003692627	0.3671002388000488	2.0597259998321533	[('l', 232.48805403709412)]	[('l', 234.54778003692627)]	1.0	64.0	sub-01	ses-003	mock	2
66	8	long	r	l	2.5983171284334468	239.1397887931623	239.12466382980347	241.72292685508728	240.1496660709381	1.0250022411346436	242.13997101783752	0.4170441627502441	1.990304946899414	[('r', 240.1496660709381)]	[('r', 242.13997101783752)]	1.0	65.0	sub-01	ses-003	mock	2
67	8	long	d	l	1.0404367948806514	243.36807728262585	243.35276293754575	244.3931169509888	244.0718321800232	0.719069242477417	245.3122730255127	0.9191560745239258	1.240440845489502	[('d', 244.0718321800232)]	[('d', 245.3122730255127)]	1.0	66.0	sub-01	ses-003	mock	2
68	8	long	u	l	1.1742585994030814	245.90551033703335	245.89020681381223	247.06450080871585						[]	[]	1.0	67.0	sub-01	ses-003	mock	2
69	8	long	x	r	2.78354600156416	249.41936212435908	249.403990983963	252.18765687942505	250.22770071029663	0.8237097263336182	252.4978759288788	0.3102190494537353	2.2701752185821533	[('u', 248.1240267753601), ('x', 250.22770071029663)]	[('u', 248.5354688167572), ('x', 252.49787592887878)]	1.0	68.0	sub-01	ses-003	mock	2
70	8	long	y	r	1.5291112242092542	254.6708392142265	254.6556098461151	256.1845498085022	255.210147857666	0.5545380115509033	256.4700438976288	0.2854940891265869	1.2598960399627686	[('y', 255.21014785766602)]	[('y', 256.4700438976288)]	1.0	69.0	sub-01	ses-003	mock	2
71	8	long	b	r	2.043696643500144	258.4695900381012	258.4542980194092	260.49804186820984	258.9225618839264	0.4682638645172119	260.73169589042664	0.2336540222167968	1.809134006500244	[('b', 258.9225618839264)]	[('b', 260.73169589042664)]	1.0	70.0	sub-01	ses-003	mock	2
72	8	long	a	r	1.922958724505864	262.1801909828431	262.16483783721924	264.0879549980164	262.6537318229676	0.488893985748291	264.4237008094788	0.3357458114624023	1.7699689865112305	[('a', 262.65373182296753)]	[('a', 264.42370080947876)]	1.0	71.0	sub-01	ses-003	mock	2
73	9	long	u	l	1.7668830376515554	265.7895285223315	265.7742908000946	267.54104590415955	266.565762758255	0.7914719581604004	268.2656989097595	0.7246530055999756	1.6999361515045166	[('u', 266.565762758255)]	[('u', 268.2656989097595)]	1.0	72.0	sub-01	ses-003	mock	2
74	9	long	l	l	2.089766365993793	272.1219913295428	272.1067569255829	274.19653487205505	273.0775439739228	0.9707870483398438	274.9382779598236	0.7417430877685547	1.860733985900879	[('l', 273.07754397392273)]	[('l', 274.9382779598236)]	1.0	73.0	sub-01	ses-003	mock	2
75	9	long	d	l	2.224191445444843	276.12314006977545	276.1077928543091	278.3322298526764	277.4105291366577	1.3027362823486328	278.6709110736847	0.3386812210083008	1.2603819370269775	[('d', 277.4105291366577)]	[('d', 278.6709110736847)]	1.0	74.0	sub-01	ses-003	mock	2
76	9	long	r	l	2.097627007854649	280.7034280954477	280.6882939338684	282.78600096702576						[]	[]	1.0	75.0	sub-01	ses-003	mock	2
77	9	long	y	r	2.205526752143288	284.47014797951	284.45478796958923	286.6604609489441	286.5734188556671	2.118630886077881	287.4036478996277	0.7431869506835938	0.8302290439605713	[('y', 286.5734188556671)]	[('y', 287.4036478996277)]	1.0	76.0	sub-01	ses-003	mock	2
78	9	long	a	r	2.889337834099168	288.5679866117096	288.5526959896088	291.44207191467285	289.06539702415466	0.5127010345458984	291.03597807884216	-0.4060938358306885	1.9705810546875	[('a', 289.06539702415466), ('a', 291.3969449996948)]	[('a', 291.03597807884216), ('a', 291.8384540081024)]	1.0	77.0	sub-01	ses-003	mock	2
79	9	long	b	r	1.2365488517378664	293.9895485660318	293.97438502311707	295.2108209133148	294.440789937973	0.466404914855957	295.5408589839936	0.3300380706787109	1.1000690460205078	[('b', 294.440789937973)]	[('b', 295.54085898399353)]	1.0	78.0	sub-01	ses-003	mock	2
80	9	long	x	r	2.2917882261333125	296.7744872282286	296.75910091400146	299.05102586746216	297.15303015708923	0.3939292430877685	299.333153963089	0.282128095626831	2.180123805999756	[('x', 297.15303015708923)]	[('x', 299.333153963089)]	1.0	79.0	sub-01	ses-003	mock	2
1	0	short	y	r	0.3	3.0	2.984804153442383	3.284656047821045	3.535546064376831	0.5507419109344482	3.68726110458374	0.4026050567626953	0.1517150402069091	[('y', 3.535546064376831)]	[('5', 0.09306907653808594), ('y', 3.6872611045837402)]	1.0	0.0	sub-01	ses-003	mock	1
2	0	short	b	r	0.3	4.986378814982544	4.971040010452271	5.270863056182861	5.4285523891448975	0.4575123786926269	5.588862180709839	0.3179991245269775	0.1603097915649414	[('b', 5.4285523891448975)]	[('b', 5.588862180709839)]	1.0	1.0	sub-01	ses-003	mock	1
3	0	short	x	r	0.3	7.140572947064933	7.125195026397705	7.425197124481201	7.480566024780273	0.3553709983825683	7.630848169326782	0.205651044845581	0.1502821445465088	[('x', 7.480566024780273)]	[('x', 7.630848169326782)]	1.0	2.0	sub-01	ses-003	mock	1
4	0	short	a	r	0.3	9.77480911383273	9.759401082992554	10.059492111206056	10.19301700592041	0.4336159229278564	10.30340313911438	0.2439110279083252	0.1103861331939697	[('a', 10.19301700592041)]	[('a', 10.30340313911438)]	1.0	3.0	sub-01	ses-003	mock	1
5	0	short	u	l	0.3	12.558291519846772	12.543093204498293	12.842953205108644	13.115231275558472	0.5721380710601807	13.265395402908323	0.4224421977996826	0.1501641273498535	[('u', 13.115231275558472)]	[('u', 13.265395402908325)]	1.0	4.0	sub-01	ses-003	mock	1
6	0	short	l	l	0.3	14.7795065983381	14.76414918899536	15.06409215927124	15.32776403427124	0.5636148452758789	15.477460145950316	0.4133679866790771	0.1496961116790771	[('l', 15.32776403427124)]	[('l', 15.477460145950317)]	1.0	5.0	sub-01	ses-003	mock	1
7	0	short	d	l	0.3	17.118907102622938	17.103597164154053	17.403489112854004	17.630524396896362	0.5269272327423096	17.800257205963135	0.3967680931091308	0.1697328090667724	[('d', 17.630524396896362)]	[('d', 17.800257205963135)]	1.0	6.0	sub-01	ses-003	mock	1
8	0	short	r	l	0.3	19.81012692704305	19.79479718208313	20.094789028167725	20.13152313232422	0.3367259502410888	20.282623291015625	0.1878342628479004	0.1511001586914062	[('r', 20.13152313232422)]	[('r', 20.282623291015625)]	1.0	7.0	sub-01	ses-003	mock	1
9	1	long	a	r	2.5983171284334468	21.69570669660275	21.680540084838867	24.27886700630188	22.22508406639099	0.544543981552124	22.364675045013428	-1.914191961288452	0.1395909786224365	[('a', 22.22508406639099), ('a', 22.686573028564453)]	[('a', 22.364675045013428), ('a', 24.727035999298096)]	1.0	8.0	sub-01	ses-003	mock	1
10	1	long	y	r	2.665239691095876	29.38127568686305	29.36615419387817	32.03128504753113	29.9394371509552	0.5732829570770264	32.29914116859436	0.2678561210632324	2.35970401763916	[('y', 29.9394371509552)]	[('y', 32.29914116859436)]	1.0	9.0	sub-01	ses-003	mock	1
11	1	long	x	r	2.2798420426550483	34.97017631018391	34.95497512817383	37.23475503921509	35.43087315559387	0.4758980274200439	37.52126097679138	0.2865059375762939	2.0903878211975098	[('x', 35.43087315559387)]	[('x', 37.52126097679138)]	1.0	10.0	sub-01	ses-003	mock	1
12	1	long	b	r	1.922958724505864	39.07240998547348	39.05698919296265	40.98004603385925	39.423248291015625	0.3662590980529785	41.26304316520691	0.2829971313476562	1.839794874191284	[('b', 39.423248291015625)]	[('b', 41.26304316520691)]	1.0	11.0	sub-01	ses-003	mock	1
13	1	long	r	l	2.583450076165329	42.887680590035664	42.87239408493042	45.45583415031433	43.50510430335999	0.6327102184295654	45.70504832267761	0.2492141723632812	2.199944019317627	[('r', 43.505104303359985)]	[('r', 45.70504832267761)]	1.0	12.0	sub-01	ses-003	mock	1
14	1	long	d	l	2.851193276585322	48.05656975916366	48.04128503799439	50.89253520965576	48.65707516670227	0.6157901287078857	51.13731503486633	0.2447798252105713	2.4802398681640625	[('d', 48.65707516670227)]	[('d', 51.13731503486633)]	1.0	13.0	sub-01	ses-003	mock	1
15	1	long	l	l	2.205526752143288	52.4874989884766	52.47221112251282	54.67773199081421	53.12010025978088	0.6478891372680664	55.00051927566528	0.3227872848510742	1.8804190158843996	[('l', 53.120100259780884)]	[('l', 55.00051927566528)]	1.0	14.0	sub-01	ses-003	mock	1
16	1	long	u	l	1.8293238799810472	56.88131603107496	56.865971088409424	58.69533014297485	57.42305898666382	0.5570878982543945	59.14330196380615	0.4479718208312988	1.720242977142334	[('u', 57.42305898666382)]	[('u', 59.14330196380615)]	1.0	15.0	sub-01	ses-003	mock	1
17	2	long	l	l	2.9273255210020586	61.06673649128344	61.05147218704224	63.97884917259216	61.996745109558105	0.9452729225158693	64.22727990150452	0.2484307289123535	2.230534791946411	[('d', 61.51536798477173), ('l', 61.996745109558105)]	[('d', 61.60490107536316), ('l', 64.22727990150452)]	1.0	16.0	sub-01	ses-003	mock	1
18	2	long	d	l	2.097627007854649	69.45850347843138	69.44327521324158	71.5408661365509	70.0996630191803	0.6563878059387207	71.91994714736938	0.3790810108184814	1.820284128189087	[('d', 70.0996630191803)]	[('d', 71.91994714736938)]	1.0	17.0	sub-01	ses-003	mock	1
19	2	long	r	l	2.2917882261333125	73.51992542358305	73.50460505485535	75.79640007019043	74.15276503562927	0.6481599807739258	76.05344200134277	0.2570419311523437	1.900676965713501	[('r', 74.15276503562927)]	[('r', 76.05344200134277)]	1.0	18.0	sub-01	ses-003	mock	1
20	2	long	u	l	1.2867065748180928	78.16018807799894	78.14488506317139	79.43168210983276	78.76578402519226	0.620898962020874	79.74511909484863	0.3134369850158691	0.979335069656372	[('u', 78.76578402519226)]	[('u', 79.74511909484863)]	1.0	19.0	sub-01	ses-003	mock	1
21	2	long	a	r	2.561058352572911	82.25068034198077	82.23537015914917	84.79644513130188	82.85734724998474	0.6219770908355713	85.0372953414917	0.2408502101898193	2.179948091506958	[('a', 82.85734724998474)]	[('a', 85.0372953414917)]	1.0	20.0	sub-01	ses-003	mock	1
22	2	long	b	r	2.78354600156416	86.7717269374307	86.75639605522156	89.54000210762024	87.1296181678772	0.3732221126556396	89.77957701683044	0.239574909210205	2.649958848953247	[('b', 87.1296181678772)]	[('b', 89.77957701683044)]	1.0	21.0	sub-01	ses-003	mock	1
23	2	long	x	r	2.089766365993793	92.11260047313154	92.09736704826356	94.187175989151	92.66216802597046	0.5648009777069092	94.45253205299376	0.2653560638427734	1.7903640270233154	[('x', 92.66216802597046)]	[('x', 94.45253205299377)]	1.0	22.0	sub-01	ses-003	mock	1
24	2	long	y	r	2.889337834099168	96.94090475129856	96.92573308944702	99.81504511833192	97.3836109638214	0.4578778743743896	100.06431317329408	0.2492680549621582	2.680702209472656	[('y', 97.38361096382141)]	[('y', 100.06431317329407)]	1.0	23.0	sub-01	ses-003	mock	1
25	3	short	y	r	0.3	101.76342364217186	101.74815917015076	102.04807615280151	102.3363389968872	0.5881798267364502	102.53592205047607	0.4878458976745605	0.1995830535888672	[('y', 102.3363389968872)]	[('y', 102.53592205047607)]	1.0	24.0	sub-01	ses-003	mock	1
26	3	short	x	r	0.3	107.18460125333289	107.16947507858276	107.46930599212646	107.80811023712158	0.6386351585388184	107.97819924354552	0.5088932514190674	0.1700890064239502	[('x', 107.80811023712158)]	[('x', 107.97819924354553)]	1.0	25.0	sub-01	ses-003	mock	1
27	3	short	b	r	0.3	109.85674373092792	109.84151315689088	110.1414270401001	110.34082007408142	0.4993069171905517	110.56094408035278	0.4195170402526855	0.2201240062713623	[('b', 110.34082007408142)]	[('b', 110.56094408035278)]	1.0	26.0	sub-01	ses-003	mock	1
28	3	short	a	r	0.3	111.82583660713551	111.810485124588	112.11045503616332	112.30355906486513	0.4930739402770996	112.50352716445924	0.3930721282958984	0.1999680995941162	[('a', 112.30355906486511)]	[('a', 112.50352716445923)]	1.0	27.0	sub-01	ses-003	mock	1
29	3	short	d	l	0.3	113.75580796816558	113.74048113822936	114.04047513008118	114.49581503868104	0.7553339004516602	114.70589900016785	0.6654238700866699	0.2100839614868164	[('d', 114.49581503868103)]	[('d', 114.70589900016785)]	1.0	28.0	sub-01	ses-003	mock	1
30	3	short	r	l	0.3	115.68899459592762	115.67364621162416	115.9736840724945	116.27787923812866	0.6042330265045166	116.4679672718048	0.4942831993103027	0.1900880336761474	[('r', 116.27787923812866)]	[('r', 116.46796727180481)]	1.0	29.0	sub-01	ses-003	mock	1
31	3	short	l	l	0.3	118.86364593031615	118.84841918945312	119.14826703071594	119.53963804244997	0.6912188529968262	119.72959113121031	0.5813241004943848	0.1899530887603759	[('l', 119.53963804244995)]	[('l', 119.72959113121033)]	1.0	30.0	sub-01	ses-003	mock	1
32	3	short	u	l	0.3	121.5275502031832	121.51231718063354	121.81213617324828	122.1720232963562	0.6597061157226562	122.35241532325745	0.5402791500091553	0.1803920269012451	[('u', 122.1720232963562)]	[('u', 122.35241532325745)]	1.0	31.0	sub-01	ses-003	mock	1
33	4	long	b	r	2.4303787327448387	123.46959697119776	123.4542601108551	125.88479113578796	124.18412017822266	0.7298600673675537	126.17478728294373	0.2899961471557617	1.9906671047210691	[('b', 124.18412017822266)]	[('b', 126.17478728294373)]	1.0	32.0	sub-01	ses-003	mock	1
34	4	long	x	r	1.2365488517378664	130.39993594776195	130.38479113578796	131.6211462020874	130.95719695091248	0.5724058151245117	132.08749103546145	0.4663448333740234	1.1302940845489502	[('x', 130.95719695091248)]	[('x', 132.08749103546143)]	1.0	33.0	sub-01	ses-003	mock	1
35	4	long	y	r	1.8473095986778088	134.1364314393262	134.12112307548523	135.96851301193237	134.6498100757599	0.5286870002746582	136.23053312301636	0.2620201110839844	1.5807230472564695	[('y', 134.6498100757599)]	[('y', 136.23053312301636)]	1.0	34.0	sub-01	ses-003	mock	1
36	4	long	a	r	2.1360891221878644	137.86917137950377	137.8538100719452	139.98996901512146	138.30234003067017	0.4485299587249756	140.18309712409973	0.1931281089782714	1.8807570934295652	[('a', 138.30234003067017)]	[('a', 140.18309712409973)]	1.0	35.0	sub-01	ses-003	mock	1
37	4	long	u	l	1.7668830376515554	142.27490010135705	142.25964307785034	144.02689003944397	142.9057240486145	0.6460809707641602	144.32621216773987	0.2993221282958984	1.4204881191253662	[('u', 142.9057240486145)]	[('u', 144.32621216773987)]	1.0	36.0	sub-01	ses-003	mock	1
38	4	long	r	l	2.957236684465528	145.80473826839918	145.78951907157898	148.74676704406738	146.35865807533264	0.5691390037536621	148.99865317344666	0.2518861293792724	2.6399950981140137	[('r', 146.35865807533264)]	[('r', 148.99865317344666)]	1.0	37.0	sub-01	ses-003	mock	1
39	4	long	d	l	2.2338679937495143	151.29419907308778	151.27883005142212	153.51311612129211	151.94161105155945	0.6627810001373291	153.77139401435852	0.2582778930664062	1.8297829627990725	[('d', 151.94161105155945)]	[('d', 153.77139401435852)]	1.0	38.0	sub-01	ses-003	mock	1
40	4	long	l	l	2.224191445444843	155.16274796776898	155.14733600616455	157.37173914909363	155.74374723434448	0.5964112281799316	157.62382435798645	0.2520852088928222	1.880077123641968	[('l', 155.74374723434448)]	[('l', 157.62382435798645)]	1.0	39.0	sub-01	ses-003	mock	1
41	5	long	y	r	2.136867897737297	159.72653260113643	159.71131420135498	161.84811305999756	160.25643801689148	0.545123815536499	162.10633492469788	0.2582218647003174	1.8498969078063965	[('y', 160.25643801689148)]	[('y', 162.10633492469788)]	1.0	40.0	sub-01	ses-003	mock	1
42	5	long	a	r	2.363640598206967	167.1860558385021	167.17083501815796	169.53441619873047	167.7785360813141	0.6077010631561279	169.77881407737732	0.2443978786468505	2.0002779960632324	[('a', 167.7785360813141)]	[('a', 169.77881407737732)]	1.0	41.0	sub-01	ses-003	mock	1
43	5	long	b	r	2.548467378868433	171.35316645270913	171.33779621124268	173.88645720481873	172.09108114242554	0.7532849311828613	174.1211130619049	0.2346558570861816	2.03003191947937	[('b', 172.09108114242554)]	[('b', 174.1211130619049)]	1.0	42.0	sub-01	ses-003	mock	1
44	5	long	x	r	2.057789839505809	175.8130162058164	175.79770803451538	177.8555920124054	176.31368613243103	0.5159780979156494	178.23287415504456	0.3772821426391601	1.9191880226135252	[('x', 176.31368613243103)]	[('x', 178.23287415504456)]	1.0	43.0	sub-01	ses-003	mock	1
45	5	long	d	l	1.0404367948806514	180.01432230038108	179.99898719787598	181.0394151210785	180.7455780506134	0.7465908527374268	181.8257319927216	0.7863168716430664	1.0801539421081543	[('d', 180.7455780506134), ('d', 181.86756896972656)]	[('d', 181.82573199272156), ('d', 181.95697903633118)]	1.0	44.0	sub-01	ses-003	mock	1
46	5	long	u	l	2.7400242964936385	183.9643551224221	183.94913005828855	186.6891911029816	184.59219098091123	0.6430609226226807	186.9625020027161	0.273310899734497	2.3703110218048096	[('d', 182.3698389530182), ('u', 184.59219098091125)]	[('d', 182.8302230834961), ('u', 186.96250200271606)]	1.0	45.0	sub-01	ses-003	mock	1
47	5	long	r	l	2.8874961570292483	189.4069381702724	189.3917181491852	192.27912616729736	190.0047459602356	0.613027811050415	192.5153450965881	0.2362189292907714	2.510599136352539	[('r', 190.0047459602356)]	[('r', 192.51534509658813)]	1.0	46.0	sub-01	ses-003	mock	1
48	5	long	l	l	1.9123006644330969	193.96133862854347	193.94597816467285	195.85832500457764	194.3474740982056	0.4014959335327148	196.15765404701236	0.2993290424346924	1.8101799488067627	[('l', 194.34747409820557)]	[('l', 196.15765404701233)]	1.0	47.0	sub-01	ses-003	mock	1
49	6	long	l	l	1.0375796008727105	197.83830703212905	197.82294917106628	198.86056804656985	198.5198709964752	0.6969218254089355	199.63010597229004	0.7695379257202148	1.1102349758148191	[('l', 198.51987099647522)]	[('l', 199.63010597229004)]	1.0	48.0	sub-01	ses-003	mock	1
50	6	long	d	l	2.043696643500144	204.37767009086303	204.36256909370425	206.406054019928	205.1721770763397	0.809607982635498	206.6625680923462	0.2565140724182129	1.4903910160064695	[('d', 205.17217707633972)]	[('d', 206.6625680923462)]	1.0	49.0	sub-01	ses-003	mock	1
51	6	long	u	l	1.142072116395774	208.769527012742	208.75427103042605	209.8962562084198	209.35410714149475	0.5998361110687256	210.5647270679474	0.6684708595275879	1.2106199264526367	[('u', 209.35410714149475)]	[('u', 210.5647270679474)]	1.0	50.0	sub-01	ses-003	mock	1
52	6	long	r	l	1.1742585994030814	212.379530217441	212.36424207687375	213.53846216201785	212.9863440990448	0.6221020221710205	213.9265911579132	0.3881289958953857	0.9402470588684082	[('r', 212.9863440990448)]	[('r', 213.9265911579132)]	1.0	51.0	sub-01	ses-003	mock	1
53	6	long	y	r	2.2352709941517537	216.27890946037792	216.26358604431152	218.4989640712738	216.85883331298828	0.5952472686767578	218.75851726531985	0.2595531940460205	1.899683952331543	[('y', 216.85883331298828)]	[('y', 218.75851726531982)]	1.0	52.0	sub-01	ses-003	mock	1
54	6	long	x	r	1.875174422525385	220.24104513416145	220.225702047348	222.1009020805359	220.73137211799624	0.5056700706481934	222.34166717529297	0.24076509475708	1.610295057296753	[('x', 220.73137211799622)]	[('x', 222.34166717529297)]	1.0	53.0	sub-01	ses-003	mock	1
55	6	long	b	r	2.5563135018997007	224.57935096163035	224.5641341209412	227.1206111907959	225.0943739414215	0.5302398204803467	227.4137861728668	0.2931749820709228	2.3194122314453125	[('b', 225.0943739414215)]	[('b', 227.41378617286682)]	1.0	54.0	sub-01	ses-003	mock	1
56	6	long	a	r	1.5291112242092542	228.68405427398892	228.6686971187592	230.19772601127625	229.09642934799197	0.4277322292327881	230.44646835327148	0.2487423419952392	1.350039005279541	[('a', 229.09642934799194)]	[('a', 230.44646835327148)]	1.0	55.0	sub-01	ses-003	mock	1
57	7	short	x	r	0.3	231.71016175772516	231.6948029994965	231.99480509758	232.3884210586548	0.6936180591583252	232.6785089969635	0.6837038993835449	0.2900879383087158	[('x', 232.38842105865479)]	[('x', 232.6785089969635)]	1.0	56.0	sub-01	ses-003	mock	1
58	7	short	y	r	0.3	237.14637857186543	237.13118410110476	237.43105816841123	237.77111196517944	0.639927864074707	237.98071694374084	0.5496587753295898	0.2096049785614013	[('y', 237.77111196517944)]	[('y', 237.98071694374084)]	1.0	57.0	sub-01	ses-003	mock	1
59	7	short	b	r	0.3	239.176729753514	239.1614000797272	239.461462020874	239.49187517166135	0.3304750919342041	239.67267298698425	0.2112109661102295	0.1807978153228759	[('b', 239.49187517166138)]	[('b', 239.67267298698425)]	1.0	58.0	sub-01	ses-003	mock	1
60	7	short	a	r	0.3	242.227878675496	242.21274614334104	242.51313304901123	242.59455704689023	0.3818109035491943	242.785208940506	0.272075891494751	0.1906518936157226	[('a', 242.59455704689026)]	[('a', 242.78520894050598)]	1.0	59.0	sub-01	ses-003	mock	1
61	7	short	u	l	0.3	244.55980772420048	244.54441499710083	244.8446080684662						[]	[]	1.0	60.0	sub-01	ses-003	mock	1
62	7	short	d	l	0.3	247.3490581499316	247.3336410522461	247.63368916511536	248.05958604812625	0.725944995880127	248.23915600776672	0.6054668426513672	0.1795699596405029	[('u', 246.17751598358154), ('d', 248.05958604812622)]	[('u', 246.38709712028503), ('d', 248.23915600776672)]	1.0	61.0	sub-01	ses-003	mock	1
63	7	short	l	l	0.3	249.3035171102664	249.28815603256223	249.58818006515503	250.0109601020813	0.722804069519043	250.27097511291504	0.6827950477600098	0.2600150108337402	[('l', 250.0109601020813)]	[('l', 250.27097511291504)]	1.0	62.0	sub-01	ses-003	mock	1
64	7	short	r	l	0.3	252.19501984356975	252.1797151565552	252.4797110557556	252.5127260684967	0.3330109119415283	252.6835000514984	0.2037889957427978	0.1707739830017089	[('r', 252.5127260684967)]	[('r', 252.6835000514984)]	1.0	63.0	sub-01	ses-003	mock	1
65	8	short	u	l	0.3	255.0244903255014	255.0090970993042	255.309198141098	255.5957069396973	0.5866098403930664	255.76562094688416	0.4564228057861328	0.1699140071868896	[('u', 255.59570693969727)]	[('u', 255.76562094688416)]	1.0	64.0	sub-01	ses-003	mock	1
66	8	short	d	l	0.3	260.0003829230108	259.985169172287	260.28501415252686						[]	[]	1.0	65.0	sub-01	ses-003	mock	1
67	8	short	l	l	0.3	262.1610251068556	262.14567613601685	262.4458332061768	262.7886221408844	0.6429460048675537	262.97789096832275	0.5320577621459961	0.1892688274383545	[('l', 262.7886221408844)]	[('l', 262.97789096832275)]	1.0	66.0	sub-01	ses-003	mock	1
68	8	short	r	l	0.3	264.48669187871053	264.4714000225067	264.7713620662689	265.15989804267883	0.6884980201721191	265.33010697364807	0.5587449073791504	0.1702089309692382	[('r', 265.15989804267883)]	[('r', 265.33010697364807)]	1.0	67.0	sub-01	ses-003	mock	1
69	8	short	a	r	0.3	267.74936889741866	267.7341480255127	268.03405809402466	268.3321990966797	0.5980510711669922	268.5522999763489	0.5182418823242188	0.2201008796691894	[('a', 268.3321990966797)]	[('a', 268.5522999763489)]	1.0	68.0	sub-01	ses-003	mock	1
70	8	short	b	r	0.3	269.91677338520304	269.9014320373535	270.2014009952545	270.4447729587555	0.5433409214019775	270.6453630924225	0.4439620971679687	0.2005901336669922	[('b', 270.4447729587555)]	[('b', 270.6453630924225)]	1.0	69.0	sub-01	ses-003	mock	1
71	8	short	x	r	0.3	272.0179997517843	272.0026512145996	272.30277609825134	272.58694338798523	0.5842921733856201	272.78806924819946	0.4852931499481201	0.2011258602142334	[('x', 272.58694338798523)]	[('x', 272.78806924819946)]	1.0	70.0	sub-01	ses-003	mock	1
72	8	short	y	r	0.3	274.50280280334016	274.48769307136536	274.7874000072479	274.9502742290497	0.4625811576843261	275.12983417510986	0.3424341678619385	0.1795599460601806	[('y', 274.9502742290497)]	[('y', 275.12983417510986)]	1.0	71.0	sub-01	ses-003	mock	1
73	9	short	b	r	0.3	276.48490298684595	276.4695839881897	276.7696070671081	277.11168694496155	0.6421029567718506	277.26242303848267	0.4928159713745117	0.1507360935211181	[('b', 277.11168694496155)]	[('b', 277.26242303848267)]	1.0	72.0	sub-01	ses-003	mock	1
74	9	short	x	r	0.3	281.5478107057492	281.5326020717621	281.8324730396271	282.52458214759827	0.9919800758361816	282.68476700782776	0.8522939682006836	0.1601848602294922	[('x', 282.52458214759827)]	[('x', 282.68476700782776)]	1.0	73.0	sub-01	ses-003	mock	1
75	9	short	a	r	0.3	284.6506544694449	284.635439157486	284.93531703948975	285.3673040866852	0.7318649291992188	285.5675439834595	0.6322269439697266	0.200239896774292	[('a', 285.3673040866852)]	[('a', 285.5675439834595)]	1.0	74.0	sub-01	ses-003	mock	1
76	9	short	y	r	0.3	286.8819033637528	286.86660504341125	287.16654109954834	287.6190700531006	0.752465009689331	287.8385879993439	0.6720468997955322	0.2195179462432861	[('y', 287.6190700531006)]	[('y', 287.8385879993439)]	1.0	75.0	sub-01	ses-003	mock	1
77	9	short	l	l	0.3	289.89518327622625	289.88007402420044	290.1798930168152	290.7905650138855	0.9104909896850586	290.9903440475464	0.8104510307312012	0.1997790336608886	[('l', 290.7905650138855)]	[('l', 290.9903440475464)]	1.0	76.0	sub-01	ses-003	mock	1
78	9	short	d	l	0.3	293.14055729762987	293.1253991127014	293.4251811504364	294.25262212753296	1.127223014831543				[('d', 294.25262212753296)]	[]	1.0	77.0	sub-01	ses-003	mock	1
79	9	short	u	l	0.3	295.52135085149183	295.5059990882873	295.8060472011566	296.5053491592407	0.9993500709533693	296.6755831241608	0.8695359230041504	0.1702339649200439	[('u', 296.5053491592407)]	[('d', 294.4429371356964), ('u', 296.67558312416077)]	1.0	78.0	sub-01	ses-003	mock	1
80	9	short	r	l	0.3	298.7662754543618	298.75113105773926	299.0509750843048	299.3279860019684	0.576854944229126	299.4983069896698	0.4473319053649902	0.170320987701416	[('r', 299.3279860019684)]	[('r', 299.4983069896698)]	1.0	79.0	sub-01	ses-003	mock	1
1	0	short	u	l	0.3	3.0	3.000359868980013	3.3016430960269645	3.647854248003569	0.6474943790235557	3.884442145994399	0.5827990499674343	0.2365878979908302	[('5', -89.60943688399857), ('5', -88.12178697902709), ('5', -86.62584181100829), ('5', 1.4695230899960734), ('5', 2.957534812972881), ('lshift', 3.647794405987952), ('u', 3.6478542480035685)]	[('5', -89.60215750604402), ('5', -88.11421354999766), ('5', -86.61807779601077), ('c', -63.89644790504826), ('5', 0.001142787979915738), ('5', 1.477235447964631), ('5', 2.9652624519658275), ('lshift', 3.884414416970685), ('u', 3.8844421459943987)]	1.0	0.0	sub-01	ses-004	mri	2
2	0	short	d	l	0.3	5.767931088303257	5.768180632032454	6.068667248007841	6.320053156989161	0.5518725249567069	6.511396059999242	0.442728811991401	0.1913429030100815	[('5', 4.458745728014037), ('5', 5.942029184021521), ('lshift', 6.3199848419753835), ('d', 6.320053156989161)]	[('5', 4.4617335759685375), ('5', 5.9497594020213), ('lshift', 6.511368716019206), ('d', 6.511396059999242)]	1.0	1.0	sub-01	ses-004	mri	2
3	0	short	l	l	0.3	8.659433821606727	8.650879603985231	8.950851628032979	9.184046586044133	0.5331669820589013	9.397661818016786	0.4468101899838075	0.2136152319726534	[('5', 7.435106832999736), ('5', 8.91746026504552), ('lshift', 9.183980904053897), ('l', 9.184046586044133)]	[('5', 7.438093507022131), ('5', 8.925175046024378), ('lshift', 9.397623613011092), ('l', 9.397661818016786)]	1.0	2.0	sub-01	ses-004	mri	2
4	0	short	r	l	0.3	11.307908249889303	11.300734874035696	11.600702552997973	11.64617125998484	0.3454363859491423	11.857583265984433	0.2568807129864581	0.2114120059995912	[('5', 10.418819118989632), ('lshift', 11.646119867975358), ('r', 11.64617125998484), ('5', 11.907447933976073)]	[('5', 10.421756127965637), ('lshift', 11.857557169976644), ('r', 11.857583265984431), ('5', 11.909791807993315)]	1.0	3.0	sub-01	ses-004	mri	2
5	0	short	b	r	0.3	14.333028893423176	14.335228978015948	14.63580567901954	14.855841177981349	0.5206121999653988	15.017303746950349	0.3814980679308064	0.1614625689690001	[('5', 13.389648379990831), ('lshift', 14.855785805964842), ('b', 14.855841177981347), ('percent', 14.880915936955716)]	[('5', 13.397257200966123), ('percent', 14.88579402497271), ('lshift', 15.017277730978094), ('b', 15.017303746950347)]	1.0	4.0	sub-01	ses-004	mri	2
6	0	short	a	r	0.3	17.165253013646257	17.168032982037403	17.468420748016797	17.608213949017227	0.440180966979824	17.771657772012986	0.3032370239961892	0.1634438229957595	[('5', 16.37878545001149), ('lshift', 17.608143757039215), ('a', 17.608213949017227), ('5', 17.86694467801135)]	[('5', 16.3817612620187), ('lshift', 17.771632938995026), ('a', 17.771657772012986), ('5', 17.869940538017545)]	1.0	5.0	sub-01	ses-004	mri	2
7	0	short	y	r	0.3	20.26809677734189	20.267866873997264	20.568458441994157	20.59888363198843	0.3310167579911649	20.85134392499458	0.2828854830004275	0.2524602930061519	[('5', 19.34970845899079), ('lshift', 20.598829101014417), ('y', 20.59888363198843), ('percent', 20.851288490986917)]	[('5', 19.35743542999262), ('lshift', 20.85132750996854), ('y', 20.85134392499458), ('5', 20.856082270969637)]	1.0	6.0	sub-01	ses-004	mri	2
8	0	short	x	r	0.3	22.528085020218924	22.519013579993043	22.8171799639822	22.82115769502707	0.3021441150340251	23.02586623397656	0.2086862699943594	0.2047085389494896	[('5', 22.333669996005483), ('lshift', 22.82110624597408), ('x', 22.82115769502707)]	[('5', 22.341243217000738), ('lshift', 23.025204105011653), ('x', 23.025866233976558)]	1.0	7.0	sub-01	ses-004	mri	2
9	1	short	b	r	0.3	25.63187070938265	25.63736429699929	25.936760606011376	25.944853885972407	0.3074895889731124	26.120436999946836	0.1836763939354568	0.1755831139744259	[('5', 23.842039194947574), ('5', 25.309675964992493), ('lshift', 25.94479912496172), ('b', 25.944853885972407), ('5', 26.802885952987708)]	[('5', 23.8420723049785), ('5', 25.317316361994017), ('lshift', 26.120410950970836), ('b', 26.120436999946833), ('5', 26.80580791394459)]	1.0	8.0	sub-01	ses-004	mri	2
10	1	short	y	r	0.3	31.18151030904804	31.185562464001123	31.4873762280331	31.52407218597364	0.3385097219725139	31.76251491595758	0.2751386879244819	0.2384427299839444	[('5', 28.293914721987676), ('5', 29.781470763962716), ('5', 31.2698733699508), ('lshift', 31.524018036958296), ('y', 31.524072185973637)]	[('5', 28.301528215990402), ('5', 29.789631902996916), ('5', 31.277652598975692), ('lshift', 31.762489183980506), ('y', 31.76251491595758)]	1.0	9.0	sub-01	ses-004	mri	2
11	1	short	x	r	0.3	33.96595177519392	33.97079505602596	34.271678188990336	34.46909600897925	0.4983009529532864	34.7176855589496	0.4460073699592612	0.2485895499703474	[('5', 32.77102476794971), ('5', 34.27185820497107), ('lshift', 34.46904601895949), ('x', 34.46909600897925)]	[('5', 32.77343398495577), ('5', 34.271892885968555), ('lshift', 34.717045872996096), ('x', 34.7176855589496)]	1.0	10.0	sub-01	ses-004	mri	2
12	1	short	a	r	0.3	36.17733414943277	36.17199340101797	36.47120418300619	36.5081138649839	0.3361204639659263	36.668541608029045	0.1973374250228516	0.1604277430451475	[('5', 35.747146736015566), ('lshift', 36.508048752031755), ('a', 36.5081138649839), ('5', 37.23493742401479)]	[('5', 35.74957564601209), ('lshift', 36.668515857018065), ('a', 36.668541608029045), ('5', 37.23793762701098)]	1.0	11.0	sub-01	ses-004	mri	2
13	1	short	d	l	0.3	37.99729439325213	38.00308555900119	38.304018358001485	38.55476827698294	0.5516827179817483	38.76758771296591	0.4635693549644202	0.2128194359829649	[('lshift', 38.55470371595584), ('d', 38.55476827698294)]	[('percent', 38.72573495999677), ('lshift', 38.7675565709942), ('d', 38.767587712965906)]	1.0	12.0	sub-01	ses-004	mri	2
14	1	short	r	l	0.3	39.84568420371107	39.83743629703531	40.13778585800901	40.33166160003748	0.4942253030021675	40.58538224804215	0.4475963900331408	0.2537206480046734	[('5', 40.218875076039694), ('lshift', 40.33160754607525), ('r', 40.33166160003748)]	[('5', 40.22187470505014), ('lshift', 40.585355766059365), ('r', 40.58538224804215)]	1.0	13.0	sub-01	ses-004	mri	2
15	1	short	l	l	0.3	41.9680758363456	41.97029531100998	42.27023821102921	42.339196369983256	0.3689010589732788	42.553315771976486	0.2830775609472766	0.2141194019932299	[('5', 41.70211500598816), ('lshift', 42.3391077319975), ('l', 42.339196369983256), ('5', 43.19483128900174)]	[('5', 41.709277067973744), ('lshift', 42.55327595199924), ('l', 42.553315771976486), ('5', 43.19738128496101)]	1.0	14.0	sub-01	ses-004	mri	2
16	1	short	u	l	0.3	45.2134498577492	45.20324184501078	45.50165289902361	45.54708741902141	0.3438455740106292	45.88927105703624	0.3876181580126285	0.3421836380148306	[('5', 44.68574985000305), ('lshift', 45.54702477500541), ('u', 45.54708741902141), ('5', 46.178934880008455)]	[('5', 44.69333732902305), ('lshift', 45.88924429402687), ('u', 45.88927105703624), ('5', 46.181334385997616)]	1.0	15.0	sub-01	ses-004	mri	2
17	2	long	b	r	1.7668830376515554	47.314676224330505	47.32022766303271	49.086795034992974	47.818655128998216	0.4984274659655057	49.42477628198685	0.337981246993877	1.606121152988635	[('5', 47.66125750500942), ('lshift', 47.81860014796257), ('b', 47.818655128998216), ('percent', 49.15525438199984)]	[('5', 47.669462618010584), ('percent', 49.15766018501017), ('lshift', 49.42474280600436), ('b', 49.42477628198685)]	1.0	16.0	sub-01	ses-004	mri	2
18	2	long	a	r	2.9273255210020586	53.55855552150896	53.55481819901616	56.48892984201666	54.010708788002376	0.4558905889862217	56.37930358201265	-0.1096262600040063	2.368594794010278	[('5', 50.64266771799885), ('5', 52.13337925000815), ('5', 53.62124504102394), ('lshift', 54.01065488299355), ('a', 54.010708788002376), ('percent', 55.11489299702225), ('5', 56.6028893860057)]	[('5', 50.64573908102466), ('5', 52.14108546701027), ('5', 53.62955986801535), ('percent', 55.117863280000165), ('lshift', 56.37927289301297), ('a', 56.37930358201265), ('5', 56.605367109994404)]	1.0	17.0	sub-01	ses-004	mri	2
19	2	long	y	r	2.5983171284334468	59.44855806121925	59.44945859303698	62.05286930000875	59.84368241002085	0.3942238169838674	62.32130002905615	0.2684307290473953	2.4776176190353	[('5', 58.09354666201398), ('5', 59.58132199005922), ('lshift', 59.84362934803357), ('y', 59.84368241002085), ('percent', 61.074584975023754), ('5', 62.57099402701715)]	[('5', 58.10130347602535), ('5', 59.58908985904418), ('percent', 61.07712153502507), ('lshift', 62.32126840605633), ('y', 62.32130002905615), ('5', 62.57342868903652)]	1.0	18.0	sub-01	ses-004	mri	2
20	2	long	x	r	1.8473095986778088	63.680061817414725	63.68681950803148	65.51750461000483	63.97601920302259	0.2891996949911117	65.85427244502353	0.3367678350186907	1.8782532420009372	[('lshift', 63.97596000001067), ('x', 63.97601920302259), ('percent', 64.05391107004834), ('percent', 65.5412142360583)]	[('percent', 64.06128102302318), ('percent', 65.54893619701033), ('lshift', 65.85423490602989), ('x', 65.85427244502353)]	1.0	19.0	sub-01	ses-004	mri	2
21	2	long	l	l	1.875174422525385	68.01662184182358	68.01852062699618	69.88768560503377	68.57994197600055	0.5614213490043767	70.20865103695542	0.3209654319216497	1.6287090609548611	[('5', 67.03483568096999), ('5', 68.52553048200207), ('lshift', 68.57988303794991), ('l', 68.57994197600055), ('percent', 70.01891024096403)]	[('5', 67.0372516909847), ('5', 68.53339489799691), ('percent', 70.02132114896085), ('lshift', 70.20861558796605), ('l', 70.20865103695542)]	1.0	20.0	sub-01	ses-004	mri	2
22	2	long	u	l	2.957236684465528	71.7841081444053	71.78689333499642	74.73678365099477	72.25731808098499	0.4704247459885664	75.05739042704226	0.320606776047498	2.800072346057277	[('5', 71.50162355898647), ('lshift', 72.25724505400285), ('u', 72.25731808098499), ('percent', 72.9946298560244), ('percent', 74.47763782500988)]	[('5', 71.50950675399508), ('percent', 72.99761048000073), ('percent', 74.48540663503809), ('lshift', 75.0573570689885), ('u', 75.05739042704226)]	1.0	21.0	sub-01	ses-004	mri	2
23	2	long	r	l	2.548467378868433	76.88252244003182	76.88657605199842	79.43561614002101	77.40904423297616	0.5224681809777394	79.73555644700537	0.2999403069843538	2.326512214029208	[('5', 75.97892923495965), ('lshift', 77.40898425900377), ('r', 77.40904423297616), ('percent', 77.46160683000926), ('percent', 78.94905383395962)]	[('5', 75.98144180199597), ('percent', 77.46896695997566), ('percent', 78.95689760899404), ('lshift', 79.73551110801054), ('r', 79.73555644700537)]	1.0	22.0	sub-01	ses-004	mri	2
24	2	long	d	l	2.043696643500144	81.95277327676159	81.95313628902659	84.00190398201812	82.26698312704684	0.3138468380202539	84.28435167501448	0.2824476929963566	2.017368547967635	[('5', 80.45301449100953), ('5', 81.93308031500783), ('lshift', 82.26691889704671), ('d', 82.26698312704684), ('percent', 83.42696778202662), ('5', 84.91453363600885)]	[('5', 80.4530663160258), ('5', 81.95384651405038), ('percent', 83.42934825201519), ('lshift', 84.28430721000768), ('d', 84.28435167501448), ('5', 84.91707548405975)]	1.0	23.0	sub-01	ses-004	mri	2
25	3	long	l	l	2.224191445444843	86.5537974543984	86.55305991298519	88.76999609300401	86.85808255505981	0.3050226420746185	89.10072098806268	0.3307248950586654	2.242638433002867	[('5', 86.3973528710194), ('lshift', 86.85802234907169), ('l', 86.85808255505981), ('percent', 87.89849911007332), ('5', 89.38719071203377)]	[('5', 86.40496126806829), ('percent', 87.90149663307238), ('lshift', 89.10068464302458), ('l', 89.10072098806268), ('5', 89.38906352606136)]	1.0	24.0	sub-01	ses-004	mri	2
26	3	long	r	l	2.2917882261333125	93.40003566785782	93.40234187600436	95.68714962602826	93.81060231197624	0.4082604359718971	95.96011466998608	0.2729650439578108	2.149512358009815	[('5', 90.86901909200242), ('5', 92.36516565701459), ('lshift', 93.81054415297695), ('r', 93.81060231197625), ('percent', 93.85425539501011), ('percent', 95.34120295097819)]	[('5', 90.87735289696138), ('5', 92.37289156299084), ('percent', 93.86095689900685), ('percent', 95.34898560598958), ('lshift', 95.96008303499548), ('r', 95.96011466998607)]	1.0	25.0	sub-01	ses-004	mri	2
27	3	long	d	l	2.089766365993793	98.04792047421856	98.05154390598182	100.1359131539939	98.55356149194996	0.5020175859681331	100.43176714895526	0.2958539949613623	1.87820565700531	[('5', 96.83463069197023), ('5', 98.31739947700407), ('lshift', 98.55350854899734), ('d', 98.55356149194995), ('percent', 99.81872487498913)]	[('5', 96.83716380398255), ('5', 98.32502669497626), ('percent', 99.82114619598724), ('lshift', 100.4317175509641), ('d', 100.43176714895526)]	1.0	26.0	sub-01	ses-004	mri	2
28	3	long	u	l	1.2867065748180928	101.86455151984418	101.86889371200232	103.15431046503365	102.37168236996511	0.5027886579628102	103.6101155989454	0.455805133911781	1.2384332289802842	[('5', 101.30181422096211), ('lshift', 102.37162469897885), ('u', 102.37168236996513), ('percent', 102.79482104198541)]	[('5', 101.30936777795432), ('percent', 102.79726819595089), ('lshift', 103.61006347596413), ('u', 103.61011559894541)]	1.0	27.0	sub-01	ses-004	mri	2
29	3	long	x	r	2.2352709941517537	105.11592583381474	105.12061042903224	107.34941822401017	105.5798353679711	0.4592249389388598	107.62019744701684	0.2707792230066843	2.0403620790457357	[('5', 104.29044787597377), ('lshift', 105.57976058800705), ('x', 105.5798353679711), ('percent', 105.77890431100968), ('percent', 107.26089898799546)]	[('5', 104.2935471549863), ('percent', 105.78127779997885), ('percent', 107.26861626200844), ('lshift', 107.62016716698417), ('x', 107.62019744701684)]	1.0	28.0	sub-01	ses-004	mri	2
30	3	long	y	r	2.665239691095876	109.68543299473431	109.68272385798628	112.35076295398176	109.98708136798814	0.3043575100018643	112.62392908200854	0.2731661280267872	2.636847714020405	[('5', 108.7496325999964), ('lshift', 109.98701144696679), ('y', 109.98708136798814), ('percent', 110.25053290900541), ('percent', 111.73298633098602), ('5', 113.22638369200286)]	[('5', 108.756724027975), ('percent', 110.25299252098193), ('percent', 111.7406495239702), ('lshift', 112.62389281101059), ('y', 112.62392908200854), ('5', 113.22933053300949)]	1.0	29.0	sub-01	ses-004	mri	2
31	3	long	a	r	2.097627007854649	114.0810238674788	114.08321141602936	116.18552035099128	114.44868681399385	0.3654753979644738	116.47491391998484	0.289393568993546	2.0262271059909835	[('lshift', 114.4486214229837), ('a', 114.44868681399385), ('percent', 114.72455776698189), ('percent', 116.20520879497053)]	[('percent', 114.72460187401157), ('percent', 116.21290329896146), ('lshift', 116.47487390000606), ('a', 116.47491391998483)]	1.0	30.0	sub-01	ses-004	mri	2
32	3	long	b	r	1.922958724505864	118.21805137961832	118.21969930198976	120.13347622001312	118.47784693405264	0.2581476320629008	120.42439718003152	0.2909209600184113	1.9465502459788693	[('5', 117.69841750303749), ('lshift', 118.47775591700338), ('b', 118.47784693405265), ('percent', 119.1868820990203), ('5', 120.674232579011)]	[('5', 117.70141834503738), ('percent', 119.1887694450561), ('lshift', 120.42436470004031), ('b', 120.42439718003152), ('5', 120.67669295502128)]	1.0	31.0	sub-01	ses-004	mri	2
33	4	long	b	r	2.057789839505809	122.07419116089832	122.06580513902009	124.13685946102488	122.54532283201117	0.4795176929910667	124.39414773904718	0.2572882780223153	1.8488249070360323	[('5', 122.1653581300634), ('lshift', 122.54526119801449), ('b', 122.54532283201115), ('percent', 123.65837573300814)]	[('5', 122.17319556802977), ('percent', 123.66139583702898), ('lshift', 124.39411719405325), ('b', 124.39414773904718)]	1.0	32.0	sub-01	ses-004	mri	2
34	4	long	x	r	2.889337834099168	128.9793854881884	128.98480573599227	131.86968641303247	129.4436436269898	0.458837890997529	132.1443945619976	0.2747081489651464	2.700750935007818	[('5', 125.15642186102923), ('5', 126.62897342198994), ('5', 128.11683373502456), ('lshift', 129.4435871230089), ('x', 129.4436436269898), ('percent', 129.6181178370025), ('percent', 131.10095629899297), ('5', 132.59440690500196)]	[('5', 125.15645903203404), ('5', 126.63662747002672), ('5', 128.1247559490148), ('percent', 129.62111109803664), ('percent', 131.10876313300105), ('lshift', 132.1443244930124), ('x', 132.14439456199761), ('5', 132.59688140900107)]	1.0	33.0	sub-01	ses-004	mri	2
35	4	long	a	r	2.8874961570292483	134.24086579988258	134.2352039969992	137.13391222601058	134.66135091800243	0.4261469210032373	137.41220211901236	0.2782898930017836	2.7508512010099366	[('5', 134.084925698), ('lshift', 134.6612995690084), ('a', 134.66135091800243), ('percent', 135.57843401900027), ('percent', 137.06078183400678)]	[('5', 134.09264207800152), ('percent', 135.5808048340259), ('percent', 137.06849150103517), ('lshift', 137.4121457330184), ('a', 137.41220211901236)]	1.0	34.0	sub-01	ses-004	mri	2
36	4	long	y	r	2.1360891221878644	138.91126967581508	138.91850945702754	141.05129530699924	139.195379983983	0.276870526955463	141.38201815099455	0.3307228439953178	2.186638167011552	[('5', 138.5499427919858), ('lshift', 139.19531525298953), ('y', 139.195379983983), ('percent', 140.05037495901342), ('5', 141.5331226279959)]	[('5', 138.5569418889936), ('percent', 140.05336517398246), ('lshift', 141.3819834549795), ('y', 141.38201815099455), ('5', 141.5407572889817)]	1.0	35.0	sub-01	ses-004	mri	2
37	4	long	d	l	2.205526752143288	143.01115373529996	143.00259153998925	145.215198823018	143.4956328140106	0.4930412740213796	145.5098752619815	0.2946764389635063	2.0142424479709007	[('5', 143.02094080799725), ('lshift', 143.49557792796986), ('d', 143.4956328140106), ('percent', 144.51454336801544), ('5', 146.00251732202014)]	[('5', 143.02857794397278), ('percent', 144.51701421599137), ('lshift', 145.5098230119911), ('d', 145.5098752619815), ('5', 146.00497788499342)]	1.0	36.0	sub-01	ses-004	mri	2
38	4	long	l	l	2.78354600156416	147.40497077789834	147.40157656598603	150.18693249003263	147.88257662206888	0.4810000560828484	150.4409872390679	0.2540547490352765	2.5584106169990264	[('5', 147.4928861380322), ('lshift', 147.8825175180682), ('l', 147.88257662206888), ('percent', 148.98608113703085), ('5', 150.47114123706706)]	[('5', 147.50063055503415), ('percent', 148.98910838802112), ('lshift', 150.44095610105433), ('l', 150.4409872390679), ('5', 150.47668725106632)]	1.0	37.0	sub-01	ses-004	mri	2
39	4	long	r	l	2.136867897737297	152.07394712096232	152.06938822299708	154.20282377902186	152.50037679303205	0.4309885700349696	154.45715576707153	0.254331988049671	1.95677897403948	[('5', 151.96459884702927), ('lshift', 152.50031593302265), ('r', 152.50037679303205), ('percent', 153.4583346930449), ('5', 154.94638942403253)]	[('5', 151.9723818510538), ('percent', 153.46068955905503), ('lshift', 154.45711912005208), ('r', 154.45715576707153), ('5', 154.94877660204656)]	1.0	38.0	sub-01	ses-004	mri	2
40	4	long	u	l	2.7400242964936385	156.36703183283984	156.36827297200216	159.09874206298264	156.64872241503326	0.2804494430311024	158.49773132806877	-0.6010107349138707	1.8490089130355043	[('5', 156.42866345506627), ('lshift', 156.64865632005967), ('u', 156.64872241503326), ('percent', 157.93050716305152), ('lshift', 158.51978282805067), ('u', 158.51983122504316), ('percent', 159.4181554070674)]	[('5', 156.43639187706867), ('percent', 157.9328806840349), ('lshift', 158.49765179405222), ('u', 158.49773132806877), ('percent', 159.42116887203883), ('lshift', 159.43302045908058), ('u', 159.43305058806436)]	1.0	39.0	sub-01	ses-004	mri	2
41	5	short	r	l	0.3	160.69263589889317	160.68610442301724	160.98032854002668	161.28236524999377	0.5962608269765042	161.4796342839836	0.4993057439569384	0.197269033989869	[('5', 160.90631152800051), ('lshift', 161.28229516994907), ('r', 161.28236524999375)]	[('5', 160.90839481796138), ('lshift', 161.47960856399732), ('r', 161.47963428398361)]	1.0	40.0	sub-01	ses-004	mri	2
42	5	short	d	l	0.3	166.6751946502499	166.66550794098293	166.96915293601342	167.20113058603602	0.5356226450530812	167.4705824900302	0.501429554016795	0.2694519039941951	[('5', 162.3942118069972), ('5', 163.8847750350251), ('5', 165.37295360100688), ('5', 166.86060673801694), ('lshift', 167.20106980303535), ('d', 167.20113058603602)]	[('5', 162.39671557798283), ('5', 163.89257535600336), ('5', 165.3806598749943), ('5', 166.86831424798584), ('lshift', 167.4705528600025), ('d', 167.4705824900302)]	1.0	41.0	sub-01	ses-004	mri	2
43	5	short	u	l	0.3	169.4586770562639	169.452320979035	169.7481985630002	170.00610286096344	0.5537818819284439	170.24748392496258	0.4992853619623929	0.2413810639991425	[('5', 168.35408691701014), ('5', 169.8447460079915), ('lshift', 170.00604687299347), ('u', 170.00610286096344)]	[('5', 168.35710040398408), ('5', 169.85246000997722), ('lshift', 170.24745172896655), ('u', 170.24748392496258)]	1.0	42.0	sub-01	ses-004	mri	2
44	5	short	l	l	0.3	172.28814753819557	172.28441183199175	172.5829138000263	172.57042324199574	0.2860114100039936	172.8079965400393	0.2250827400130219	0.2375732980435714	[('5', 171.33825425303075), ('lshift', 172.57033626601333), ('l', 172.57042324199574), ('5', 172.82679391501006)]	[('5', 171.34069386101328), ('lshift', 172.80735737702344), ('l', 172.8079965400393), ('5', 172.82863925601123)]	1.0	43.0	sub-01	ses-004	mri	2
45	5	short	b	r	0.3	174.9363078165743	174.93431498802966	175.2353077600128	175.35812689404702	0.423811906017363	175.5546562350355	0.3193484750227071	0.1965293409884907	[('5', 174.3091356549994), ('lshift', 175.35807250405196), ('b', 175.35812689404702), ('5', 175.8103522490128)]	[('5', 174.31630017701536), ('lshift', 175.55463088001125), ('b', 175.5546562350355), ('5', 175.81280837702798)]	1.0	44.0	sub-01	ses-004	mri	2
46	5	short	a	r	0.3	176.93220041408367	176.9352482369868	177.23113494203426	177.27408815402305	0.338839917036239	177.48333249101415	0.2521975489798933	0.2092443369911052	[('lshift', 177.27403195900843), ('a', 177.27408815402305), ('percent', 177.29424535902217)]	[('percent', 177.300981152046), ('lshift', 177.48330337303923), ('a', 177.48333249101415)]	1.0	45.0	sub-01	ses-004	mri	2
47	5	short	x	r	0.3	178.86217177511375	178.86332369002048	179.1674462510273	179.28823516203556	0.4249114720150828	179.54678784299176	0.3793415919644758	0.2585526809561997	[('5', 178.78135277703404), ('lshift', 179.2881719020079), ('x', 179.28823516203556)]	[('5', 178.78878703102237), ('lshift', 179.5467573379865), ('x', 179.54678784299176)]	1.0	46.0	sub-01	ses-004	mri	2
48	5	short	y	r	0.3	181.7476108680764	181.75035441602813	182.04988546198	182.0533730770112	0.3030186609830707	182.3034716420225	0.2535861800424754	0.2500985650112852	[('5', 180.27410896500805), ('5', 181.7644572390127), ('lshift', 182.05330744897947), ('y', 182.0533730770112)]	[('5', 180.2771990490146), ('5', 181.77285767596914), ('lshift', 182.30344677402172), ('y', 182.3034716420225)]	1.0	47.0	sub-01	ses-004	mri	2
49	6	short	r	l	0.3	183.6822917690081	183.6809219290153	183.98088156001177	184.33937270304887	0.6584507740335539	184.57544672500808	0.5945651649963111	0.2360740219592116	[('5', 183.2581734470441), ('lshift', 184.3392868420342), ('r', 184.33937270304887), ('5', 184.7611463580397)]	[('5', 183.26131006202195), ('lshift', 184.57541364704957), ('r', 184.57544672500808), ('5', 184.76119867502712)]	1.0	48.0	sub-01	ses-004	mri	2
50	6	short	l	l	0.3	189.0695436308349	189.06715436000377	189.36409357498636	189.6101364970673	0.5429821370635182	189.85946155706188	0.4953679820755496	0.2493250599945895	[('5', 186.22897628502687), ('5', 187.72458574705524), ('5', 189.21242462703958), ('lshift', 189.61006710503716), ('l', 189.6101364970673)]	[('5', 186.23676189401885), ('5', 187.7324063090491), ('5', 189.22025132202543), ('lshift', 189.85943191702245), ('l', 189.85946155706188)]	1.0	49.0	sub-01	ses-004	mri	2
51	6	short	d	l	0.3	191.1730136468349	191.16818518401124	191.46400429098867	191.7310004439787	0.562815259967465	191.9941032180213	0.5300989270326681	0.2631027740426361	[('5', 190.7064257329912), ('lshift', 191.7309409849695), ('d', 191.7310004439787), ('5', 192.19410096801585)]	[('5', 190.70885305298725), ('lshift', 191.9933601259836), ('d', 191.99410321802134), ('5', 192.19651173998136)]	1.0	50.0	sub-01	ses-004	mri	2
52	6	short	u	l	0.3	193.55380720069687	193.5485639779945	193.85121530102333	193.9374385550036	0.3888745770091191	194.2708830849733	0.4196677839499898	0.3334445299697108	[('5', 193.68483439600095), ('lshift', 193.9373240019777), ('u', 193.9374385550036)]	[('5', 193.6925497619668), ('lshift', 194.2702376539819), ('u', 194.27088308497332)]	1.0	51.0	sub-01	ses-004	mri	2
53	6	short	x	r	0.3	196.03861025225285	196.0329680480063	196.33359275502156	196.52886378299445	0.495895734988153	196.8553484409931	0.5217556859715842	0.3264846579986624	[('5', 195.17778394999914), ('lshift', 196.52880750596523), ('x', 196.52886378299445), ('percent', 196.66606952995062)]	[('5', 195.1807445109589), ('percent', 196.6684994349489), ('lshift', 196.85529495897936), ('x', 196.8553484409931)]	1.0	52.0	sub-01	ses-004	mri	2
54	6	short	y	r	0.3	198.70251452511985	198.70129843603357	198.99609696201517	199.1475501940004	0.4462517579668201	199.3814740829985	0.3853771209833212	0.2339238889981061	[('5', 198.15406913805055), ('lshift', 199.1474837459973), ('y', 199.14755019400036), ('5', 199.65060119901318)]	[('5', 198.15648905700073), ('lshift', 199.38144782203017), ('y', 199.38147408299847), ('5', 199.65244092204375)]	1.0	53.0	sub-01	ses-004	mri	2
55	6	short	a	r	0.3	201.39373434954	201.39982475800207	201.6996892360039	201.78474952903343	0.3849247710313648	201.9772060310352	0.2775167950312607	0.1924565020017326	[('5', 201.1324922129861), ('lshift', 201.7846919990261), ('a', 201.78474952903343), ('5', 202.6257715880056)]	[('5', 201.14027674403042), ('lshift', 201.97716299799504), ('a', 201.97720603103517), ('5', 202.62808029999724)]	1.0	54.0	sub-01	ses-004	mri	2
56	6	short	b	r	0.3	203.3758345330457	203.3668956410256	203.66329056798716	203.6675045189913	0.3006088779657148	203.90145457000472	0.2381640020175837	0.2339500510133803	[('lshift', 203.66742452798644), ('b', 203.66750451899134), ('5', 204.11432765598875)]	[('lshift', 203.9014292039792), ('b', 203.90145457000472), ('5', 204.11682710703462)]	1.0	55.0	sub-01	ses-004	mri	2
57	7	short	a	r	0.3	205.59704961153705	205.6001390700112	205.90070058900164	206.08601595193613	0.4858768819249235	206.31285041896624	0.4121498299646191	0.2268344670301303	[('5', 205.60438461595913), ('lshift', 206.0859618849354), ('a', 206.08601595193613)]	[('5', 205.61215329996776), ('lshift', 206.31219824997243), ('a', 206.31285041896626)]	1.0	56.0	sub-01	ses-004	mri	2
58	7	short	y	r	0.3	211.7866456386973	211.78366801002997	212.08458802400853	212.26783652498847	0.4841685149585828	212.5083312820061	0.4237432579975575	0.2404947570175863	[('5', 207.09824458300136), ('5', 208.5803553860169), ('5', 210.0686849449994), ('5', 211.56458438700065), ('lshift', 212.26774682902033), ('y', 212.26783652498852), ('5', 213.05831621598918)]	[('5', 207.10073817300145), ('5', 208.58810037502553), ('5', 210.07635092298733), ('5', 211.5724189769826), ('lshift', 212.5083034330164), ('y', 212.5083312820061), ('5', 213.06040106201544)]	1.0	57.0	sub-01	ses-004	mri	2
59	7	short	x	r	0.3	214.8251835508705	214.81802449200768	215.11752004700247	215.33280780096536	0.5147833089577034	215.58288753795205	0.4653674909495748	0.2500797369866632	[('5', 214.5403232179815), ('lshift', 215.3327490039519), ('x', 215.33280780096538), ('5', 216.02857242594473)]	[('5', 214.54816337994998), ('lshift', 215.58220227394486), ('x', 215.58288753795205), ('5', 216.03640825295588)]	1.0	58.0	sub-01	ses-004	mri	2
60	7	short	b	r	0.3	216.79427642707816	216.79934804403456	217.0997853410081	217.33575123199265	0.536403187958058	217.52477748697856	0.4249921459704637	0.1890262549859471	[('lshift', 217.33569180598715), ('b', 217.33575123199262), ('5', 217.52487354597542)]	[('lshift', 217.52474369801348), ('b', 217.52477748697856), ('5', 217.53212319099111)]	1.0	59.0	sub-01	ses-004	mri	2
61	7	short	d	l	0.3	218.7806552420607	218.78258943400576	219.08329856098865	219.33571165107423	0.5531222170684487	219.5506063040812	0.4673077430925332	0.2148946530069224	[('5', 219.01223457907327), ('lshift', 219.33565184805775), ('d', 219.33571165107423)]	[('5', 219.01996499305824), ('lshift', 219.5499785580323), ('d', 219.55060630408116)]	1.0	60.0	sub-01	ses-004	mri	2
62	7	short	r	l	0.3	221.5437866470041	221.54702171502868	221.8489785339916	221.8530301140272	0.3060083989985287	222.09242459898812	0.2434460649965331	0.2393944849609397	[('5', 220.5062164380215), ('lshift', 221.8529432840296), ('r', 221.8530301140272), ('percent', 221.99349194398383)]	[('5', 220.50860116502736), ('percent', 221.9964813850238), ('lshift', 222.0923524069949), ('r', 222.09242459898815)]	1.0	61.0	sub-01	ses-004	mri	2
63	7	short	u	l	0.3	223.86945341885905	223.86451878398657	224.16777060501045	224.18063175701536	0.3161129730287939	224.52539662399795	0.3576260189875029	0.3447648669825867	[('5', 223.49982870498206), ('lshift', 224.1805670169997), ('u', 224.18063175701536), ('5', 224.97779549995903)]	[('5', 223.49986743397312), ('lshift', 224.52536601701286), ('u', 224.52539662399795), ('5', 224.98077341896715)]	1.0	62.0	sub-01	ses-004	mri	2
64	7	short	l	l	0.3	226.5090466067817	226.5007272560033	226.79997308098245	226.8009285610169	0.3002013050136156	227.0424463150557	0.2424732340732589	0.2415177540387958	[('5', 226.460266040056), ('lshift', 226.80083428602666), ('l', 226.80092856101692)]	[('5', 226.46790799603332), ('lshift', 227.04241511103464), ('l', 227.0424463150557)]	1.0	63.0	sub-01	ses-004	mri	2
65	8	long	u	l	1.8293238799810472	228.6696887906264	228.66732966998825	230.4986538970261	229.30199335201175	0.634663682023529	231.00851626705844	0.5098623700323515	1.706522915046662	[('5', 227.953808986058), ('lshift', 229.30191861302592), ('u', 229.30199335201178), ('percent', 229.44961496104952), ('percent', 230.93272277503274)]	[('5', 227.95686153206043), ('percent', 229.45212858106242), ('percent', 230.94045504601672), ('lshift', 231.00847360200714), ('u', 231.00851626705844)]	1.0	64.0	sub-01	ses-004	mri	2
66	8	long	l	l	2.5563135018997007	235.1334716309423	235.13317213900157	237.680282789981	235.7196892750217	0.5865171360201202	238.0276384059689	0.3473556159879081	2.307949130947236	[('5', 232.42597658000886), ('5', 233.90858281799592), ('5', 235.40421991900075), ('lshift', 235.7196345530101), ('l', 235.71968927502166), ('percent', 236.89785141701577), ('5', 238.3865343669895)]	[('5', 232.4284383470076), ('5', 233.9163318949868), ('5', 235.41197630402166), ('percent', 236.900262553012), ('lshift', 238.02760803001001), ('l', 238.0276384059689), ('5', 238.38840146397706)]	1.0	65.0	sub-01	ses-004	mri	2
67	8	long	r	l	1.2365488517378664	239.2695210855696	239.26593124499777	240.49952260503775	239.8017986009945	0.5358673559967428	241.23757044400557	0.7380478389677592	1.4357718430110251	[('lshift', 239.8017290889984), ('r', 239.80179860099452), ('percent', 239.86884606798412), ('5', 241.36488575401017)]	[('percent', 239.87624002201483), ('lshift', 241.23753631702857), ('r', 241.23757044400554), ('5', 241.37238358799368)]	1.0	66.0	sub-01	ses-004	mri	2
68	8	long	d	l	1.0375796008727105	242.537998986012	242.5306397320237	243.5821058989968	242.9359242240316	0.4052844920079224	243.91832156706369	0.3362156680668704	0.982397343032062	[('5', 242.85232636408182), ('lshift', 242.93584300403018), ('d', 242.93592422403162), ('5', 244.3454628820764)]	[('5', 242.86000992107438), ('lshift', 243.91828678303864), ('d', 243.91832156706369), ('5', 244.34850953507703)]	1.0	67.0	sub-01	ses-004	mri	2
69	8	long	a	r	2.851193276585322	245.2424828881265	245.25083084200745	248.0988074030029	245.8103405130096	0.5595096710021608	248.36446905700723	0.2656616540043615	2.554128543997649	[('lshift', 245.81028225203045), ('a', 245.81034051300958), ('percent', 245.8301810940029), ('percent', 247.32445632002782), ('5', 248.8177025130135)]	[('percent', 245.83663567400072), ('percent', 247.3322839870234), ('lshift', 248.3644360920298), ('a', 248.36446905700723), ('5', 248.82017059600912)]	1.0	68.0	sub-01	ses-004	mri	2
70	8	long	b	r	1.9123006644330969	250.2371924197707	250.22904517001007	252.1489961129846	250.5888462580042	0.3598010879941284	252.42874618602215	0.2797500730375759	1.839899928017985	[('5', 250.30034478002926), ('lshift', 250.58878144301707), ('b', 250.5888462580042), ('percent', 251.793640479038)]	[('5', 250.30805730400607), ('percent', 251.79675997101003), ('lshift', 252.42871579399798), ('b', 252.42874618602218)]	1.0	69.0	sub-01	ses-004	mri	2
71	8	long	x	r	1.142072116395774	255.0731540164288	255.06702022702663	256.2168153130333	255.3577903889818	0.2907701619551517	256.5270423400216	0.3102270269882865	1.1692519510397688	[('5', 253.2896422109916), ('5', 254.77203288598685), ('lshift', 255.35773874097504), ('x', 255.3577903889818), ('percent', 256.265730848012)]	[('5', 253.29270174802514), ('5', 254.7798706649919), ('percent', 256.26817454898264), ('lshift', 256.52700947702397), ('x', 256.5270423400216)]	1.0	70.0	sub-01	ses-004	mri	2
72	8	long	y	r	2.363640598206967	259.0898774672131	259.0833919430152	261.4501621570089	259.3286519240355	0.2452599810203537	261.7253214500379	0.2751592930289916	2.39666952600237	[('5', 257.75422642106423), ('5', 259.2442666210118), ('lshift', 259.3285938590416), ('y', 259.3286519240355), ('percent', 260.73782596801175), ('5', 262.2259645810118)]	[('5', 257.7561517190188), ('5', 259.2519889230607), ('percent', 260.7402884940384), ('lshift', 261.7252618710627), ('y', 261.7253214500379), ('5', 262.2283923230134)]	1.0	71.0	sub-01	ses-004	mri	2
73	9	long	u	l	2.2798420426550483	264.16679797789345	264.16604184603784	266.4491779620293	264.64253600803204	0.4764941619941965	266.76018508098787	0.3110071189585142	2.117649072955828	[('5', 263.7085014579934), ('lshift', 264.64246430102503), ('u', 264.64253600803204), ('percent', 265.20966680604033), ('percent', 266.6920665089856)]	[('5', 263.71628588903695), ('percent', 265.21209216699935), ('percent', 266.7000659710029), ('lshift', 266.7601220330107), ('u', 266.76018508098787)]	1.0	72.0	sub-01	ses-004	mri	2
74	9	long	l	l	2.2338679937495143	271.7692953601769	271.7621834949823	273.9966668470297	272.22568089404376	0.4634973990614526	274.32208060403354	0.3254137570038438	2.0963997099897824	[('5', 268.18613096507033), ('5', 269.667936943064), ('5', 271.16397235903423), ('lshift', 272.2255923420307), ('l', 272.22568089404376), ('percent', 272.65777054504724), ('percent', 274.14044976606965)]	[('5', 268.18797878705664), ('5', 269.67614761804), ('5', 271.1717452540761), ('percent', 272.66025658207946), ('percent', 274.14813163207145), ('lshift', 274.3220509410603), ('l', 274.32208060403354)]	1.0	73.0	sub-01	ses-004	mri	2
75	9	long	d	l	2.4303787327448387	276.50310999375284	276.49656970001524	278.93094960798044	277.0358321160311	0.5392624160158448	279.2072735040565	0.2763238960760645	2.171441388025414	[('5', 275.63392689207103), ('lshift', 277.03577800205676), ('d', 277.0358321160311), ('percent', 277.1294072220335), ('percent', 278.6121884940658)]	[('5', 275.636385275051), ('percent', 277.1323689020355), ('percent', 278.6199687990593), ('lshift', 279.2072443110519), ('d', 279.2072735040565)]	1.0	74.0	sub-01	ses-004	mri	2
76	9	long	r	l	1.1742585994030814	281.8784133293676	281.8785663800081	283.0485601469991	282.1683171300101	0.2897507500019856	283.41622575500514	0.3676656080060638	1.2479086249950342	[('5', 280.1059798220522), ('5', 281.5883273110376), ('lshift', 282.16825428802986), ('r', 282.1683171300101), ('percent', 283.08947933104355)]	[('5', 280.1078606150113), ('5', 281.59612681204453), ('percent', 283.0921356740291), ('lshift', 283.4161914800061), ('r', 283.41622575500514)]	1.0	75.0	sub-01	ses-004	mri	2
77	9	long	y	r	2.583450076165329	285.8038208507527	285.7991791800014	288.3813698330196	286.2883958260063	0.4892166460049338	288.6382766140159	0.2569067809963599	2.3498807880096138	[('5', 284.57746035500895), ('5', 286.0598657010123), ('lshift', 286.28833695402136), ('y', 286.2883958260063), ('percent', 287.55325380404247), ('5', 289.0545621320489)]	[('5', 284.58052230405156), ('5', 286.06821312301327), ('percent', 287.5562389490078), ('lshift', 288.63824209204176), ('y', 288.6382766140159), ('5', 289.0546072650468)]	1.0	76.0	sub-01	ses-004	mri	2
78	9	long	a	r	1.0404367948806514	290.24146505900035	290.2468841790105	291.27903033501934	290.563844163029	0.3169599840184673	291.980037033034	0.7010066980146803	1.416192870005034	[('5', 290.5320659640711), ('lshift', 290.56378030602355), ('a', 290.563844163029), ('5', 292.0256073640194)]	[('5', 290.5398635660531), ('lshift', 291.9800070870551), ('a', 291.980037033034), ('5', 292.02805895305937)]	1.0	77.0	sub-01	ses-004	mri	2
79	9	long	b	r	1.5291112242092542	293.21315074818915	293.2134300470352	294.7474055989878	293.5227236779756	0.309293630940374	295.0100349459681	0.2626293469802476	1.4873112679924816	[('5', 293.50819737801794), ('lshift', 293.5226530599757), ('b', 293.5227236779756), ('percent', 295.00989699497586)]	[('5', 293.5160950549762), ('lshift', 295.0100118929986), ('b', 295.0100349459681), ('5', 295.0145090809674)]	1.0	78.0	sub-01	ses-004	mri	2
80	9	long	x	r	2.561058352572911	296.50521710178884	296.49499675503466	299.0620653189835	296.72427070100093	0.2292739459662698	299.3306191950105	0.2685538760269992	2.6063484940095805	[('5', 296.49569580797106), ('lshift', 296.724213176989), ('x', 296.72427070100093), ('5', 299.4733699520002)]	[('5', 296.4999855259666), ('percent', 297.9883503129822), ('lshift', 299.33056694600964), ('x', 299.3306191950105), ('5', 299.47645116696367)]	1.0	79.0	sub-01	ses-004	mri	2
1	0	short	r	l	0.3	3.0	3.0031644770060666	3.304184467007872	3.678337871970143	0.6751733949640766	3.917470523971133	0.6132860569632612	0.2391326520009897	[('5', 1.4691791809746064), ('5', 2.9635635689483024), ('lshift', 3.678287251968868), ('r', 3.678337871970143)]	[('5', 0.001068789977580309), ('5', 1.4755950499675237), ('5', 2.971371373976581), ('lshift', 3.91744808095973), ('r', 3.917470523971133)]	1.0	0.0	sub-01	ses-004	mri	1
2	0	short	u	l	0.3	5.784441466145887	5.785862992983311	6.087304106971715	6.21636096999282	0.4304979770095087	6.410527063009795	0.3232229560380801	0.1941660930169746	[('5', 4.456965333025437), ('5', 5.939622342004441), ('lshift', 6.216303132008761), ('u', 6.21636096999282)]	[('5', 4.4598851799964905), ('5', 5.947812321013771), ('lshift', 6.410506902029738), ('u', 6.410527063009795)]	1.0	1.0	sub-01	ses-004	mri	1
3	0	short	d	l	0.3	7.887911482145907	7.887488470994867	8.187239108956419	8.283327323035337	0.3958388520404696	8.525445342995226	0.3382062340388074	0.2421180199598893	[('5', 7.440887645992916), ('lshift', 8.283274851040915), ('d', 8.283327323035337), ('5', 8.929004094039556)]	[('5', 7.443791565019637), ('lshift', 8.525422601029277), ('d', 8.525445342995226), ('5', 8.93191724002827)]	1.0	2.0	sub-01	ses-004	mri	1
4	0	short	l	l	0.3	10.080223362202236	10.085688079998365	10.385039023996796	10.389376919949427	0.3036888399510644	10.566912446985953	0.1818734229891561	0.1775355270365253	[('lshift', 10.389323132985737), ('l', 10.389376919949427), ('percent', 10.41164561494952)]	[('percent', 10.419453351991251), ('lshift', 10.566877326986287), ('l', 10.566912446985953)]	1.0	3.0	sub-01	ses-004	mri	1
5	0	short	y	r	0.3	12.163131081105517	12.16861184098525	12.468945759988856	12.583266268949956	0.414654427964706	12.805878513958303	0.3369327539694495	0.2226122450083494	[('5', 11.900555715954397), ('lshift', 12.583206625946332), ('y', 12.583266268949956), ('5', 13.400924475979991)]	[('5', 11.908193006995134), ('lshift', 12.805258685955778), ('y', 12.805878513958305), ('5', 13.403412771993317)]	1.0	4.0	sub-01	ses-004	mri	1
6	0	short	x	r	0.3	14.39437997541351	14.387240423995536	14.686029632983264	14.68700718600303	0.2997667620074935	14.889713456039315	0.2036838230560533	0.2027062700362876	[('lshift', 14.686952362011652), ('x', 14.68700718600303), ('5', 14.889776491036173)]	[('lshift', 14.88968411803944), ('x', 14.889713456039317), ('5', 14.891649585042614)]	1.0	5.0	sub-01	ses-004	mri	1
7	0	short	b	r	0.3	16.421244655045335	16.42041361698648	16.720769785984885	16.92444870393956	0.5040350869530812	17.144761455943808	0.423991669958923	0.2203127520042471	[('5', 16.371560951985884), ('lshift', 16.924402667966206), ('b', 16.92444870393956)]	[('5', 16.37919799296651), ('lshift', 17.14473580295453), ('b', 17.144761455943808)]	1.0	6.0	sub-01	ses-004	mri	1
8	0	short	a	r	0.3	18.75317370374984	18.75305765896337	19.052613653999288	19.071102962945588	0.3180453039822168	19.27478701696964	0.2221733629703521	0.2036840540240518	[('5', 17.865037984971423), ('lshift', 19.07100985496072), ('a', 19.071102962945588), ('5', 19.360823751951102)]	[('5', 17.867999850946944), ('lshift', 19.274166681978386), ('a', 19.27478701696964), ('5', 19.3638006929541)]	1.0	7.0	sub-01	ses-004	mri	1
9	1	long	b	r	1.875174422525385	21.38740987051764	21.38690663996385	23.26824124797713	21.886012470989957	0.4991058310260996	23.540758243994787	0.2725169960176572	1.6547457730048336	[('5', 20.84360896999715), ('lshift', 21.88595886499388), ('b', 21.886012470989954), ('percent', 22.336757690995), ('5', 23.82511431298917)]	[('5', 20.851792393950745), ('percent', 22.339773921004962), ('lshift', 23.540737739007454), ('b', 23.540758243994787), ('5', 23.82743273198139)]	1.0	8.0	sub-01	ses-004	mri	1
10	1	long	y	r	2.097627007854649	28.5910587213256	28.583765440969728	30.684848678996783	29.074934389907867	0.4911689489381388	30.95866097894032	0.273812299943529	1.8837265890324488	[('5', 25.31565832690103), ('5', 26.803387402906083), ('5', 28.29173194890609), ('lshift', 29.07487530692015), ('y', 29.074934389907867), ('percent', 29.78488441189984), ('5', 31.28152853291249)]	[('5', 25.323259026918095), ('5', 26.811511376930866), ('5', 28.299386704922654), ('percent', 29.78788077493664), ('lshift', 30.958635283925105), ('y', 30.958660978940316), ('5', 31.28331734391395)]	1.0	9.0	sub-01	ses-004	mri	1
11	1	long	a	r	2.851193276585322	33.04478230940768	33.037688730983064	35.89910737198079	33.51618368900381	0.4784949580207467	35.91551680298289	0.0164094310021027	2.3993331139790826	[('5', 32.7638759239926), ('lshift', 33.51612840895541), ('a', 33.51618368900381), ('percent', 34.25696914695436), ('percent', 35.73926235997351), ('lshift', 35.92259067296982), ('a', 35.922636692004744)]	[('5', 32.77144426200539), ('percent', 34.25930087297456), ('percent', 35.74737163196551), ('lshift', 35.915487685007975), ('a', 35.91551680298289), ('lshift', 36.0875146620092), ('a', 36.08753440796863)]	1.0	10.0	sub-01	ses-004	mri	1
12	1	long	x	r	2.561058352572911	38.35910699093645	38.35360246198252	40.915617605962325	38.72088008793071	0.3672776259481907	41.40984417393338	0.4942265679710544	2.6889640860026702	[('5', 37.24601924495073), ('lshift', 38.720813699939754), ('x', 38.72088008793071), ('percent', 38.72628452593926), ('percent', 40.21165619697422), ('5', 41.699916032957844)]	[('5', 37.24605115497252), ('percent', 38.731661547964904), ('percent', 40.21932227094658), ('lshift', 41.4098128429614), ('x', 41.40984417393338), ('5', 41.70749590994092)]	1.0	11.0	sub-01	ses-004	mri	1
13	1	long	d	l	2.2338679937495143	42.50574511306905	42.50355651997961	44.7366244859877	43.204001809994224	0.7004452900146134	45.12590267101768	0.3892781850299798	1.92190086102346	[('5', 43.19557232799707), ('lshift', 43.20392651698785), ('d', 43.204001809994224), ('percent', 44.683261168014724)]	[('percent', 43.20403616101248), ('percent', 44.69102265697438), ('lshift', 45.12586479098536), ('d', 45.125902671017684)]	1.0	12.0	sub-01	ses-004	mri	1
14	1	long	u	l	2.7400242964936385	46.25957335063792	46.2477522729896	49.001054567983374	46.689052613975946	0.4413003409863449	49.31299834797392	0.3119437799905427	2.623945733997971	[('lshift', 46.68899885297287), ('u', 46.689052613975946), ('percent', 47.6647904139827), ('percent', 49.15550685697235)]	[('5', 46.179611824976746), ('percent', 47.66768949496327), ('percent', 49.16311176196905), ('lshift', 49.31296094501158), ('u', 49.31299834797392)]	1.0	13.0	sub-01	ses-004	mri	1
15	1	long	r	l	2.957236684465528	51.712877559604976	51.71574200596661	54.665703336999286	52.03587230591802	0.3201302999514155	54.96283620991744	0.297132872918155	2.9269639039994217	[('5', 50.6487188359024), ('lshift', 52.03582143993117), ('r', 52.03587230591802), ('percent', 52.136646869941615), ('percent', 53.61950209492352), ('5', 55.11605143692577)]	[('5', 50.651623273908626), ('percent', 52.1396173829562), ('percent', 53.62704587390181), ('lshift', 54.96280533692334), ('r', 54.96283620991744), ('5', 55.12338316690875)]	1.0	14.0	sub-01	ses-004	mri	1
16	1	long	l	l	1.9123006644330969	56.82633105821078	56.815276534005534	58.73172451398568	57.13199545501266	0.3167189210071228	59.10087476496119	0.3691502509755082	1.9688793099485336	[('5', 56.60336872097105), ('lshift', 57.13194414897589), ('l', 57.13199545501266), ('percent', 58.09683126700111), ('5', 59.585487318981905)]	[('5', 56.61112402001163), ('percent', 58.09987713798182), ('lshift', 59.10084353998536), ('l', 59.10087476496119), ('5', 59.58727020199876)]	1.0	15.0	sub-01	ses-004	mri	1
17	2	long	x	r	2.2798420426550483	61.22211412865792	61.21538048196817	63.50288642098894	61.74679810402449	0.531417622056324	63.81584581598872	0.3129593949997797	2.069047711964231	[('5', 61.07523807702819), ('lshift', 61.74673930101562), ('x', 61.74679810402449), ('percent', 62.56889274402056), ('5', 64.05712863599183)]	[('5', 61.08346414798871), ('percent', 62.571313493011985), ('lshift', 63.81581285101129), ('x', 63.81584581598872), ('5', 64.05948821501806)]	1.0	16.0	sub-01	ses-004	mri	1
18	2	long	a	r	2.889337834099168	68.623133782474	68.61900127795525	71.51758175896248	69.05371886794455	0.4347175899893045	71.81641943694558	0.2988376779831014	2.7627005690010265	[('5', 65.53955018799752), ('5', 67.03526460198918), ('5', 68.52312847797293), ('lshift', 69.05362624197733), ('a', 69.05371886794455), ('percent', 70.01725521794287), ('percent', 71.51773533399682)]	[('5', 65.54717245500069), ('5', 67.04332267894642), ('5', 68.53126879996853), ('percent', 70.01911644695792), ('percent', 71.51776223100023), ('lshift', 71.81637247599429), ('a', 71.81641943694558)]	1.0	17.0	sub-01	ses-004	mri	1
19	2	long	b	r	2.136867897737297	74.38712295096171	74.38554432900855	76.51488763798261	74.75280299095903	0.3672586619504727	77.05590216896962	0.5410145309870131	2.303099178010598	[('5', 73.00073597399751), ('5', 74.48325558495708), ('lshift', 74.7527560039889), ('b', 74.75280299095903), ('percent', 75.97645201394334), ('5', 77.46489596797619)]	[('5', 73.00307215499924), ('5', 74.49147168494528), ('percent', 75.97934019897366), ('lshift', 77.05587706697406), ('b', 77.05590216896962), ('5', 77.46734774997458)]	1.0	18.0	sub-01	ses-004	mri	1
20	2	long	y	r	2.2917882261333125	79.01324127443006	79.01760561298579	81.30236642499221	79.38280548498733	0.3651998720015399	81.58223267900757	0.27986625401536	2.199427194020245	[('5', 78.95504602097208), ('lshift', 79.382752993959), ('y', 79.38280548498733), ('percent', 80.4486978299683), ('5', 81.93704985798104)]	[('5', 78.96281182597158), ('percent', 80.45161574101076), ('lshift', 81.5822012060089), ('y', 81.58223267900757), ('5', 81.93948084500153)]	1.0	19.0	sub-01	ses-004	mri	1
21	2	long	l	l	2.583450076165329	83.06798462995398	83.06447776197456	85.65101201098878	83.59466767002596	0.5301899080513977	85.93165838101413	0.2806463700253516	2.336990710988175	[('5', 83.41910173301585), ('lshift', 83.59459567599697), ('l', 83.59466767002596), ('percent', 84.91580974700628), ('5', 86.40893815702293)]	[('5', 83.42717610998079), ('percent', 84.92327364301309), ('lshift', 85.93163165799342), ('l', 85.93165838101413), ('5', 86.41136861097766)]	1.0	20.0	sub-01	ses-004	mri	1
22	2	long	r	l	2.5563135018997007	88.59635930898928	88.60235044499859	91.15120669896714	89.09163343900582	0.4892829940072261	91.43714957899648	0.2859428800293244	2.34551613999065	[('5', 87.89141414698679), ('lshift', 89.09156896796776), ('r', 89.09163343900582), ('percent', 89.38482881500386), ('percent', 90.87520461401436)]	[('5', 87.89907487097662), ('percent', 89.38718931598123), ('percent', 90.88279865199002), ('lshift', 91.43712173798122), ('r', 91.43714957899647)]	1.0	21.0	sub-01	ses-004	mri	1
23	2	long	d	l	2.665239691095876	93.49532815051737	93.4975095379632	96.16734386398456	93.78776160097914	0.2902520630159415	96.48155059700366	0.3142067330190912	2.693788996024523	[('5', 92.36885087500559), ('lshift', 93.78771325200796), ('d', 93.78776160097914), ('percent', 93.85190503799822), ('percent', 95.33916478598258), ('5', 96.84067153400974)]	[('5', 92.3712515750085), ('percent', 93.85916471999371), ('percent', 95.34673206298612), ('lshift', 96.48150996898767), ('d', 96.48155059700366), ('5', 96.84360523999203)]	1.0	22.0	sub-01	ses-004	mri	1
24	2	long	u	l	2.224191445444843	98.71789537574992	98.71760405995884	100.9343497249647	99.01440592098515	0.2968018610263243	101.21925854700385	0.2849088220391422	2.204852626018692	[('5', 98.32294458698016), ('lshift', 99.01435754902195), ('u', 99.01440592098515), ('percent', 99.81677012296859), ('5', 101.3042726800195)]	[('5', 98.33162870001979), ('percent', 99.81914030300686), ('lshift', 101.21922680799617), ('u', 101.21925854700385), ('5', 101.30731125100283)]	1.0	23.0	sub-01	ses-004	mri	1
25	3	long	u	l	2.4303787327448387	102.62418700470047	102.61904232995585	105.05099252599756	103.27770872297695	0.6586663930211216	105.31563926697709	0.264646740979515	2.037930544000119	[('5', 102.795085611986), ('lshift', 103.27766223694198), ('u', 103.27770872297697), ('percent', 104.29350031993818), ('5', 105.77669036696898)]	[('5', 102.80314545298461), ('percent', 104.29354135494214), ('lshift', 105.31560498295585), ('u', 105.31563926697709), ('5', 105.77916263893712)]	1.0	24.0	sub-01	ses-004	mri	1
26	3	long	d	l	2.205526752143288	109.9199960789451	109.91807808697922	112.11699837300694	110.54454029392218	0.6264622069429606	112.43708008294924	0.3200817099423148	1.8925397890270688	[('5', 107.25904014793923), ('5', 108.75497215392534), ('5', 110.24322312494041), ('lshift', 110.54448260593927), ('d', 110.54454029392218), ('percent', 111.7314288149355)]	[('5', 107.26716016093269), ('5', 108.76314116892172), ('5', 110.25076880893903), ('percent', 111.73909763694974), ('lshift', 112.43705488496926), ('d', 112.43708008294925)]	1.0	25.0	sub-01	ses-004	mri	1
27	3	long	l	l	2.8874961570292483	115.03511885824872	115.0336018819944	117.9181021389668	115.64047925698104	0.6068773749866523	118.20932443201308	0.2912222930463031	2.5688451750320382	[('5', 113.2245039960253), ('5', 114.71519226202508), ('lshift', 115.64043270400725), ('l', 115.64047925698105), ('percent', 116.20824573299615), ('percent', 117.69114769302541)]	[('5', 113.22751242102822), ('5', 114.72280889801914), ('percent', 116.21122263098368), ('percent', 117.6988589449902), ('lshift', 118.20928514603293), ('l', 118.20932443201309)]	1.0	26.0	sub-01	ses-004	mri	1
28	3	long	r	l	2.363640598206967	120.66115292745116	120.6663194099674	123.01799603999824	121.05264625098788	0.386326841020491	123.32344874896808	0.305452708969824	2.270802497980185	[('5', 119.1845290120109), ('5', 120.67512928898213), ('lshift', 121.0525890350109), ('r', 121.05264625098789), ('percent', 122.16828104300657), ('5', 123.65651068597799)]	[('5', 119.18693504901603), ('5', 120.68283795000752), ('percent', 122.17126403597649), ('lshift', 123.32341026497306), ('r', 123.32344874896808), ('5', 123.65890959795797)]	1.0	27.0	sub-01	ses-004	mri	1
29	3	long	a	r	1.1742585994030814	124.84718515829265	124.849502964993	126.01662819000194	125.36479060899	0.5152876439969987	126.34994748799365	0.333319297991693	0.9851568790036254	[('5', 125.14695820998168), ('lshift', 125.36473480600398), ('a', 125.36479060899), ('5', 126.64020680601243)]	[('5', 125.15465457498794), ('lshift', 126.34992539096856), ('a', 126.34994748799363), ('5', 126.64315055997577)]	1.0	28.0	sub-01	ses-004	mri	1
30	3	long	x	r	1.2867065748180928	128.48937484599898	128.48224390798714	129.7711159249884	128.97060720995069	0.4883633019635454	130.07577067997772	0.3046547549893148	1.105163470027037	[('5', 128.12329008197412), ('lshift', 128.97055188397644), ('x', 128.97060720995069), ('percent', 129.61628865497187)]	[('5', 128.13086279196432), ('percent', 129.61864292796236), ('lshift', 130.07574171794113), ('x', 130.07577067997772)]	1.0	29.0	sub-01	ses-004	mri	1
31	3	long	y	r	1.922958724505864	131.74074915996957	131.73049328295747	133.66607951995684	131.98939645598875	0.2589031730312854	133.91439039097168	0.2483108710148371	1.924993934982922	[('5', 131.1044139629812), ('lshift', 131.98929892794695), ('y', 131.98939645598875), ('percent', 132.60049843799789), ('5', 134.08844414097257)]	[('5', 131.1067879399634), ('percent', 132.60286837798776), ('lshift', 133.91435862297658), ('y', 133.91439039097168), ('5', 134.09085039497586)]	1.0	30.0	sub-01	ses-004	mri	1
32	3	long	b	r	1.7668830376515554	136.02761215734245	136.03265899297548	137.79948619299105	135.7285206390079	-0.3041383539675735	138.02388872997835	0.224402536987327	2.2953680909704417	[('5', 135.57094422198134), ('lshift', 135.72846739500528), ('b', 135.7285206390079), ('percent', 137.07421500101918), ('5', 138.56046008801786)]	[('5', 135.5786411499721), ('percent', 137.0742527479888), ('lshift', 138.02386132901302), ('b', 138.02388872997835), ('5', 138.56275137502234)]	1.0	31.0	sub-01	ses-004	mri	1
33	4	short	r	l	0.3	139.46358807120166	139.46783088997472	139.76730469299946	140.1610499229282	0.6932190329534933	140.3717328569619	0.6044281639624387	0.2106829340336844	[('5', 140.04301024397137), ('lshift', 140.160998178937), ('r', 140.1610499229282)]	[('5', 140.05075998592656), ('lshift', 140.37170973495813), ('r', 140.3717328569619)]	1.0	32.0	sub-01	ses-004	mri	1
34	4	short	l	l	0.3	144.29197788166053	144.28428267495474	144.5833929849905	144.82128537097014	0.5370026960154064	145.06876318197465	0.4853701969841495	0.2474778110045008	[('5', 141.5311465470004), ('5', 143.01888683898142), ('5', 144.51463270100066), ('lshift', 144.82123148901155), ('l', 144.82128537097014)]	[('5', 141.53932703199098), ('5', 143.02658066200092), ('5', 144.52242429601029), ('lshift', 145.06873638101388), ('l', 145.06876318197465)]	1.0	33.0	sub-01	ses-004	mri	1
35	4	short	u	l	0.3	146.63137838594542	146.63319234200753	146.92965856497176	146.99054024397628	0.3573479019687511	147.18861952295993	0.2589609579881653	0.1980792789836414	[('5', 146.00814947497565), ('lshift', 146.9904881469556), ('u', 146.99054024397628), ('5', 147.49648375000106)]	[('5', 146.01112906599883), ('lshift', 147.1885970569565), ('u', 147.18861952295993), ('5', 147.4988972489955)]	1.0	34.0	sub-01	ses-004	mri	1
36	4	short	d	l	0.3	148.6177572009279	148.61631700600265	148.9164689439931	148.91734503401676	0.301028028014116	149.11705357400933	0.2005846300162375	0.1997085399925708	[('lshift', 148.9172975519905), ('d', 148.91734503401676), ('percent', 148.9792086899979)]	[('percent', 148.98707382002613), ('lshift', 149.1170129289967), ('d', 149.11705357400933)]	1.0	35.0	sub-01	ses-004	mri	1
37	4	short	x	r	0.3	150.82913957516678	150.83271504496224	151.1347823169781	151.31665607297327	0.4839410280110314	151.52767037198646	0.3928880550083704	0.2110142990131862	[('5', 150.48026385094272), ('lshift', 151.31659148499602), ('x', 151.31665607297327), ('5', 151.9682065639645)]	[('5', 150.48324524698546), ('lshift', 151.52764722896973), ('x', 151.52767037198646), ('5', 151.97115235496312)]	1.0	36.0	sub-01	ses-004	mri	1
38	4	short	b	r	0.3	153.46873276308943	153.46354629000416	153.76448909199098	153.94138599495636	0.4778397049522027	154.14541176595958	0.3809226739685982	0.2040257710032165	[('5', 153.45072444499237), ('lshift', 153.94133393495576), ('b', 153.94138599495636)]	[('5', 153.4642163469689), ('lshift', 154.14538544294192), ('b', 154.14541176595958)]	1.0	37.0	sub-01	ses-004	mri	1
39	4	short	a	r	0.3	155.4034136640211	155.3965167009737	155.69879616895923	155.87423989997478	0.4777231990010477	156.17146998696262	0.4726738180033862	0.2972300869878381	[('5', 154.94417612993857), ('lshift', 155.87419124797452), ('a', 155.87423989997478), ('5', 156.44033477193443)]	[('5', 154.94711773796007), ('lshift', 156.171446704946), ('a', 156.17146998696262), ('5', 156.4427969029639)]	1.0	38.0	sub-01	ses-004	mri	1
40	4	short	y	r	0.3	157.888216715577	157.87894926400622	158.17838630196638	158.151076841983	0.2721275779767893	158.31501431699144	0.1366280150250531	0.1639374750084243	[('5', 157.92264584999066), ('lshift', 158.1510209789849), ('y', 158.151076841983)]	[('5', 157.9303952229675), ('lshift', 158.31498799100518), ('y', 158.31501431699144)]	1.0	39.0	sub-01	ses-004	mri	1
41	5	short	b	r	0.3	160.152011652874	160.1507532770047	160.45031938899774	160.74723345594248	0.5964801789377816	160.95672072289744	0.5064013338997029	0.2094872669549659	[('5', 159.41653296590084), ('lshift', 160.7471782809007), ('b', 160.74723345594248), ('percent', 160.89918310393114)]	[('5', 159.41889597993577), ('percent', 160.9068206709344), ('lshift', 160.9566938179196), ('b', 160.95672072289744)]	1.0	40.0	sub-01	ses-004	mri	1
42	5	short	a	r	0.3	166.39468867158223	166.39791918097762	166.6988401839626	166.94094344996847	0.5430242689908482	167.1695662519778	0.4707260680152103	0.2286228020093403	[('5', 162.40053326194175), ('5', 163.88279643293936), ('5', 165.37061428494053), ('5', 166.86670474894345), ('lshift', 166.94089357595658), ('a', 166.94094344996847)]	[('5', 162.40284614398843), ('5', 163.89035004394827), ('5', 165.37880947696976), ('5', 166.87476295395754), ('lshift', 167.16954138298752), ('a', 167.1695662519778)]	1.0	41.0	sub-01	ses-004	mri	1
43	5	short	y	r	0.3	168.65467691445932	168.65070210996782	168.9501590610016	169.0940363270347	0.4433342170668766	169.29248455300694	0.3423254920053296	0.1984482259722426	[('5', 168.3604790410609), ('lshift', 169.09396579203894), ('y', 169.0940363270347), ('5', 169.84830197301926)]	[('5', 168.36287363705924), ('lshift', 169.29246106103528), ('y', 169.29248455300694), ('5', 169.8506511800224)]	1.0	42.0	sub-01	ses-004	mri	1
44	5	short	x	r	0.3	171.22431651412467	171.2155184019939	171.51501247799024	171.52003786398564	0.3045194619917311	171.7858626100351	0.2708501320448704	0.2658247460494749	[('5', 171.33087895897916), ('lshift', 171.5199871910154), ('x', 171.52003786398564)]	[('5', 171.33850188797805), ('lshift', 171.78521197201917), ('x', 171.7858626100351)]	1.0	43.0	sub-01	ses-004	mri	1
45	5	short	d	l	0.3	174.32716027782033	174.3290718739736	174.6316266299691	174.95364148996305	0.6245696159894578	175.1614368649898	0.5298102350207046	0.2077953750267624	[('5', 172.8320806659758), ('5', 174.32983564498136), ('lshift', 174.95356344699394), ('d', 174.95364148996305)]	[('5', 172.8350404749508), ('5', 174.32986248499947), ('lshift', 175.16141251899535), ('d', 175.1614368649898)]	1.0	44.0	sub-01	ses-004	mri	1
46	5	short	l	l	0.3	176.73441213964713	176.728948303964	177.02896619797684	177.29721724096453	0.5682689370005392	177.5321179209859	0.5031517230090685	0.2349006800213828	[('5', 175.8084431749885), ('5', 177.29072678799275), ('lshift', 177.29715389298508), ('l', 177.29721724096453)]	[('5', 175.8107923339703), ('percent', 177.30192476900993), ('lshift', 177.53206950199092), ('l', 177.5321179209859)]	1.0	45.0	sub-01	ses-004	mri	1
47	5	short	r	l	0.3	179.78556106162915	179.7818746729754	180.0786077780067	180.09787916997448	0.3160044969990849	180.24644152302065	0.1678337450139224	0.1485623530461453	[('lshift', 180.0978260699776), ('r', 180.09787916997448), ('5', 180.280027566012)]	[('5', 178.78660635399865), ('lshift', 180.24641580099706), ('r', 180.24644152302062), ('5', 180.28316885198)]	1.0	46.0	sub-01	ses-004	mri	1
48	5	short	u	l	0.3	182.60734451949045	182.5998277649633	182.89951990597183	182.92421245295557	0.3243846879922785	183.11941242497412	0.2198925190023146	0.1951999720185995	[('5', 181.7624882759992), ('lshift', 182.92415765096666), ('u', 182.92421245295554), ('5', 183.25622896000277)]	[('5', 181.7706846469664), ('lshift', 183.11938690498937), ('u', 183.11941242497414), ('5', 183.2586164289969)]	1.0	47.0	sub-01	ses-004	mri	1
49	6	long	b	r	2.1360891221878644	184.48708047221808	184.4828464559978	186.61685009399665	184.9741208939813	0.4912744379835203	186.94874339096717	0.3318932969705201	1.9746224969858304	[('5', 184.73885898699518), ('lshift', 184.97405247297138), ('b', 184.9741208939813), ('percent', 186.24029412696837)]	[('5', 184.74651505897054), ('percent', 186.24273087299662), ('lshift', 186.948714018974), ('b', 186.94874339096714)]	1.0	48.0	sub-01	ses-004	mri	1
50	6	long	x	r	1.142072116395774	191.97531207200095	191.97860623599263	193.1162969360012	192.41614123096224	0.4375349949696101	193.50675442494685	0.3904574889456853	1.090613193984609	[('5', 187.72808938095113), ('5', 189.21077032096218), ('5', 190.69886921194848), ('5', 192.19483728596242), ('lshift', 192.41607615497196), ('x', 192.41614123096224), ('5', 193.6880832479801)]	[('5', 187.73041924095014), ('5', 189.21830576995853), ('5', 190.70649159199093), ('5', 192.20249158795923), ('lshift', 193.50614403298823), ('x', 193.50675442494685), ('5', 193.69047705898993)]	1.0	49.0	sub-01	ses-004	mri	1
51	6	long	a	r	1.8293238799810472	195.81994293975345	195.8161953240051	197.6489135439624	196.2952556029777	0.4790602789726108	197.9106853149715	0.2617717710090801	1.6154297119937835	[('5', 195.17077045998303), ('lshift', 196.29519687895663), ('a', 196.2952556029777), ('percent', 196.6643027329701), ('5', 198.16012989898445)]	[('5', 195.17841710097855), ('percent', 196.66671408194816), ('lshift', 197.91064654599177), ('a', 197.9106853149715), ('5', 198.16251647495665)]	1.0	50.0	sub-01	ses-004	mri	1
52	6	long	y	r	1.0404367948806514	199.2792381807645	199.28122977999735	200.31619032495652	199.71581328101456	0.4345835010171868	201.110494913999	0.7943045890424401	1.3946816329844296	[('5', 199.64260214200476), ('lshift', 199.7157551459968), ('y', 199.71581328101456), ('5', 201.13612391101196)]	[('5', 199.65033692400903), ('lshift', 201.11047016002703), ('y', 201.110494913999), ('5', 201.1384657099843)]	1.0	51.0	sub-01	ses-004	mri	1
53	6	long	d	l	1.2365488517378664	202.18707946342943	202.18115735100585	203.4159984230064	202.76903287001187	0.5878755190060474	203.9696535539697	0.5536551309633069	1.2006206839578226	[('5', 202.62664394796593), ('lshift', 202.7689838829683), ('d', 202.76903287001187), ('5', 204.12027695699362)]	[('5', 202.6345144509687), ('lshift', 203.96903930499684), ('d', 203.9696535539697), ('5', 204.1226344690076)]	1.0	52.0	sub-01	ses-004	mri	1
54	6	long	r	l	2.5983171284334468	205.5044218690293	205.49972185399383	208.0991668319912	205.9557875939645	0.4560657399706542	208.41465986095136	0.3154930289601907	2.458872266986873	[('5', 205.60268353496213), ('lshift', 205.9557368089445), ('r', 205.9557875939645), ('percent', 207.0961654879502), ('5', 208.59192622592673)]	[('5', 205.61043761891779), ('percent', 207.09851791494293), ('lshift', 208.41459555894835), ('r', 208.41465986095136), ('5', 208.59433952590916)]	1.0	53.0	sub-01	ses-004	mri	1
55	6	long	l	l	2.78354600156416	210.0239540759541	210.0159307299764	212.81414579198463	210.4246797350352	0.4087490050587803	213.08857899700524	0.2744332050206139	2.663899261970073	[('5', 210.07450402504764), ('lshift', 210.4246085320483), ('l', 210.42467973503517), ('percent', 211.56785174802644), ('percent', 213.0504650970106)]	[('5', 210.08207068702905), ('percent', 211.5707932660007), ('percent', 213.05871051800204), ('lshift', 213.08854748500744), ('l', 213.08857899700524)]	1.0	54.0	sub-01	ses-004	mri	1
56	6	long	u	l	1.5291112242092542	215.3397241977414	215.33187623799316	216.86548432300333	215.6558080399991	0.3239318020059727	217.15801410697168	0.292529783968348	1.502206066972576	[('5', 214.5442323500174), ('lshift', 215.65573890699307), ('u', 215.6558080399991), ('percent', 216.0399656019872), ('5', 217.5284256049781)]	[('5', 214.546712047013), ('percent', 216.04236530896742), ('lshift', 217.15780693100533), ('u', 217.15801410697168), ('5', 217.53093423199607)]	1.0	55.0	sub-01	ses-004	mri	1
57	7	short	b	r	0.3	219.39830590388223	219.3946140499902	219.6956354409922	219.8960561499698	0.501442099979613	220.38738419796573	0.6917487569735385	0.4913280479959212	[('5', 219.01076980499784), ('lshift', 219.89600401901407), ('b', 219.8960561499698), ('5', 220.49859378900146)]	[('5', 219.0184494139976), ('lshift', 220.38735997898038), ('b', 220.38738419796573), ('5', 220.5066336710006)]	1.0	56.0	sub-01	ses-004	mri	1
58	7	short	a	r	0.3	224.8218221589412	224.81422730797203	225.1142027429887	225.4616265980294	0.6473992900573649	225.67009369202424	0.555890949035529	0.2084670939948409	[('5', 221.9964807869983), ('5', 223.48238809703616), ('5', 224.97021460701944), ('lshift', 225.46156624599826), ('a', 225.4616265980294)]	[('5', 222.00295582204126), ('5', 223.4901264589862), ('5', 224.97843519801972), ('lshift', 225.6700649660197), ('a', 225.67009369202424)]	1.0	57.0	sub-01	ses-004	mri	1
59	7	short	y	r	0.3	226.7638689269557	226.7641715479549	227.0650100269704	227.18991452496263	0.4257429770077579	227.37711935897823	0.3121093320078216	0.1872048340155743	[('5', 226.47162170894444), ('lshift', 227.18985879298998), ('y', 227.18991452496266), ('5', 227.9595615309663)]	[('5', 226.4745743359672), ('lshift', 227.37708401697455), ('y', 227.37711935897823), ('5', 227.96245185594307)]	1.0	58.0	sub-01	ses-004	mri	1
60	7	short	x	r	0.3	228.7597615244651	228.76293041097236	229.06289099599235	229.1217811940005	0.3588507830281742	229.2820499719819	0.2191589759895578	0.1602687779814005	[('lshift', 229.1217195999925), ('x', 229.1217811940005), ('5', 229.44769056601217)]	[('lshift', 229.2820277819992), ('x', 229.2820499719819), ('5', 229.45070572098484)]	1.0	59.0	sub-01	ses-004	mri	1
61	7	short	u	l	0.3	231.4509813488852	231.4443740089773	231.74844048096568	232.0471990030492	0.6028249940718524	232.30845217203023	0.5600116910645738	0.2612531689810566	[('5', 230.9302100019995), ('lshift', 232.04714170203079), ('u', 232.04719900304917), ('5', 232.43393915204797)]	[('5', 230.93790568201803), ('lshift', 232.30781160102924), ('u', 232.30845217203023), ('5', 232.43397708900739)]	1.0	60.0	sub-01	ses-004	mri	1
62	7	short	l	l	0.3	233.6051754809676	233.59763458697125	233.8950786149944	234.0659778849804	0.4683432980091311	234.2333549169707	0.3382763019762933	0.1673770319903269	[('5', 233.9140542409732), ('lshift', 234.06591482600197), ('l', 234.06597788498038)]	[('5', 233.92214668897213), ('lshift', 234.23332492099144), ('l', 234.2333549169707)]	1.0	61.0	sub-01	ses-004	mri	1
63	7	short	d	l	0.3	236.0934657714227	236.0938617119682	236.3968697359669	236.64489275799133	0.5510310460231267	236.8401798469713	0.4433101110043935	0.1952870889799669	[('5', 235.40783893398475), ('lshift', 236.64483208797174), ('d', 236.64489275799133), ('5', 236.89601861999836)]	[('5', 235.4102733869804), ('lshift', 236.84015174297383), ('d', 236.8401798469713), ('5', 236.8984346909565)]	1.0	62.0	sub-01	ses-004	mri	1
64	7	short	r	l	0.3	239.33883979282632	239.3306548880064	239.630873661954	239.66471821896263	0.334063330956269	239.8461768659763	0.2153032040223479	0.1814586470136419	[('5', 238.37826686998596), ('lshift', 239.66465169697767), ('r', 239.66471821896266), ('5', 239.87964338000165)]	[('5', 238.38592423900263), ('lshift', 239.84615472197765), ('r', 239.8461768659763), ('5', 239.88200511597097)]	1.0	63.0	sub-01	ses-004	mri	1
65	8	long	x	r	2.089766365993793	242.23034252612973	242.23193850100503	244.313789531996	242.78551481093743	0.5535763099323958	244.62440453394083	0.310615001944825	1.8388897230033765	[('5', 241.36240171594545), ('lshift', 242.78545830596704), ('x', 242.78551481093746), ('percent', 242.85034465196077), ('percent', 244.34654459991725)]	[('5', 241.37003622896736), ('percent', 242.8582288659527), ('percent', 244.35424383892678), ('lshift', 244.6243755609612), ('x', 244.62440453394083)]	1.0	64.0	sub-01	ses-004	mri	1
66	8	long	y	r	2.9273255210020586	249.10133525870484	249.09739372396143	252.02922553796088	249.47092566796343	0.3735319440020248	252.32854971894997	0.2993241809890605	2.8576240509864874	[('5', 245.83945680293255), ('5', 247.32215644494863), ('5', 248.8105234489194), ('lshift', 249.4708647049265), ('y', 249.47092566796346), ('percent', 250.30349916795967), ('percent', 251.7945211289334)]	[('5', 245.84234783495776), ('5', 247.3299397479277), ('5', 248.81780838395935), ('percent', 250.3065298909205), ('percent', 251.80214642896317), ('lshift', 252.32852310792077), ('y', 252.32854971894994)]	1.0	65.0	sub-01	ses-004	mri	1
67	8	long	b	r	1.8473095986778088	254.7537814232408	254.7483035339974	256.59869359998265	255.0945498580113	0.3462463240139186	256.93033915699925	0.3316455570165999	1.8357892989879476	[('5', 253.2875373380375), ('5', 254.77027414203621), ('lshift', 255.0944902880001), ('b', 255.0945498580113), ('percent', 256.271858867025)]	[('5', 253.29003071703482), ('5', 254.7777674490353), ('percent', 256.27424391102977), ('lshift', 256.9303079720121), ('b', 256.93033915699925)]	1.0	66.0	sub-01	ses-004	mri	1
68	8	long	a	r	2.043696643500144	258.3314422035672	258.3318670289591	260.379657529993	258.6457750949776	0.3139080660184845	260.6772081909585	0.2975506609654985	2.0314330959809013	[('5', 257.75949081697036), ('lshift', 258.64571732195327), ('a', 258.6457750949776), ('percent', 259.24729963293066), ('5', 260.7309554539388)]	[('5', 257.76256695296615), ('percent', 259.25031954294536), ('lshift', 260.6771748449537), ('a', 260.6772081909585), ('5', 260.73764646897325)]	1.0	67.0	sub-01	ses-004	mri	1
69	8	long	d	l	2.2352709941517537	262.96057794003	262.9629141939804	265.1978137840051	263.50890323193744	0.5459890379570425	265.4943574149511	0.2965436309459619	1.985454183013644	[('5', 262.21822402992984), ('lshift', 263.50884031993337), ('d', 263.50890323193744), ('percent', 263.7195578049286), ('percent', 265.2020929289283)]	[('5', 262.22588841896504), ('percent', 263.72254861093825), ('percent', 265.2097056939383), ('lshift', 265.4943236729596), ('d', 265.4943574149511)]	1.0	68.0	sub-01	ses-004	mri	1
70	8	long	r	l	2.548467378868433	266.8627532354236	266.86396629497176	269.41265374200884	267.33150268596364	0.4675363909918815	269.72425247193314	0.3115987299242988	2.3927497859694995	[('5', 266.69571337796515), ('lshift', 267.33142940996913), ('r', 267.33150268596364), ('percent', 268.191867676971), ('percent', 269.6740461149602)]	[('5', 266.6981039039674), ('percent', 268.19427284091944), ('percent', 269.6816907589673), ('lshift', 269.72422446194105), ('r', 269.72425247193314)]	1.0	69.0	sub-01	ses-004	mri	1
71	8	long	u	l	1.0375796008727105	271.9111672541184	271.9139791780035	272.9473007899942	272.5561754560331	0.6421962780295871	273.46424645598745	0.5169456659932621	0.9080709999543616	[('5', 271.1676061360049), ('lshift', 272.2382846699911), ('l', 272.23838833899936), ('lshift', 272.5561279199901), ('u', 272.5561754560331), ('percent', 272.6559750470333)]	[('5', 271.17002694500843), ('lshift', 272.32989270199323), ('l', 272.3299172919942), ('percent', 272.65776497498155), ('lshift', 273.4642136070179), ('u', 273.46424645598745)]	1.0	70.0	sub-01	ses-004	mri	1
72	8	long	l	l	2.057789839505809	275.2969071333698	275.29734107200056	277.3483917969861	275.582307441975	0.2849663699744269	277.6241032819962	0.2757114850101061	2.041795840021223	[('5', 274.1562077610288), ('lshift', 275.58224851998966), ('l', 275.582307441975), ('percent', 275.6344953129883), ('percent', 277.12187086598715)]	[('5', 274.1562541950261), ('percent', 275.64231382100843), ('percent', 277.13017223001225), ('lshift', 277.62407643400365), ('l', 277.6241032819962)]	1.0	71.0	sub-01	ses-004	mri	1
73	9	short	a	r	0.3	280.15848266203943	280.1641331149731	280.4623341969564	280.6737861899892	0.5096530750161037	280.925851286971	0.4635170900146477	0.2520650969818234	[('5', 278.61063091096), ('5', 280.10590188298374), ('lshift', 280.6737238810165), ('a', 280.6737861899892)]	[('5', 278.61815366201336), ('5', 280.1135406359681), ('lshift', 280.92582086700713), ('a', 280.925851286971)]	1.0	72.0	sub-01	ses-004	mri	1
74	9	short	y	r	0.3	286.36214359426435	286.3650958869839	286.6625626789755	286.8764022660325	0.5113063790486194	287.08812415698776	0.4255614780122414	0.211721890955232	[('5', 281.59420958400005), ('5', 283.0820989339845), ('5', 284.56996585900197), ('5', 286.0578906600131), ('lshift', 286.87634307099506), ('y', 286.8764022660325), ('5', 287.55982252099784)]	[('5', 281.60169552400475), ('5', 283.08971851400565), ('5', 284.5776716400287), ('5', 286.0655905100284), ('lshift', 287.088038811984), ('y', 287.08812415698776), ('5', 287.5621579210274)]	1.0	73.0	sub-01	ses-004	mri	1
75	9	short	b	r	0.3	288.15913985379126	288.1616082330001	288.46424301195657	289.0572111729998	0.8956029399996623	289.2357100250083	0.7714670130517334	0.178498852008488	[('5', 289.04256795800757), ('lshift', 289.0571543799597), ('b', 289.0572111729998)]	[('5', 289.049772784987), ('lshift', 289.2356826309697), ('b', 289.2357100250083)]	1.0	74.0	sub-01	ses-004	mri	1
76	9	short	x	r	0.3	290.11359881412614	290.11263391096145	290.41407405398786	290.5250821689842	0.4124482580227777	290.7329520439962	0.3188779900083318	0.2078698750119656	[('lshift', 290.52503054297995), ('x', 290.5250821689842), ('percent', 290.5353721649735)]	[('percent', 290.5384465199895), ('lshift', 290.7329039759934), ('x', 290.7329520439962)]	1.0	75.0	sub-01	ses-004	mri	1
77	9	short	l	l	0.3	292.439265585981	292.442745946988	292.74466818000656	292.90030203794595	0.4575560909579508	293.2278926259605	0.4832244459539652	0.3275905880145728	[('5', 292.0234994759667), ('lshift', 292.90022960398346), ('l', 292.90030203794595), ('5', 293.51926678593736)]	[('5', 292.02563381096115), ('lshift', 293.2278657859424), ('l', 293.2278926259605), ('5', 293.52227682893863)]	1.0	76.0	sub-01	ses-004	mri	1
78	9	short	d	l	0.3	294.59990776982573	294.5944260779652	294.8972318339511	295.0637310189195	0.4693049409543164	295.31201245990815	0.4147806259570643	0.2482814409886486	[('5', 295.0021779219387), ('lshift', 295.06367413990665), ('d', 295.0637310189195)]	[('5', 295.00994167791214), ('lshift', 295.311388294911), ('d', 295.31201245990815)]	1.0	77.0	sub-01	ses-004	mri	1
79	9	short	u	l	0.3	296.5330943975877	296.5248652320006	296.8293014880037	297.052518492972	0.5276532609714195	297.26864933100296	0.4393478429992683	0.2161308380309492	[('5', 296.4957016549888), ('lshift', 297.0524695069762), ('u', 297.052518492972)]	[('5', 296.49784470401937), ('lshift', 297.2686136160046), ('u', 297.26864933100296)]	1.0	78.0	sub-01	ses-004	mri	1
80	9	short	r	l	0.3	298.7662754543618	298.76398950698785	299.0581725299708	299.00928249699064	0.2452929900027811	299.2366953729652	0.1785228429944254	0.2274128759745508	[('5', 297.98330423695734), ('lshift', 299.00922742899274), ('r', 299.00928249699064), ('5', 299.47996401396813)]	[('5', 297.9862746219733), ('lshift', 299.23666737397434), ('r', 299.2366953729652), ('5', 299.4817710769712)]	1.0	79.0	sub-01	ses-004	mri	1
1	0	short	a	r	0.3	3.0	2.984821081161499	3.2846450805664062	3.648125171661377	0.6633040904998779	3.944378137588501	0.6597330570220947	0.296252965927124	[('a', 3.648125171661377)]	[('5', 0.13272333145141602), ('a', 3.944378137588501)]	1.0	0.0	sub-01	ses-005	mock	2
2	0	short	x	r	0.3	5.799946639826382	5.784734010696411	6.084506988525391	6.195960998535156	0.4112269878387451	6.487369060516357	0.4028620719909668	0.2914080619812011	[('x', 6.195960998535156)]	[('x', 6.487369060516357)]	1.0	1.0	sub-01	ses-005	mock	2
3	0	short	b	r	0.3	8.58919706555744	8.573956966400146	8.873795986175537	9.079704999923706	0.5057480335235596	9.269799947738647	0.3960039615631103	0.1900949478149414	[('b', 9.079704999923706)]	[('b', 9.269799947738647)]	1.0	2.0	sub-01	ses-005	mock	2
4	0	short	y	r	0.3	10.690423432138743	10.675137996673584	10.974971055984495	11.021810054779053	0.3466720581054687	11.262996912002563	0.2880258560180664	0.2411868572235107	[('y', 11.021810054779053)]	[('y', 11.262996912002563)]	1.0	3.0	sub-01	ses-005	mock	2
5	0	short	d	l	0.3	12.955091171291215	12.939779043197632	13.239601135253906	13.614803314208984	0.6750242710113525	13.825207233428957	0.5856060981750488	0.2104039192199707	[('d', 13.614803314208984)]	[('d', 13.825207233428955)]	1.0	4.0	sub-01	ses-005	mock	2
6	0	short	u	l	0.3	15.396268782452236	15.381095170974731	15.6809561252594	15.777452230453491	0.3963570594787597	15.977509260177612	0.2965531349182129	0.2000570297241211	[('u', 15.777452230453491)]	[('u', 15.977509260177612)]	1.0	5.0	sub-01	ses-005	mock	2
7	0	short	l	l	0.3	17.660063719749264	17.644776105880737	17.94465398788452	18.199667930603027	0.55489182472229	18.40985608100891	0.4652020931243896	0.2101881504058838	[('l', 18.199667930603027)]	[('l', 18.40985608100891)]	1.0	6.0	sub-01	ses-005	mock	2
8	0	short	r	l	0.3	19.602110487763824	19.586689949035645	19.886763095855716	19.981173276901245	0.3944833278656006	20.17156314849853	0.2848000526428222	0.19038987159729	[('r', 19.981173276901245)]	[('r', 20.171563148498535)]	1.0	7.0	sub-01	ses-005	mock	2
9	1	short	a	r	0.3	22.293330312183944	22.278191089630127	22.57789301872253	22.71392798423767	0.4357368946075439	22.904501914978027	0.3266088962554931	0.1905739307403564	[('a', 22.71392798423767)]	[('a', 22.904501914978027)]	1.0	8.0	sub-01	ses-005	mock	2
10	1	short	y	r	0.3	28.311868224357163	28.29665899276733	28.597463130950928	28.816229104995728	0.5195701122283936	29.02669906616211	0.4292359352111816	0.2104699611663818	[('y', 28.816229104995728)]	[('y', 29.02669906616211)]	1.0	9.0	sub-01	ses-005	mock	2
11	1	short	b	r	0.3	30.46606235643955	30.450783014297485	30.75077700614929	30.94922089576721	0.4984378814697265	31.14877200126648	0.3979949951171875	0.1995511054992675	[('b', 30.949220895767212)]	[('b', 31.14877200126648)]	1.0	10.0	sub-01	ses-005	mock	2
12	1	short	x	r	0.3	32.72605059931658	32.710983991622925	33.01053595542908	33.00020217895508	0.2892181873321533	33.19062924385071	0.1800932884216308	0.1904270648956298	[('x', 33.00020217895508)]	[('x', 33.19062924385071)]	1.0	11.0	sub-01	ses-005	mock	2
13	1	short	u	l	0.3	34.8295206153166	34.81419396400452	35.11403799057007	35.403419971466064	0.5892260074615479	35.593066930770874	0.4790289402008056	0.1896469593048095	[('u', 35.403419971466064)]	[('u', 35.593066930770874)]	1.0	12.0	sub-01	ses-005	mock	2
14	1	short	l	l	0.3	37.88066953729858	37.86551904678345	38.16523504257202	38.25551915168762	0.3900001049041748	38.45580220222473	0.2905671596527099	0.2002830505371093	[('l', 38.25551915168762)]	[('l', 38.45580220222473)]	1.0	13.0	sub-01	ses-005	mock	2
15	1	short	r	l	0.3	40.368959827753656	40.353781938552856	40.65353012084961	40.70713710784912	0.3533551692962646	40.88790798187256	0.2343778610229492	0.1807708740234375	[('r', 40.70713710784912)]	[('r', 40.88790798187256)]	1.0	14.0	sub-01	ses-005	mock	2
16	1	short	d	l	0.3	42.82517664189392	42.809898138046265	43.10972809791565	43.119107246398926	0.3092091083526611	43.28017020225525	0.1704421043395996	0.1610629558563232	[('d', 43.119107246398926)]	[('d', 43.28017020225525)]	1.0	15.0	sub-01	ses-005	mock	2
17	2	long	b	r	1.2867065748180928	45.716679375197394	45.70156002044678	46.988044023513794	46.132002115249634	0.4304420948028564	47.38227295875549	0.3942289352416992	1.2502708435058594	[('b', 46.132002115249634)]	[('b', 47.38227295875549)]	1.0	16.0	sub-01	ses-005	mock	2
18	2	long	a	r	1.142072116395774	51.65029025125732	51.635157108306885	52.77707815170288	52.10467004776001	0.469512939453125	53.16508507728577	0.3880069255828857	1.0604150295257568	[('a', 52.10467004776001)]	[('a', 53.16508507728577)]	1.0	17.0	sub-01	ses-005	mock	2
19	2	long	y	r	2.224191445444843	54.831762871937926	54.81648802757263	57.04066610336304	55.30724906921387	0.4907610416412353	57.31759405136109	0.2769279479980469	2.010344982147217	[('y', 55.30724906921387)]	[('y', 57.317594051361084)]	1.0	18.0	sub-01	ses-005	mock	2
20	2	long	x	r	2.205526752143288	58.87834595001728	58.86308217048645	61.06871914863586	59.25903415679932	0.3959519863128662	61.31916522979736	0.250446081161499	2.060131072998047	[('x', 59.259034156799316)]	[('x', 61.31916522979736)]	1.0	19.0	sub-01	ses-005	mock	2
21	2	long	l	l	2.9273255210020586	63.01705375893472	63.0018310546875	65.929190158844	63.57107496261597	0.5692439079284668	66.23196291923523	0.3027727603912353	2.6608879566192627	[('l', 63.57107496261597)]	[('l', 66.23196291923523)]	1.0	20.0	sub-01	ses-005	mock	2
22	2	long	d	l	2.5563135018997007	68.7472230436324	68.73202610015869	71.28825902938843	69.45351600646973	0.7214899063110352	71.61400008201599	0.3257410526275635	2.1604840755462646	[('d', 69.45351600646973)]	[('d', 71.61400008201599)]	1.0	21.0	sub-01	ses-005	mock	2
23	2	long	u	l	1.2365488517378664	73.08644426443539	73.0711100101471	74.30769896507263	73.78674292564392	0.7156329154968262	74.76687502861023	0.4591760635375976	0.9801321029663086	[('u', 73.78674292564392)]	[('u', 74.76687502861023)]	1.0	22.0	sub-01	ses-005	mock	2
24	2	long	r	l	2.583450076165329	76.84477657403458	76.8295521736145	79.4129490852356	77.16938829421997	0.3398361206054687	79.71969723701477	0.3067481517791748	2.5503089427948	[('r', 77.16938829421997)]	[('r', 79.71969723701477)]	1.0	23.0	sub-01	ses-005	mock	2
25	3	long	r	l	1.7668830376515554	82.39090366890818	82.37573504447937	84.14242601394653	83.03120613098145	0.6554710865020752	84.44157028198242	0.2991442680358886	1.4103641510009766	[('r', 83.03120613098145)]	[('r', 84.44157028198242)]	1.0	24.0	sub-01	ses-005	mock	2
26	3	long	d	l	2.665239691095876	90.04738273372004	90.03226208686829	92.6973569393158	90.63365602493286	0.6013939380645752	92.9940869808197	0.2967300415039062	2.360430955886841	[('d', 90.63365602493286)]	[('d', 92.9940869808197)]	1.0	25.0	sub-01	ses-005	mock	2
27	3	long	l	l	2.4303787327448387	95.4151811761726	95.40000295639038	97.83039808273315	96.05578088760376	0.6557779312133789	98.10617899894714	0.2757809162139892	2.050398111343384	[('l', 96.05578088760376)]	[('l', 98.10617899894714)]	1.0	26.0	sub-01	ses-005	mock	2
28	3	long	u	l	2.889337834099168	100.31349099722073	100.29827404022215	103.1875741481781	100.9183931350708	0.6201190948486328	103.51846313476562	0.3308889865875244	2.600069999694824	[('u', 100.9183931350708)]	[('u', 103.51846313476562)]	1.0	27.0	sub-01	ses-005	mock	2
29	3	long	y	r	2.5983171284334468	105.53706499808766	105.5219521522522	108.12009406089784	106.04117012023926	0.5192179679870605	108.39161610603333	0.271522045135498	2.3504459857940674	[('y', 106.04117012023926)]	[('y', 108.39161610603333)]	1.0	28.0	sub-01	ses-005	mock	2
30	3	long	b	r	2.089766365993793	109.76856875428312	109.75310611724854	111.84326696395874	110.16381096839903	0.4107048511505127	112.10396194458008	0.2606949806213379	1.9401509761810305	[('b', 110.16381096839905)]	[('b', 112.10396194458008)]	1.0	29.0	sub-01	ses-005	mock	2
31	3	long	x	r	1.922958724505864	114.78199605250188	114.76680994033812	116.68963098526	115.34619212150574	0.5793821811676025	116.97631907463074	0.2866880893707275	1.630126953125	[('x', 115.34619212150574)]	[('x', 116.97631907463074)]	1.0	30.0	sub-01	ses-005	mock	2
32	3	long	a	r	2.78354600156416	119.41823468948115	119.4031491279602	122.1865770816803	119.66826033592224	0.2651112079620361	122.4183382987976	0.2317612171173095	2.750077962875366	[('a', 119.66826033592224)]	[('a', 122.41833829879761)]	1.0	31.0	sub-01	ses-005	mock	2
33	4	long	b	r	2.363640598206967	124.13302958535331	124.1177101135254	126.48140406608582	124.63022112846376	0.5125110149383545	126.76041007041933	0.2790060043334961	2.1301889419555664	[('b', 124.63022112846375)]	[('b', 126.76041007041931)]	1.0	32.0	sub-01	ses-005	mock	2
34	4	long	y	r	2.057789839505809	131.20353486319212	131.18845295906067	133.246080160141	131.5525689125061	0.3641159534454345	133.51188397407532	0.2658038139343261	1.9593150615692136	[('y', 131.5525689125061)]	[('y', 133.51188397407532)]	1.0	33.0	sub-01	ses-005	mock	2
35	4	long	x	r	2.136867897737297	134.95721730020736	134.94196915626526	137.07896208763125	135.24373197555542	0.3017628192901611	137.34437584877014	0.265413761138916	2.1006438732147217	[('x', 135.24373197555542)]	[('x', 137.34437584877014)]	1.0	34.0	sub-01	ses-005	mock	2
36	4	long	a	r	2.2338679937495143	139.2013370597715	139.18605709075928	141.41994500160217	139.4865221977234	0.3004651069641113	141.6864721775055	0.2665271759033203	2.1999499797821045	[('a', 139.4865221977234)]	[('a', 141.6864721775055)]	1.0	35.0	sub-01	ses-005	mock	2
37	4	long	d	l	2.561058352572911	143.6200081050769	143.60473012924194	146.16577410697937	144.20933508872986	0.604604959487915	146.44966793060303	0.2838938236236572	2.240332841873169	[('d', 144.20933508872986)]	[('d', 146.44966793060303)]	1.0	36.0	sub-01	ses-005	mock	2
38	4	long	l	l	2.1360891221878644	148.7665055506125	148.7512490749359	150.8873109817505	149.12215995788574	0.3709108829498291	151.15211987495422	0.2648088932037353	2.029959917068481	[('l', 149.12215995788574)]	[('l', 151.15211987495422)]	1.0	37.0	sub-01	ses-005	mock	2
39	4	long	u	l	1.1742585994030814	152.5846948563061	152.56931710243225	153.74357104301453	153.13389325141907	0.5645761489868164	154.093905210495	0.3503341674804687	0.9600119590759276	[('u', 153.13389325141907)]	[('u', 154.093905210495)]	1.0	38.0	sub-01	ses-005	mock	2
40	4	long	r	l	1.8293238799810472	156.29117757593227	156.27600502967834	158.10512399673462	156.58639287948608	0.3103878498077392	158.39673399925232	0.2916100025177002	1.8103411197662356	[('r', 156.58639287948608)]	[('r', 158.39673399925232)]	1.0	39.0	sub-01	ses-005	mock	2
41	5	short	u	l	0.3	159.7504728169434	159.73501896858215	160.03515815734863	160.33909392356873	0.6040749549865723	160.57863998413086	0.5434818267822266	0.2395460605621338	[('u', 160.33909392356873)]	[('u', 160.57863998413086)]	1.0	40.0	sub-01	ses-005	mock	2
42	5	short	d	l	0.3	165.3789472452259	165.3637731075287	165.66348314285278	165.94062733650208	0.5768542289733887	166.1404733657837	0.4769902229309082	0.1998460292816162	[('d', 165.94062733650208)]	[('d', 166.1404733657837)]	1.0	41.0	sub-01	ses-005	mock	2
43	5	short	l	l	0.3	168.23627477936262	168.22094702720642	168.52086997032166	168.59176206588745	0.3708150386810303	168.8025598526001	0.2816898822784424	0.2107977867126464	[('l', 168.59176206588745)]	[('l', 168.8025598526001)]	1.0	42.0	sub-01	ses-005	mock	2
44	5	short	r	l	0.3	170.29922990875318	170.28392505645752	170.5837481021881	170.6946849822998	0.4107599258422851	170.93446588516235	0.3507177829742431	0.2397809028625488	[('r', 170.6946849822998)]	[('r', 170.93446588516235)]	1.0	43.0	sub-01	ses-005	mock	2
45	5	short	x	r	0.3	172.5106122829921	172.49531507492063	172.79517316818237	172.947350025177	0.4520349502563476	173.18702697753906	0.3918538093566894	0.2396769523620605	[('x', 172.947350025177)]	[('x', 173.18702697753906)]	1.0	44.0	sub-01	ses-005	mock	2
46	5	short	y	r	0.3	174.47970515919968	174.4643850326538	174.76420497894287	174.80776810646057	0.3433830738067627	175.0882601737976	0.3240551948547363	0.2804920673370361	[('y', 174.80776810646057)]	[('y', 175.0882601737976)]	1.0	45.0	sub-01	ses-005	mock	2
47	5	short	a	r	0.3	177.12786543757838	177.1125509738922	177.41236901283264	177.44963192939758	0.3370809555053711	177.6700210571289	0.2576520442962646	0.2203891277313232	[('a', 177.44963192939758)]	[('a', 177.6700210571289)]	1.0	46.0	sub-01	ses-005	mock	2
48	5	short	b	r	0.3	179.80000791517347	179.78466796875	180.08458805084229	180.05101609230042	0.266348123550415	180.33229899406436	0.2477109432220459	0.281282901763916	[('b', 180.05101609230042)]	[('b', 180.33229899406433)]	1.0	47.0	sub-01	ses-005	mock	2
49	6	long	y	r	1.9123006644330969	181.67974386790104	181.66434597969052	183.57681107521057	182.26480507850647	0.600459098815918	183.94464111328125	0.3678300380706787	1.6798360347747805	[('y', 182.26480507850647)]	[('y', 183.94464111328125)]	1.0	48.0	sub-01	ses-005	mock	2
50	6	long	b	r	2.548467378868433	189.37583022149784	189.36063408851624	191.90899896621704	189.90692400932312	0.5462899208068848	192.4368190765381	0.5278201103210449	2.529895067214966	[('b', 189.90692400932312)]	[('b', 192.4368190765381)]	1.0	49.0	sub-01	ses-005	mock	2
51	6	long	x	r	2.851193276585322	194.79894893475483	194.78371715545651	197.63489699363708	195.29848384857175	0.5147666931152344	197.91846299171448	0.2835659980773926	2.6199791431427	[('x', 195.29848384857178)]	[('x', 197.91846299171448)]	1.0	50.0	sub-01	ses-005	mock	2
52	6	long	a	r	2.2917882261333125	199.6820712600447	199.66674995422363	201.95858812332156	199.9701590538025	0.3034090995788574	202.22014999389648	0.2615618705749511	2.249990940093994	[('a', 199.9701590538025)]	[('a', 202.22014999389648)]	1.0	51.0	sub-01	ses-005	mock	2
53	6	long	r	l	2.2352709941517537	203.83450167002275	203.8191521167755	206.0546450614929	204.29260516166687	0.4734530448913574	206.32197523117063	0.2673301696777344	2.029370069503784	[('r', 204.29260516166687)]	[('r', 206.32197523117065)]	1.0	52.0	sub-01	ses-005	mock	2
54	6	long	l	l	2.2798420426550483	208.5992431461061	208.5840120315552	210.86380314826965	209.1342589855194	0.5502469539642334	211.1442210674286	0.2804179191589355	2.00996208190918	[('l', 209.1342589855194)]	[('l', 211.1442210674286)]	1.0	53.0	sub-01	ses-005	mock	2
55	6	long	u	l	2.8874961570292483	212.3990454325805	212.3837139606476	215.2713761329651	212.78640627861023	0.4026923179626465	215.5063691139221	0.2349929809570312	2.7199628353118896	[('u', 212.78640627861023)]	[('u', 215.50636911392212)]	1.0	54.0	sub-01	ses-005	mock	2
56	6	long	d	l	1.0404367948806514	216.94100054994465	216.9255380630493	217.96605706214905	217.21873712539676	0.2931990623474121	218.2885820865631	0.3225250244140625	1.0698449611663818	[('d', 217.21873712539673)]	[('d', 218.2885820865631)]	1.0	55.0	sub-01	ses-005	mock	2
57	7	short	x	r	0.3	219.7117885264739	219.6964180469513	219.9963221549988	220.23083305358887	0.5344150066375732	220.44104599952695	0.4447238445281982	0.2102129459381103	[('x', 220.23083305358887)]	[('x', 220.44104599952698)]	1.0	56.0	sub-01	ses-005	mock	2
58	7	short	b	r	0.3	224.8772188679736	224.86208200454712	225.1619591712952	225.4036009311676	0.5415189266204834	225.68417096138	0.5222117900848389	0.2805700302124023	[('b', 225.4036009311676)]	[('b', 225.68417096138)]	1.0	57.0	sub-01	ses-005	mock	2
59	7	short	y	r	0.3	227.5168120558963	227.50169610977173	227.801372051239	228.06656217575076	0.5648660659790039	228.3766043186188	0.5752322673797607	0.310042142868042	[('y', 228.06656217575073)]	[('y', 228.37660431861877)]	1.0	58.0	sub-01	ses-005	mock	2
60	7	short	a	r	0.3	230.76218607729987	230.74711799621585	231.04669713974	231.01760029792783	0.2704823017120361	231.2087242603302	0.1620271205902099	0.1911239624023437	[('a', 231.01760029792786)]	[('a', 231.2087242603302)]	1.0	59.0	sub-01	ses-005	mock	2
61	7	short	l	l	0.3	232.98340115579128	232.96802496910092	233.26803612709045	233.6108441352844	0.6428191661834717	233.82097625732425	0.5529401302337646	0.2101321220397949	[('l', 233.61084413528442)]	[('l', 233.82097625732422)]	1.0	60.0	sub-01	ses-005	mock	2
62	7	short	d	l	0.3	235.63949773601863	235.6240921020508	235.9240391254425	236.22376012802124	0.599668025970459	236.4631040096283	0.539064884185791	0.2393438816070556	[('d', 236.22376012802124)]	[('d', 236.4631040096283)]	1.0	61.0	sub-01	ses-005	mock	2
63	7	short	r	l	0.3	238.28215307564705	238.2668421268463	238.5666790008545	238.66526126861567	0.3984191417694092	238.90554118156436	0.3388621807098388	0.2402799129486084	[('r', 238.66526126861572)]	[('r', 238.90554118156433)]	1.0	62.0	sub-01	ses-005	mock	2
64	7	short	u	l	0.3	241.0452844805905	241.0300600528717	241.32984900474548	241.3261911869049	0.2961311340332031	241.5173270702362	0.1874780654907226	0.1911358833312988	[('u', 241.3261911869049)]	[('u', 241.5173270702362)]	1.0	63.0	sub-01	ses-005	mock	2
65	8	short	r	l	0.3	243.37095125244545	243.35567617416385	243.65547800064087	243.98983597755432	0.6341598033905029	244.1897029876709	0.5342249870300293	0.1998670101165771	[('r', 243.98983597755432)]	[('r', 244.1897029876709)]	1.0	64.0	sub-01	ses-005	mock	2
66	8	short	d	l	0.3	248.2856321533771	248.2704141139984	248.5701811313629	248.72150897979736	0.4510948657989502	248.92092990875244	0.3507487773895263	0.1994209289550781	[('d', 248.72150897979736)]	[('d', 248.92092990875244)]	1.0	65.0	sub-01	ses-005	mock	2
67	8	short	u	l	0.3	250.66642570723909	250.65118312835693	250.9509620666504	251.282968044281	0.6317849159240723	251.52306294441223	0.5721008777618408	0.2400949001312255	[('u', 251.282968044281)]	[('u', 251.52306294441223)]	1.0	66.0	sub-01	ses-005	mock	2
68	8	short	l	l	0.3	253.69154635077288	253.67655110359192	253.97619795799253	254.074599981308	0.3980488777160644	254.29548597335813	0.3192880153656006	0.2208859920501709	[('l', 254.07459998130798)]	[('l', 254.29548597335815)]	1.0	67.0	sub-01	ses-005	mock	2
69	8	short	a	r	0.3	255.85895083855723	255.84369206428528	256.14349699020386	256.2668149471283	0.4231228828430176	256.4968180656433	0.3533210754394531	0.2300031185150146	[('a', 256.2668149471283)]	[('a', 256.4968180656433)]	1.0	68.0	sub-01	ses-005	mock	2
70	8	short	b	r	0.3	257.6559470980841	257.6405701637268	257.94045305252075	258.1089029312134	0.4683327674865722	258.3290910720825	0.3886380195617676	0.2201881408691406	[('b', 258.1089029312134)]	[('b', 258.3290910720825)]	1.0	69.0	sub-01	ses-005	mock	2
71	8	short	y	r	0.3	260.22558669774946	260.2102420330048	260.51009011268616	260.559947013855	0.3497049808502197	260.7708840370178	0.260793924331665	0.2109370231628418	[('y', 260.559947013855)]	[('y', 260.7708840370178)]	1.0	70.0	sub-01	ses-005	mock	2
72	8	short	x	r	0.3	263.47051130061936	263.45539712905884	263.7550280094147	263.76136231422424	0.3059651851654053	264.0527153015137	0.297687292098999	0.2913529872894287	[('x', 263.76136231422424)]	[('x', 264.0527153015137)]	1.0	71.0	sub-01	ses-005	mock	2
73	9	long	a	r	1.0375796008727105	265.6628231806758	265.64749908447266	266.6850790977478	266.21403098106384	0.5665318965911865	267.4348020553589	0.749722957611084	1.220771074295044	[('a', 266.21403098106384)]	[('a', 267.4348020553589)]	1.0	72.0	sub-01	ses-005	mock	2
74	9	long	b	r	1.8473095986778088	271.8239190366074	271.80873012542725	273.6559820175171	272.3076341152191	0.4989039897918701	273.9470450878144	0.2910630702972412	1.6394109725952148	[('b', 272.3076341152191)]	[('b', 273.94704508781433)]	1.0	73.0	sub-01	ses-005	mock	2
75	9	long	x	r	2.043696643500144	276.15471104129915	276.1394829750061	278.1831719875336	276.61931800842285	0.479835033416748	278.4496340751648	0.2664620876312256	1.8303160667419436	[('x', 276.61931800842285)]	[('x', 278.4496340751648)]	1.0	74.0	sub-01	ses-005	mock	2
76	9	long	y	r	2.7400242964936385	280.68284915094523	280.6677000522613	283.40764808654785	280.96201395988464	0.294313907623291	283.67251110076904	0.2648630142211914	2.7104971408843994	[('y', 280.96201395988464)]	[('y', 283.67251110076904)]	1.0	75.0	sub-01	ses-005	mock	2
77	9	long	l	l	2.957236684465528	284.9712632578978	284.9558410644531	287.9133219718933	285.60413908958435	0.6482980251312256	288.2143852710724	0.3010632991790771	2.610246181488037	[('l', 285.60413908958435)]	[('l', 288.2143852710724)]	1.0	76.0	sub-01	ses-005	mock	2
78	9	long	d	l	2.097627007854649	289.51407971192305	289.4991409778595	291.5964651107788	290.05676913261414	0.5576281547546387	291.88701009750366	0.2905449867248535	1.8302409648895264	[('d', 290.05676913261414)]	[('d', 291.88701009750366)]	1.0	77.0	sub-01	ses-005	mock	2
79	9	long	u	l	1.875174422525385	293.9756109926447	293.96034812927246	295.8354201316833	294.568932056427	0.608583927154541	296.13903999328613	0.3036198616027832	1.5701079368591309	[('u', 294.568932056427)]	[('u', 296.13903999328613)]	1.0	78.0	sub-01	ses-005	mock	2
80	9	long	r	l	1.5291112242092542	297.5371642301526	297.5218651294708	299.0508849620819	297.8221290111542	0.3002638816833496	299.30162811279297	0.2507431507110595	1.479499101638794	[('r', 297.8221290111542)]	[('r', 299.30162811279297)]	1.0	79.0	sub-01	ses-005	mock	2
1	0	short	b	r	0.3	3.0	2.984930992126465	3.284626007080078	3.758951187133789	0.7740201950073242	3.996323108673096	0.7116971015930176	0.2373719215393066	[('b', 3.758951187133789)]	[('5', 0.10978102684020996), ('b', 3.9963231086730957)]	1.0	0.0	sub-01	ses-005	mock	1
2	0	short	x	r	0.3	5.3394005042848365	5.324067831039429	5.623883008956909	5.848165988922119	0.5240981578826904	6.088568925857544	0.4646859169006347	0.2404029369354248	[('x', 5.848165988922119)]	[('x', 6.088568925857544)]	1.0	1.0	sub-01	ses-005	mock	1
3	0	short	y	r	0.3	7.746652366111696	7.731364965438843	8.031358003616333	8.080098867416382	0.348733901977539	8.361215829849243	0.3298578262329101	0.2811169624328613	[('y', 8.080098867416382)]	[('y', 8.361215829849243)]	1.0	2.0	sub-01	ses-005	mock	1
4	0	short	a	r	0.3	10.632091459074363	10.617018938064575	10.91675090789795	10.942574977874756	0.3255560398101806	11.163558959960938	0.2468080520629882	0.2209839820861816	[('a', 10.942574977874756)]	[('a', 11.163558959960938)]	1.0	3.0	sub-01	ses-005	mock	1
5	0	short	u	l	0.3	13.116894510630257	13.101590871810911	13.401403903961182	13.645335912704468	0.5437450408935547	13.795310735702516	0.393906831741333	0.1499748229980468	[('u', 13.645335912704468)]	[('u', 13.795310735702515)]	1.0	4.0	sub-01	ses-005	mock	1
6	0	short	l	l	0.3	14.91389077015715	14.89853286743164	15.198513984680176	15.617780923843384	0.7192480564117432	15.798159837722778	0.5996458530426025	0.1803789138793945	[('l', 15.617780923843384)]	[('l', 15.798159837722778)]	1.0	5.0	sub-01	ses-005	mock	1
7	0	short	r	l	0.3	16.793626722884763	16.778153896331787	17.078266859054565	17.20062780380249	0.4224739074707031	17.430938959121704	0.3526721000671386	0.2303111553192138	[('r', 17.20062780380249)]	[('r', 17.430938959121704)]	1.0	6.0	sub-01	ses-005	mock	1
8	0	short	d	l	0.3	19.80690663535819	19.79173493385315	20.09154582023621	20.233126163482662	0.4413912296295166	20.38295316696167	0.2914073467254638	0.1498270034790039	[('d', 20.233126163482666)]	[('d', 20.38295316696167)]	1.0	7.0	sub-01	ses-005	mock	1
9	1	short	a	r	0.3	21.74158753628985	21.726274013519287	22.026325941085812	22.37546396255493	0.6491899490356445	22.56503200531006	0.5387060642242432	0.1895680427551269	[('a', 22.37546396255493)]	[('a', 22.56503200531006)]	1.0	8.0	sub-01	ses-005	mock	1
10	1	short	b	r	0.3	26.65477416405185	26.63960599899292	26.939368963241577	27.15755176544189	0.5179457664489746	27.347981929779053	0.4086129665374756	0.1904301643371582	[('b', 27.157551765441895)]	[('b', 27.347981929779053)]	1.0	9.0	sub-01	ses-005	mock	1
11	1	short	y	r	0.3	29.29742950368025	29.282187938690186	29.582056045532227	29.820619106292725	0.5384311676025391	30.059914112091064	0.4778580665588379	0.2392950057983398	[('y', 29.820619106292725)]	[('y', 30.059914112091064)]	1.0	10.0	sub-01	ses-005	mock	1
12	1	short	x	r	0.3	31.561224440977284	31.54578804969788	31.84583282470703	31.870864868164062	0.3250768184661865	32.062142848968506	0.2163100242614746	0.1912779808044433	[('x', 31.870864868164062)]	[('x', 32.062142848968506)]	1.0	11.0	sub-01	ses-005	mock	1
13	1	short	d	l	0.3	34.806149043847235	34.7909939289093	35.090800046920776	35.43464183807373	0.6436479091644287	35.6142098903656	0.5234098434448242	0.1795680522918701	[('d', 35.43464183807373)]	[('d', 35.6142098903656)]	1.0	12.0	sub-01	ses-005	mock	1
14	1	short	r	l	0.3	37.03933010062138	37.02408504486084	37.32393598556519	37.566662073135376	0.5425770282745361	37.7363030910492	0.4123671054840088	0.1696410179138183	[('r', 37.566662073135376)]	[('r', 37.736303091049194)]	1.0	13.0	sub-01	ses-005	mock	1
15	1	short	l	l	0.3	39.70323437348841	39.68805384635925	39.98791694641113	40.78883481025696	1.100780963897705	40.918487787246704	0.9305708408355712	0.1296529769897461	[('l', 40.78883481025696)]	[('l', 40.918487787246704)]	1.0	14.0	sub-01	ses-005	mock	1
16	1	short	u	l	0.3	42.08402792735042	42.06881999969482	42.36857700347901	42.48109316825867	0.4122731685638428	42.70096397399902	0.3323869705200195	0.2198708057403564	[('u', 42.48109316825867)]	[('u', 42.70096397399902)]	1.0	15.0	sub-01	ses-005	mock	1
17	2	long	b	r	1.922958724505864	44.34401617022745	44.328728914260864	46.25170087814331	44.7432279586792	0.4144990444183349	44.93302798271179	-1.3186728954315186	0.1898000240325927	[('b', 44.7432279586792), ('b', 45.3053138256073)]	[('b', 44.93302798271179), ('b', 46.685208797454834)]	1.0	16.0	sub-01	ses-005	mock	1
18	2	long	a	r	1.9123006644330969	50.876946255763386	50.86178684234619	52.77409291267395	51.35732674598694	0.495539903640747	53.04777383804321	0.2736809253692627	1.6904470920562744	[('a', 51.35732674598694)]	[('a', 53.04777383804321)]	1.0	17.0	sub-01	ses-005	mock	1
19	2	long	y	r	2.224191445444843	54.94546373433676	54.93015384674072	57.15447688102722	55.399574995040894	0.4694211483001709	57.40999889373779	0.2555220127105713	2.0104238986968994	[('y', 55.399574995040894)]	[('y', 57.40999889373779)]	1.0	18.0	sub-01	ses-005	mock	1
20	2	long	x	r	1.2365488517378664	60.07925120694191	60.0641770362854	61.300508975982666	60.49170684814453	0.4275298118591308	61.881160736083984	0.5806517601013184	1.3894538879394531	[('x', 60.49170684814453)]	[('x', 61.881160736083984)]	1.0	19.0	sub-01	ses-005	mock	1
21	2	long	l	l	2.78354600156416	63.80024152482566	63.78502297401428	66.56846499443054	64.42359495162964	0.6385719776153564	66.8747398853302	0.3062748908996582	2.451144933700561	[('l', 64.42359495162964)]	[('l', 66.8747398853302)]	1.0	20.0	sub-01	ses-005	mock	1
22	2	long	u	l	2.889337834099168	68.49516990062867	68.47995185852051	71.36928391456604	69.15661787986755	0.6766660213470459	71.66659688949585	0.2973129749298095	2.509979009628296	[('u', 69.15661787986755)]	[('u', 71.66659688949585)]	1.0	21.0	sub-01	ses-005	mock	1
23	2	long	r	l	1.875174422525385	73.07088654971038	73.05552792549133	74.93087792396545	73.63909673690796	0.583568811416626	75.35913181304932	0.4282538890838623	1.7200350761413574	[('r', 73.63909673690796)]	[('r', 75.35913181304932)]	1.0	22.0	sub-01	ses-005	mock	1
24	2	long	d	l	2.583450076165329	77.2856541601584	77.27037000656128	79.8537449836731	77.80134797096252	0.5309779644012451	80.13192987442017	0.2781848907470703	2.3305819034576416	[('d', 77.80134797096252)]	[('d', 80.13192987442017)]	1.0	23.0	sub-01	ses-005	mock	1
25	3	long	u	l	2.2352709941517537	81.79031931481505	81.77496290206909	84.01044201850891	82.4638237953186	0.6888608932495117	84.31433176994324	0.3038897514343261	1.8505079746246336	[('u', 82.4638237953186)]	[('u', 84.31433176994324)]	1.0	24.0	sub-01	ses-005	mock	1
26	3	long	l	l	2.8874961570292483	89.92925124119179	89.91410803794861	92.8014600276947	90.53692293167114	0.6228148937225342	93.10716485977171	0.3057048320770263	2.570241928100586	[('l', 90.53692293167114)]	[('l', 93.10716485977173)]	1.0	25.0	sub-01	ses-005	mock	1
27	3	long	r	l	1.8293238799810472	95.17284397844848	95.1575689315796	96.98693299293518	95.7286548614502	0.5710859298706055	97.31895089149477	0.3320178985595703	1.5902960300445557	[('r', 95.7286548614502)]	[('r', 97.31895089149475)]	1.0	26.0	sub-01	ses-005	mock	1
28	3	long	d	l	1.7668830376515554	99.74070577060274	99.72558403015135	101.4923210144043	100.28105092048644	0.555466890335083	101.87066197395325	0.3783409595489502	1.5896110534667969	[('d', 100.28105092048645)]	[('d', 101.87066197395325)]	1.0	27.0	sub-01	ses-005	mock	1
29	3	long	a	r	2.205526752143288	103.23793998990294	103.2226059436798	105.42820596694946	103.67291116714478	0.4503052234649658	105.71225810050964	0.2840521335601806	2.039346933364868	[('a', 103.67291116714478)]	[('a', 105.71225810050964)]	1.0	28.0	sub-01	ses-005	mock	1
30	3	long	y	r	1.8473095986778088	107.7131063417116	107.69787192344666	109.5452959537506	108.09493112564088	0.3970592021942138	109.83486914634705	0.2895731925964355	1.7399380207061768	[('y', 108.09493112564087)]	[('y', 109.83486914634705)]	1.0	29.0	sub-01	ses-005	mock	1
31	3	long	x	r	1.2867065748180928	112.5230929590977	112.50787687301636	113.7944769859314	112.98749494552612	0.4796180725097656	114.0977339744568	0.3032569885253906	1.110239028930664	[('x', 112.98749494552612)]	[('x', 114.09773397445679)]	1.0	30.0	sub-01	ses-005	mock	1
32	3	long	b	r	1.0375796008727105	116.34202365413886	116.32685494422913	117.36421585083008	116.6499981880188	0.3231432437896728	117.66025304794312	0.2960371971130371	1.0102548599243164	[('b', 116.6499981880188)]	[('b', 117.66025304794312)]	1.0	31.0	sub-01	ses-005	mock	1
33	4	short	b	r	0.3	119.84273465995498	119.82753086090088	120.12736487388612	120.35226917266846	0.5247383117675781	120.551922082901	0.4245572090148926	0.1996529102325439	[('b', 120.35226917266846)]	[('b', 120.551922082901)]	1.0	32.0	sub-01	ses-005	mock	1
34	4	short	y	r	0.3	124.84959933958682	124.83453297615053	125.13425087928772	125.24436593055724	0.4098329544067383	125.50410890579224	0.3698580265045166	0.2597429752349853	[('y', 125.24436593055725)]	[('y', 125.50410890579224)]	1.0	33.0	sub-01	ses-005	mock	1
35	4	short	a	r	0.3	127.54081916400692	127.52563095092772	127.8253710269928	127.9768888950348	0.4512579441070556	128.18648886680603	0.3611178398132324	0.2095999717712402	[('a', 127.97688889503479)]	[('a', 128.18648886680603)]	1.0	34.0	sub-01	ses-005	mock	1
36	4	short	x	r	0.3	129.3607794078263	129.34547400474548	129.64526796340942	129.6779317855835	0.3324577808380127	129.88852977752686	0.2432618141174316	0.2105979919433593	[('x', 129.6779317855835)]	[('x', 129.88852977752686)]	1.0	35.0	sub-01	ses-005	mock	1
37	4	short	l	l	0.3	132.0329218854213	132.01752996444702	132.31755995750427	132.65047788619995	0.6329479217529297	132.85036492347717	0.5328049659729004	0.1998870372772216	[('l', 132.65047788619995)]	[('l', 132.85036492347717)]	1.0	36.0	sub-01	ses-005	mock	1
38	4	short	r	l	0.3	134.68139631370389	134.66623783111572	134.96593499183655	135.18294978141785	0.516711950302124	135.3930788040161	0.4271438121795654	0.2101290225982666	[('r', 135.18294978141785)]	[('r', 135.3930788040161)]	1.0	37.0	sub-01	ses-005	mock	1
39	4	short	u	l	0.3	136.7826226802852	136.76731395721436	137.0672369003296	137.4053249359131	0.6380109786987305	137.69561886787417	0.6283819675445557	0.2902939319610595	[('u', 137.4053249359131)]	[('u', 137.69561886787415)]	1.0	38.0	sub-01	ses-005	mock	1
40	4	short	d	l	0.3	138.86553039918846	138.8500199317932	139.15017294883728	139.27839183807373	0.4283719062805176	139.46823000907898	0.3180570602416992	0.189838171005249	[('d', 139.27839183807373)]	[('d', 139.46823000907898)]	1.0	39.0	sub-01	ses-005	mock	1
41	5	short	a	r	0.3	141.72285793332512	141.70770287513733	142.0073540210724	142.29101395606995	0.5833110809326172	142.52097177505493	0.513617753982544	0.2299578189849853	[('a', 142.29101395606995)]	[('a', 142.52097177505493)]	1.0	40.0	sub-01	ses-005	mock	1
42	5	short	b	r	0.3	147.80664362248885	147.79152488708496	148.09127187728882	148.31404781341553	0.5225229263305664	148.53383493423462	0.4425630569458008	0.2197871208190918	[('b', 148.31404781341553)]	[('b', 148.53383493423462)]	1.0	41.0	sub-01	ses-005	mock	1
43	5	short	x	r	0.3	150.44087978925666	150.42566800117493	150.72537398338318	150.80599808692932	0.3803300857543945	151.04561519622803	0.3202412128448486	0.239617109298706	[('x', 150.80599808692932)]	[('x', 151.04561519622803)]	1.0	42.0	sub-01	ses-005	mock	1
44	5	short	y	r	0.3	153.4434385406134	153.42838788032532	153.72797894477844	153.8186810016632	0.3902931213378906	154.0578269958496	0.329848051071167	0.2391459941864013	[('y', 153.8186810016632)]	[('y', 154.0578269958496)]	1.0	43.0	sub-01	ses-005	mock	1
45	5	short	d	l	0.3	156.33494127391683	156.31963086128235	156.61950087547302	156.93090677261353	0.6112759113311768	157.14073181152344	0.521230936050415	0.2098250389099121	[('d', 156.93090677261353)]	[('d', 157.14073181152344)]	1.0	44.0	sub-01	ses-005	mock	1
46	5	short	l	l	0.3	158.4573329065513	158.44199585914612	158.74192190170288	159.24249720573425	0.8005013465881348	159.4730191230774	0.7310972213745117	0.2305219173431396	[('l', 159.24249720573425)]	[('l', 159.4730191230774)]	1.0	45.0	sub-01	ses-005	mock	1
47	5	short	u	l	0.3	160.52028803594197	160.5049569606781	160.80485200881958	161.11533498764038	0.6103780269622803	161.30518913269043	0.5003371238708496	0.1898541450500488	[('u', 161.11533498764038)]	[('u', 161.30518913269043)]	1.0	46.0	sub-01	ses-005	mock	1
48	5	short	r	l	0.3	162.9638042910008	162.9485900402069	163.24844598770142	163.29635787010193	0.3477678298950195	163.497065782547	0.248619794845581	0.2007079124450683	[('r', 163.29635787010193)]	[('r', 163.497065782547)]	1.0	47.0	sub-01	ses-005	mock	1
49	6	long	l	l	2.043696643500144	165.79327477293242	165.77811002731323	167.82166194915771	166.5397207736969	0.761610746383667	168.1294128894806	0.307750940322876	1.5896921157836914	[('l', 166.5397207736969)]	[('l', 168.1294128894806)]	1.0	48.0	sub-01	ses-005	mock	1
50	6	long	u	l	2.089766365993793	172.78163915558503	172.76647996902466	174.85608983039856	173.4019639492035	0.635483980178833	175.13271498680115	0.2766251564025879	1.7307510375976562	[('u', 173.4019639492035)]	[('u', 175.13271498680115)]	1.0	49.0	sub-01	ses-005	mock	1
51	6	long	d	l	2.665239691095876	177.21956579995754	177.2043058872223	179.86945605278015	177.8350670337677	0.6307611465454102	180.1247169971466	0.2552609443664551	2.2896499633789062	[('d', 177.8350670337677)]	[('d', 180.1247169971466)]	1.0	50.0	sub-01	ses-005	mock	1
52	6	long	r	l	2.5563135018997007	181.47038526061309	181.4550828933716	184.01151204109192	181.8370177745819	0.3819348812103271	184.2474718093872	0.235959768295288	2.410454034805298	[('r', 181.8370177745819)]	[('r', 184.2474718093872)]	1.0	51.0	sub-01	ses-005	mock	1
53	6	long	b	r	1.5291112242092542	186.5266454023392	186.51155400276184	188.04043292999268	186.95958590507507	0.4480319023132324	188.360378742218	0.3199458122253418	1.4007928371429443	[('b', 186.95958590507507)]	[('b', 188.36037874221802)]	1.0	52.0	sub-01	ses-005	mock	1
54	6	long	x	r	2.2798420426550483	190.93040796093695	190.91531991958615	193.19499492645264	191.39264702796936	0.4773271083831787	193.49242115020752	0.2974262237548828	2.099774122238159	[('x', 191.39264702796936)]	[('x', 193.49242115020752)]	1.0	53.0	sub-01	ses-005	mock	1
55	6	long	y	r	1.0404367948806514	195.07089218743675	195.0556378364563	196.09602904319763	195.43432307243347	0.3786852359771728	196.66485023498532	0.5688211917877197	1.23052716255188	[('y', 195.43432307243347)]	[('y', 196.66485023498535)]	1.0	54.0	sub-01	ses-005	mock	1
56	6	long	a	r	2.136867897737297	197.79342916582308	197.7781138420105	199.91499304771423	198.1673319339752	0.3892180919647217	200.17720675468445	0.2622137069702148	2.0098748207092285	[('a', 198.16733193397522)]	[('a', 200.17720675468445)]	1.0	55.0	sub-01	ses-005	mock	1
57	7	long	x	r	2.548467378868433	201.9559638354154	201.9406819343567	204.4894289970398	202.6891417503357	0.7484598159790039	204.8096067905426	0.3201777935028076	2.120465040206909	[('x', 202.6891417503357)]	[('x', 204.8096067905426)]	1.0	56.0	sub-01	ses-005	mock	1
58	7	long	y	r	2.363640598206967	209.62560882544483	209.610515832901	211.9740560054779	210.3316309452057	0.7211151123046875	212.28174591064453	0.307689905166626	1.9501149654388428	[('y', 210.3316309452057)]	[('y', 212.28174591064453)]	1.0	57.0	sub-01	ses-005	mock	1
59	7	long	b	r	2.851193276585322	213.88156130370808	213.86636996269223	216.71748089790344	214.3738739490509	0.5075039863586426	216.99400687217712	0.2765259742736816	2.6201329231262207	[('b', 214.3738739490509)]	[('b', 216.99400687217712)]	1.0	58.0	sub-01	ses-005	mock	1
60	7	long	a	r	1.1742585994030814	218.76468362899797	218.74940299987796	219.92348289489743	219.1457731723785	0.3963701725006103	220.2768921852112	0.3534092903137207	1.1311190128326416	[('a', 219.14577317237854)]	[('a', 220.27689218521118)]	1.0	59.0	sub-01	ses-005	mock	1
61	7	long	l	l	2.957236684465528	221.870191122709	221.85477900505063	224.81219792366028	222.419203042984	0.5644240379333496	224.29945611953733	-0.5127418041229248	1.8802530765533447	[('l', 222.419203042984), ('l', 224.3413529396057)]	[('l', 224.29945611953735), ('l', 225.1118199825287)]	1.0	60.0	sub-01	ses-005	mock	1
62	7	long	r	l	2.2338679937495143	227.34921126503585	227.3339228630066	229.56791996955872	227.723562002182	0.389639139175415	230.10373210906985	0.5358121395111084	2.3801701068878174	[('r', 227.723562002182)]	[('r', 230.10373210906982)]	1.0	61.0	sub-01	ses-005	mock	1
63	7	long	d	l	2.4303787327448387	232.30819990231927	232.29288482666016	234.7234170436859	232.62646579742432	0.3335809707641601	235.0263719558716	0.3029549121856689	2.3999061584472656	[('d', 232.62646579742432)]	[('d', 235.02637195587158)]	1.0	62.0	sub-01	ses-005	mock	1
64	7	long	u	l	2.057789839505809	236.405482936306	236.39012384414676	238.448009967804	236.7389588356018	0.3488349914550781	238.75012683868408	0.3021168708801269	2.0111680030822754	[('u', 236.7389588356018)]	[('u', 238.75012683868408)]	1.0	63.0	sub-01	ses-005	mock	1
65	8	short	b	r	0.3	240.01166258627063	239.99630093574524	240.29628586769104	240.48209500312805	0.4857940673828125	240.70249581336972	0.4062099456787109	0.2204008102416992	[('b', 240.48209500312805)]	[('b', 240.70249581336975)]	1.0	64.0	sub-01	ses-005	mock	1
66	8	short	x	r	0.3	245.1590670740549	245.1438999176025	245.44368886947632	245.68417096138	0.5402710437774658	245.87407898902893	0.4303901195526123	0.1899080276489257	[('x', 245.68417096138)]	[('x', 245.87407898902893)]	1.0	65.0	sub-01	ses-005	mock	1
67	8	short	y	r	0.3	247.10111384206948	247.08620882034305	247.3860819339752	247.55646514892575	0.4702563285827636	247.79594612121585	0.4098641872406006	0.239480972290039	[('y', 247.55646514892578)]	[('y', 247.79594612121582)]	1.0	66.0	sub-01	ses-005	mock	1
68	8	short	a	r	0.3	249.86904493037272	249.85394287109372	250.15357995033264	250.11695790290835	0.2630150318145752	250.3381288051605	0.1845488548278808	0.2211709022521972	[('a', 250.11695790290833)]	[('a', 250.33812880516052)]	1.0	67.0	sub-01	ses-005	mock	1
69	8	short	l	l	0.3	252.65829535610385	252.64311003685	252.94285798072812	253.2700309753418	0.6269209384918213	253.51083087921145	0.5679728984832764	0.2407999038696289	[('l', 253.2700309753418)]	[('l', 253.51083087921143)]	1.0	68.0	sub-01	ses-005	mock	1
70	8	short	u	l	0.3	254.6541879536132	254.63900804519653	254.93875002861023	254.9617941379547	0.3227860927581787	255.182715177536	0.2439651489257812	0.2209210395812988	[('u', 254.9617941379547)]	[('u', 255.182715177536)]	1.0	69.0	sub-01	ses-005	mock	1
71	8	short	d	l	0.3	256.8083820856956	256.79307794570923	257.0929229259491	257.4362988471985	0.6432209014892578	257.6670777797699	0.5741548538208008	0.2307789325714111	[('r', 257.10334372520447), ('d', 257.4362988471985)]	[('r', 257.2141399383545), ('d', 257.6670777797699)]	1.0	70.0	sub-01	ses-005	mock	1
72	8	short	r	l	0.3	258.9118521016956	258.8963749408722	259.19637989997864	259.2487688064575	0.3523938655853271	259.45938777923584	0.2630078792572021	0.2106189727783203	[('r', 259.2487688064575)]	[('r', 259.45938777923584)]	1.0	71.0	sub-01	ses-005	mock	1
73	9	long	d	l	2.097627007854649	260.86631106203043	260.8509478569031	262.9486849308014	261.41134881973267	0.5604009628295898	263.2516210079193	0.3029360771179199	1.8402721881866453	[('d', 261.41134881973267)]	[('d', 263.2516210079193)]	1.0	72.0	sub-01	ses-005	mock	1
74	9	long	r	l	2.7400242964936385	268.6950869918672	268.67998003959656	271.41983103752136	269.3343069553375	0.6543269157409668	271.6939687728882	0.2741377353668213	2.359661817550659	[('r', 269.3343069553375)]	[('r', 271.6939687728882)]	1.0	73.0	sub-01	ses-005	mock	1
75	9	long	u	l	2.561058352572911	273.1042041645684	273.08888387680054	275.6501269340515	273.61620593070984	0.5273220539093018	275.9359858036041	0.2858588695526123	2.319779872894287	[('u', 273.61620593070984)]	[('u', 275.9359858036041)]	1.0	74.0	sub-01	ses-005	mock	1
76	9	long	l	l	2.1360891221878644	278.6106365385449	278.59544587135315	280.73154282569885	278.91808676719666	0.3226408958435058	281.0279698371887	0.2964270114898681	2.109883069992065	[('l', 278.91808676719666)]	[('l', 281.0279698371887)]	1.0	75.0	sub-01	ses-005	mock	1
77	9	long	x	r	1.142072116395774	283.23020806674685	283.2148950099945	284.356920003891	283.7402858734131	0.5253908634185791	284.74063873291016	0.383718729019165	1.0003528594970703	[('x', 283.7402858734131)]	[('x', 284.74063873291016)]	1.0	76.0	sub-01	ses-005	mock	1
78	9	long	a	r	2.9273255210020586	287.1751239468382	287.1599500179291	290.0871648788452	287.6430881023407	0.4831380844116211	289.40369510650635	-0.6834697723388672	1.7606070041656494	[('a', 287.6430881023407), ('a', 289.43519711494446)]	[('a', 289.40369510650635), ('a', 290.3548421859741)]	1.0	77.0	sub-01	ses-005	mock	1
79	9	long	b	r	2.2917882261333125	292.29073975829533	292.2755079269409	294.56745290756226	292.56704902648926	0.2915410995483398	294.85720801353455	0.28975510597229	2.290158987045288	[('b', 292.56704902648926)]	[('b', 294.85720801353455)]	1.0	78.0	sub-01	ses-005	mock	1
80	9	long	y	r	2.5983171284334468	296.4679583259285	296.452663898468	299.0510878562927	296.79945278167725	0.3467888832092285	299.3094267845154	0.2583389282226562	2.5099740028381348	[('y', 296.79945278167725)]	[('y', 299.3094267845154)]	1.0	79.0	sub-01	ses-005	mock	1
1	0	long	l	l	2.665239691095876	3.0	3.00077203498222	5.667383917956613	3.5000070889946078	0.499235054012388	5.981464792042971	0.3140808740863576	2.4814577030483638	[('5', 1.4852552270749584), ('5', 2.973252917989157), ('lshift', 3.499954231083393), ('l', 3.5000070889946073), ('percent', 4.46696333005093), ('percent', 5.94967295601964)]	[('5', 0.0009010600624606013), ('5', 1.4935086220502853), ('5', 2.980929588084109), ('percent', 4.469302155077457), ('percent', 5.957299874979071), ('lshift', 5.981429993058555), ('l', 5.981464792042971)]	1.0	0.0	sub-01	ses-007	mri	1
2	0	long	r	l	2.583450076165329	7.185199934915241	7.188548699952662	9.767232049023733	7.624541491852142	0.4359927918994799	10.002436866867356	0.2352048178436234	2.377895375015214	[('5', 7.450734337908216), ('lshift', 7.624490207876079), ('r', 7.624541491852142), ('percent', 8.93872755591292), ('5', 10.426936209900305)]	[('5', 7.453664782922715), ('percent', 8.941762819886208), ('lshift', 10.002409491920844), ('r', 10.002436866867356), ('5', 10.429336689878255)]	1.0	1.0	sub-01	ses-007	mri	1
3	0	long	u	l	1.9123006644330969	12.252132417094614	12.255021180957556	14.1671050459845	12.723816056037322	0.4687948750797659	14.484694594983011	0.3175895489985123	1.7608785389456898	[('5', 11.909095681970939), ('lshift', 12.723744962946512), ('u', 12.723816056037322), ('percent', 13.410537332994863), ('5', 14.898452110006474)]	[('5', 11.917397023993544), ('percent', 13.413553394027986), ('lshift', 14.48466603900306), ('u', 14.484694594983011), ('5', 14.901433508959599)]	1.0	2.0	sub-01	ses-007	mri	1
4	0	long	d	l	2.78354600156416	15.947340800430991	15.953492902917787	18.735646505956534	16.209744118968956	0.2562512160511687	19.003340236959048	0.2676937310025096	2.7935961179900914	[('lshift', 16.209685052977875), ('d', 16.209744118968956), ('percent', 16.386799820000306), ('percent', 17.869400834897533), ('5', 19.370872874977067)]	[('percent', 16.389232113957405), ('percent', 17.877015781006776), ('lshift', 19.003300771932118), ('d', 19.003340236959048), ('5', 19.373263562913053)]	1.0	3.0	sub-01	ses-007	mri	1
5	0	long	b	r	1.7668830376515554	20.399979678202776	20.40264585299883	22.17004143900704	20.86203968396876	0.4593938309699297	22.444149734918028	0.2741082959109917	1.582110050949268	[('5', 20.853372410987504), ('lshift', 20.86199302598834), ('b', 20.86203968396876), ('percent', 22.341378213954158)]	[('percent', 20.862062142929062), ('percent', 22.349019511020742), ('lshift', 22.44411677098833), ('b', 22.444149734918028)]	1.0	4.0	sub-01	ses-007	mri	1
6	0	long	y	r	2.057789839505809	24.696333197785957	24.703336279955693	26.751134000951424	25.020798531943	0.3174622519873082	27.04758450901136	0.2964505080599338	2.026785977068357	[('lshift', 25.02072676597163), ('y', 25.020798531943), ('percent', 25.32565686595626), ('percent', 26.813502299948595)]	[('5', 23.83734137599822), ('percent', 25.33322829194367), ('percent', 26.82118203898426), ('lshift', 27.047554621007293), ('y', 27.047584509011358)]	1.0	5.0	sub-01	ses-007	mri	1
7	0	long	a	r	1.1742585994030814	28.440501852274306	28.437651939922944	29.61942966992501	28.894858271931295	0.4572063320083543	30.066643771948293	0.4472141020232811	1.1717855000169948	[('5', 28.306780338985845), ('lshift', 28.8947529689176), ('a', 28.894858271931298), ('percent', 29.794341845903546)]	[('5', 28.30926557991188), ('percent', 29.797250294941477), ('lshift', 30.06661149894353), ('a', 30.066643771948293)]	1.0	6.0	sub-01	ses-007	mri	1
8	0	long	x	r	2.205526752143288	31.53597553016872	31.53667617694009	33.73666311590932	31.815908155869693	0.2792319789296016	34.01070625393186	0.2740431380225345	2.194798098062165	[('5', 31.295781266875565), ('lshift', 31.81584050494712), ('x', 31.815908155869693), ('percent', 32.778379862895235), ('5', 34.26649739185814)]	[('5', 31.295810495852493), ('percent', 32.78131514089182), ('lshift', 34.01067136088386), ('x', 34.01070625393186), ('5', 34.269455428933725)]	1.0	7.0	sub-01	ses-007	mri	1
9	1	long	y	r	2.889337834099168	35.423602465817744	35.419452379923314	38.31931236095261	35.80177583999466	0.3823234600713476	38.5862958249636	0.2669834640109911	2.784519984968938	[('5', 35.749329507933), ('lshift', 35.80172293295618), ('y', 35.80177583999466), ('percent', 37.250510514946654), ('5', 38.7338368910132)]	[('5', 35.75702256395016), ('percent', 37.2534372479422), ('lshift', 38.586258159950376), ('y', 38.5862958249636), ('5', 38.741327547002584)]	1.0	8.0	sub-01	ses-007	mri	1
10	1	long	x	r	2.224191445444843	44.202536327077205	44.20505481096916	46.42139263194986	44.74566553090699	0.5406107199378312	46.71528602298349	0.2938933910336345	1.9696204920765013	[('5', 40.22094829392154), ('5', 41.709427115973085), ('5', 43.20533689693548), ('5', 44.69315365690272), ('lshift', 44.745607333956286), ('x', 44.74566553090699), ('percent', 46.18637042993214)]	[('5', 40.22920709394384), ('5', 41.7169602829963), ('5', 43.21300439699553), ('5', 44.700763536966406), ('percent', 46.18930243293289), ('lshift', 46.715228984947316), ('x', 46.71528602298349)]	1.0	9.0	sub-01	ses-007	mri	1
11	1	long	b	r	2.2798420426550483	49.23051346168579	49.2356293159537	51.50276115501765	49.53170734492596	0.2960780289722606	51.78101327887271	0.2782521238550544	2.249305933946744	[('5', 47.674570137867704), ('5', 49.16485930385534), ('lshift', 49.53166132187471), ('b', 49.53170734492596), ('percent', 50.65908628387842), ('5', 52.14132421289105)]	[('5', 47.67761642287951), ('5', 49.17262977093924), ('percent', 50.66149995289743), ('lshift', 51.7809809158789), ('b', 51.781013278872706), ('5', 52.14886193186976)]	1.0	10.0	sub-01	ses-007	mri	1
12	1	long	a	r	2.561058352572911	53.65153311550186	53.65261320292484	56.21874565701	53.96842567704152	0.315812474116683	56.484095636056736	0.2653499790467322	2.515669959015213	[('5', 53.62894181406591), ('lshift', 53.96835715207271), ('a', 53.96842567704152), ('percent', 55.135678122984245), ('5', 56.623486187076196)]	[('5', 53.653253713971935), ('percent', 55.13571824901737), ('lshift', 56.48407095903531), ('a', 56.484095636056736), ('5', 56.62352166301571)]	1.0	11.0	sub-01	ses-007	mri	1
13	1	long	r	l	1.922958724505864	58.17638640537179	58.17049867392052	60.099472520989366	58.463464093976654	0.2929654200561344	60.38608557393309	0.2866130529437214	1.9226214799564327	[('5', 58.100846174987964), ('lshift', 58.463411720935255), ('r', 58.463464093976654), ('percent', 59.594262080965564), ('5', 61.09057225298602)]	[('5', 58.10864562098868), ('percent', 59.59742046392057), ('lshift', 60.38605127600022), ('r', 60.38608557393309), ('5', 61.09266414993908)]	1.0	12.0	sub-01	ses-007	mri	1
14	1	long	l	l	1.5291112242092542	61.921736762512175	61.92065386194736	63.449524887953885	62.4505114860367	0.5298576240893453	63.82970441703219	0.3801795290783047	1.379192930995487	[('lshift', 62.45046102302149), ('l', 62.4505114860367), ('percent', 62.58319085894618), ('5', 64.06653218902647)]	[('percent', 62.58322590298485), ('lshift', 63.829678641981445), ('l', 63.82970441703219), ('5', 64.06884998094756)]	1.0	13.0	sub-01	ses-007	mri	1
15	1	long	u	l	2.548467378868433	65.38209688102944	65.38584602100309	67.93567693291698	65.80536617699545	0.4195201559923589	68.21001409890596	0.2743371659889817	2.404647921910509	[('5', 65.54883247998077), ('lshift', 65.8053064889973), ('u', 65.80536617699545), ('percent', 67.05011977092363), ('5', 68.53360628697556)]	[('5', 65.55703473894391), ('percent', 67.05320011090953), ('lshift', 68.20998703595251), ('u', 68.21001409890596), ('5', 68.54115267901216)]	1.0	14.0	sub-01	ses-007	mri	1
16	1	long	d	l	2.8874961570292483	69.56524516082952	69.56888442195486	72.45375838596374	69.8062392231077	0.2373548011528328	72.72697336610872	0.273214980144985	2.9207341430010274	[('lshift', 69.8061909340322), ('d', 69.8062392231077), ('percent', 70.02710182906594), ('percent', 71.50895445107017), ('5', 73.01061493600719)]	[('percent', 70.02892471209634), ('percent', 71.51663617207669), ('lshift', 72.72693317302037), ('d', 72.72697336610872), ('5', 73.0130265140906)]	1.0	15.0	sub-01	ses-007	mri	1
17	2	long	x	r	2.851193276585322	74.03247727058637	74.0374611109728	76.88450524699874	74.54157941800077	0.5041183070279658	77.16252602892928	0.278020781930536	2.620946610928513	[('5', 74.49317475990392), ('lshift', 74.54152238892857), ('x', 74.54157941800077), ('percent', 75.98670896200929), ('5', 77.47496242099442)]	[('5', 74.50080865994096), ('percent', 75.98908207390923), ('lshift', 77.16249600297306), ('x', 77.16252602892928), ('5', 77.47675050701946)]	1.0	16.0	sub-01	ses-007	mri	1
18	2	long	a	r	1.875174422525385	81.59402172882031	81.58538510499056	83.46445043198764	82.04367786401417	0.4582927590236068	83.76494988601189	0.3004994540242478	1.72127202199772	[('5', 78.96498513803817), ('5', 80.45319075905718), ('5', 81.94076563999988), ('lshift', 82.04340001102537), ('a', 82.04367786401417), ('percent', 83.43443820497487)]	[('5', 78.97249969898257), ('5', 80.46062934305519), ('5', 81.94898426102009), ('percent', 83.43662799103186), ('lshift', 83.7649142240407), ('a', 83.76494988601189)]	1.0	17.0	sub-01	ses-007	mri	1
19	2	long	y	r	2.2352709941517537	85.43386389049819	85.43575867498294	87.66893707797863	85.91058399598114	0.4748253209982067	87.95499152492266	0.2860544469440356	2.04440752894152	[('5', 84.93014159798622), ('lshift', 85.91049532592297), ('y', 85.91058399598114), ('percent', 86.41850525897462), ('percent', 87.90094154688995)]	[('5', 84.93314793694299), ('percent', 86.42093947390094), ('percent', 87.90860772388987), ('lshift', 87.95496658189222), ('y', 87.95499152492266)]	1.0	18.0	sub-01	ses-007	mri	1
20	2	long	b	r	2.7400242964936385	90.00872807257258	90.00189193396363	92.74916377698536	90.25768019491808	0.2557882609544322	93.0681986809941	0.3190349040087312	2.8105184860760346	[('5', 89.39442760194652), ('lshift', 90.25763022294268), ('b', 90.25768019491807), ('percent', 90.90529391798191), ('percent', 92.37309842498507)]	[('5', 89.39683388394769), ('percent', 90.90532523591537), ('percent', 92.38073201593943), ('lshift', 93.06815739697777), ('b', 93.0681986809941)]	1.0	19.0	sub-01	ses-007	mri	1
21	2	long	l	l	1.0404367948806514	95.55159613276184	95.5516103230184	96.58658996096348	96.06529596389736	0.5136856408789754	97.0902410679264	0.5036511069629341	1.0249451040290296	[('5', 93.86618760088459), ('5', 95.34900028794073), ('lshift', 96.06524777994491), ('l', 96.06529596389737), ('percent', 96.85023404995445)]	[('5', 93.86855214589741), ('5', 95.35673490387853), ('percent', 96.85315219592303), ('lshift', 97.09020612691529), ('l', 97.0902410679264)]	1.0	20.0	sub-01	ses-007	mri	1
22	2	long	d	l	2.9273255210020586	98.23407969565706	98.2316999429604	101.16696569998749	98.83573046897072	0.6040305260103196	101.48973309493158	0.3227673949440941	2.6540026259608567	[('5', 98.33813937590457), ('lshift', 98.55025063990615), ('r', 98.55030722799711), ('lshift', 98.8356717149727), ('d', 98.83573046897072), ('percent', 99.82624105992727), ('percent', 101.308710273006)]	[('5', 98.34108430496417), ('lshift', 98.62479929393157), ('r', 98.62482183298562), ('percent', 99.82862461893819), ('percent', 101.31641369697172), ('lshift', 101.48970653198194), ('d', 101.48973309493158)]	1.0	21.0	sub-01	ses-007	mri	1
23	2	long	u	l	2.4303787327448387	104.08506614888408	104.0852322569117	106.5200138449436	104.6136422980344	0.5284100411226973	106.81321889103856	0.293205046094954	2.199576593004167	[('5', 102.81004003004637), ('5', 104.29306428402197), ('lshift', 104.61358426208608), ('u', 104.61364229803439), ('percent', 105.78631340898573), ('5', 107.27422900206875)]	[('5', 102.81294361397158), ('5', 104.30068081105128), ('percent', 105.7886684620753), ('lshift', 106.81316829007119), ('u', 106.81321889103856), ('5', 107.27664009202272)]	1.0	22.0	sub-01	ses-007	mri	1
24	2	long	r	l	2.043696643500144	109.1069476149324	109.10137273999862	111.14815544593148	109.4981434729416	0.3967707329429686	111.43761362798978	0.2894581820582971	1.939470155048184	[('5', 108.7653700329829), ('lshift', 109.49808356701396), ('r', 109.49814347294159), ('percent', 110.25800936098676), ('5', 111.74678457190748)]	[('5', 108.77243807690684), ('percent', 110.26098864898086), ('lshift', 111.43758408201393), ('r', 111.43761362798978), ('5', 111.74853658000939)]	1.0	23.0	sub-01	ses-007	mri	1
25	3	long	x	r	1.142072116395774	112.73622402799224	112.73615820193665	113.88461435295176	113.24528200097848	0.5091237990418449	114.36090173607226	0.476287383120507	1.115619735093787	[('5', 113.22878585301805), ('lshift', 113.24522755504586), ('x', 113.24528200097848), ('5', 114.73002492403612)]	[('5', 113.23634800699074), ('lshift', 114.36025853396859), ('x', 114.36090173607226), ('5', 114.7330033769831)]	1.0	24.0	sub-01	ses-007	mri	1
26	3	long	y	r	2.2917882261333125	118.35529240391492	118.34750680497382	120.6512333919527	118.80041704291943	0.4529102379456162	120.93488818989135	0.2836547979386523	2.134471146971918	[('5', 116.21299284195993), ('5', 117.70087827788666), ('lshift', 118.80035374092404), ('y', 118.80041704291943), ('percent', 119.19459757395089), ('percent', 120.6847055508988)]	[('5', 116.2205165559426), ('5', 117.70835678488947), ('percent', 119.19638295192271), ('percent', 120.6924826229224), ('lshift', 120.9348411889514), ('y', 120.93488818989135)]	1.0	25.0	sub-01	ses-007	mri	1
27	3	long	b	r	2.363640598206967	122.99524090842692	123.00096983695404	125.35145387297962	123.39124044787604	0.3902706109220162	125.62574636586942	0.2742924928897992	2.234505917993374	[('5', 122.17809047189075), ('lshift', 123.3911766668316), ('b', 123.39124044787604), ('percent', 123.66593181982171), ('percent', 125.14872070692945)]	[('5', 122.1805892388802), ('percent', 123.66893677192274), ('percent', 125.15647609985899), ('lshift', 125.62572247185744), ('b', 125.62574636586942)]	1.0	26.0	sub-01	ses-007	mri	1
28	3	long	a	r	2.5983171284334468	127.54717179708898	127.5481734930072	130.15064245997928	127.948277613963	0.4001041209558025	130.42758089106064	0.276938431081362	2.4793032770976424	[('5', 126.65041348000523), ('lshift', 127.9482256739866), ('a', 127.948277613963), ('percent', 128.13355663605034), ('percent', 129.62075812800322), ('5', 131.114383792039)]	[('5', 126.65281778899953), ('percent', 128.14077153301332), ('percent', 129.62846924806945), ('lshift', 130.42755463696085), ('a', 130.42758089106064), ('5', 131.11660001298878)]	1.0	27.0	sub-01	ses-007	mri	1
29	3	long	l	l	2.5563135018997007	132.7309280184851	132.7323192579206	135.2811103130225	133.10918600589503	0.3768667479744181	135.61408932693303	0.3329790139105171	2.5049033210380003	[('5', 132.60485451691784), ('lshift', 133.1090716229519), ('l', 133.10918600589503), ('percent', 134.09832705394365), ('percent', 135.5807039049687)]	[('5', 132.61252775695175), ('percent', 134.1007387599675), ('percent', 135.58838510292117), ('lshift', 135.61403495795093), ('l', 135.61408932693303)]	1.0	28.0	sub-01	ses-007	mri	1
30	3	long	r	l	2.2338679937495143	138.23261554178842	138.23505699192174	140.46527452592272	138.71508041687775	0.4800234249560162	140.7667597118998	0.3014851859770715	2.0516792950220406	[('5', 137.07432953687385), ('5', 138.5645192619413), ('lshift', 138.71501548192464), ('r', 138.71508041687775), ('percent', 140.05814453284256)]	[('5', 137.07674069388304), ('5', 138.57262552692555), ('percent', 140.06060840492137), ('lshift', 140.76672810385935), ('r', 140.7667597118998)]	1.0	29.0	sub-01	ses-007	mri	1
31	3	long	d	l	1.2867065748180928	142.83862601313294	142.83517399197444	144.11819785798434	143.40817542094737	0.5730014289729297	144.6281016599387	0.5099038019543514	1.21992623899132	[('5', 141.5461331269471), ('5', 143.02862040803302), ('lshift', 143.40811508602928), ('d', 143.40817542094737), ('percent', 144.52999110298697)]	[('5', 141.54850799194537), ('5', 143.03629530000035), ('percent', 144.53238597500604), ('lshift', 144.62807167693973), ('d', 144.6281016599387)]	1.0	30.0	sub-01	ses-007	mri	1
32	3	long	u	l	1.8293238799810472	146.26884884300992	146.26704170601442	148.09849581099115	146.65116462192964	0.3841229159152135	148.37983664299827	0.2813408320071175	1.7286720210686326	[('5', 146.0178541779751), ('lshift', 146.65111154294573), ('u', 146.65116462192964), ('percent', 147.50581580097787), ('5', 148.99370918993372)]	[('5', 146.02089067397173), ('percent', 147.5087708029896), ('lshift', 148.37980912299827), ('u', 148.37983664299827), ('5', 148.99667850299738)]	1.0	31.0	sub-01	ses-007	mri	1
33	4	long	d	l	1.2365488517378664	149.90164273899097	149.90154968900606	151.13462242193054	150.5810327399522	0.6794830509461462	151.65332603896968	0.5187036170391366	1.072293299017474	[('5', 150.4850219679065), ('lshift', 150.5809708479792), ('d', 150.5810327399522), ('5', 151.97801746090408)]	[('5', 150.49220701295417), ('lshift', 151.65330288594123), ('d', 151.65332603896968), ('5', 151.98038704995997)]	1.0	32.0	sub-01	ses-007	mri	1
34	4	long	l	l	2.097627007854649	155.77265055106366	155.76390087394975	157.86682275601197	156.18695484497584	0.4230539710260927	158.140717761009	0.2738950049970299	1.953762916033156	[('5', 153.46031904802658), ('5', 154.94867068401072), ('lshift', 156.18690153001808), ('l', 156.18695484497584), ('percent', 156.45021217199974), ('percent', 157.93257296201773)]	[('5', 153.4685218950035), ('5', 154.95625125104561), ('percent', 156.45322039397433), ('percent', 157.94013295101468), ('lshift', 158.14068674005102), ('l', 158.140717761009)]	1.0	33.0	sub-01	ses-007	mri	1
35	4	long	u	l	1.8473095986778088	160.74492889330688	160.7495324909687	162.58413138694596	161.33418954594526	0.5846570549765602	162.8806059740018	0.2964745870558545	1.5464164280565456	[('5', 159.42610315000638), ('5', 160.90872505796142), ('lshift', 161.33412464999128), ('u', 161.33418954594526), ('percent', 162.40987168997526)]	[('5', 159.4285447159782), ('5', 160.91636395896785), ('percent', 162.41227848094422), ('lshift', 162.88057320099324), ('u', 162.8806059740018)]	1.0	34.0	sub-01	ses-007	mri	1
36	4	long	r	l	1.0375796008727105	165.3433874139667	165.3498123359168	166.38028586201835	165.64094927697442	0.2911369410576299	166.6875579500338	0.307272088015452	1.0466086730593815	[('5', 163.8978170240298), ('5', 165.38070492097177), ('lshift', 165.64088036306202), ('r', 165.64094927697442), ('5', 166.87360156001523)]	[('5', 163.9007274180185), ('5', 165.3884138930589), ('lshift', 166.68694924598094), ('r', 166.6875579500338), ('5', 166.87679251702502)]	1.0	35.0	sub-01	ses-007	mri	1
37	4	long	b	r	2.957236684465528	169.09424692731278	169.09694358694833	172.05065505497623	169.49845554295462	0.4015119560062885	172.29923289990984	0.2485778449336066	2.800777356955223	[('5', 168.36436286196113), ('lshift', 169.4984028659528), ('b', 169.49845554295462), ('percent', 169.85775221092626), ('percent', 171.34070348087698), ('5', 172.8421693899436)]	[('5', 168.372192995972), ('percent', 169.8601337269647), ('percent', 171.3484852599213), ('lshift', 172.29919844598044), ('b', 172.29923289990984), ('5', 172.84451472293586)]	1.0	36.0	sub-01	ses-007	mri	1
38	4	long	x	r	2.1360891221878644	175.01416063048651	175.0168281509541	177.14994744199794	175.41474447387736	0.3979163229232654	177.44052467192523	0.2905772299272939	2.025780198047869	[('5', 174.3244965688791), ('lshift', 175.41468655585777), ('x', 175.41474447387736), ('percent', 175.81798715889454), ('percent', 177.30024937388953)]	[('5', 174.33207018487155), ('percent', 175.82043859688565), ('percent', 177.30798205488827), ('lshift', 177.44049976288807), ('x', 177.44052467192523)]	1.0	37.0	sub-01	ses-007	mri	1
39	4	long	y	r	2.089766365993793	179.01089193651916	179.01615826494526	181.0967679159949	179.3641859019408	0.348027636995539	181.4003215529956	0.3035536370007321	2.036135651054792	[('5', 178.79760940896813), ('lshift', 179.36410579294898), ('y', 179.3641859019408), ('percent', 180.28970352897886), ('5', 181.78324150992557)]	[('5', 178.80469952290878), ('percent', 180.29271496494766), ('lshift', 181.4002850339748), ('y', 181.4003215529956), ('5', 181.78328096994665)]	1.0	38.0	sub-01	ses-007	mri	1
40	4	long	a	r	2.136867897737297	183.20791016433984	183.2007502960041	185.34641319199	183.5100830680458	0.309332772041671	185.63877674005928	0.292363548069261	2.128693672013469	[('5', 183.26048499997705), ('lshift', 183.5100306160748), ('a', 183.5100830680458), ('percent', 184.75842067203484), ('5', 186.2499809380388)]	[('5', 183.26826862606686), ('percent', 184.75845397706144), ('lshift', 185.63873009104282), ('a', 185.63877674005926), ('5', 186.2521342850523)]	1.0	39.0	sub-01	ses-007	mri	1
41	5	short	x	r	0.3	187.7086823349441	187.70091563591268	187.99644941091535	188.19812313094732	0.4972074950346723	188.429411769961	0.4329623590456322	0.2312886390136554	[('5', 187.73223578894977), ('lshift', 188.1980532669695), ('x', 188.19812313094735)]	[('5', 187.7404060140252), ('lshift', 188.4287749469513), ('x', 188.429411769961)]	1.0	40.0	sub-01	ses-007	mri	1
42	5	short	y	r	0.3	192.715547014576	192.7174215069972	193.017270850949	193.0717614759924	0.3543399689951911	193.38951442297548	0.3722435720264911	0.3177529469830915	[('5', 189.2255577229662), ('5', 190.70830651698634), ('5', 192.2042730130488), ('lshift', 193.07169048301876), ('y', 193.0717614759924), ('5', 193.69765751902014)]	[('5', 189.22856253001373), ('5', 190.71603000699542), ('5', 192.21190859598573), ('lshift', 193.3888909110101), ('y', 193.38951442297548), ('5', 193.70002705103252)]	1.0	41.0	sub-01	ses-007	mri	1
43	5	short	a	r	0.3	195.096340568438	195.10072292399127	195.4002456360031	195.41164465993643	0.3109217359451577	195.65936139400583	0.2591157580027357	0.2477167340693995	[('5', 195.1804608729435), ('lshift', 195.41158000694122), ('a', 195.41164465993643)]	[('5', 195.18821495992597), ('lshift', 195.65875878499355), ('a', 195.65936139400583)]	1.0	42.0	sub-01	ses-007	mri	1
44	5	short	b	r	0.3	197.73057673520577	197.7325377590023	198.0283313539112	197.9904868239537	0.25794906495139	198.27360081893855	0.245269465027377	0.2831139949848875	[('5', 196.68206088396255), ('lshift', 197.99042639089748), ('b', 197.9904868239537), ('percent', 198.16988723888062)]	[('5', 196.68439991690684), ('percent', 198.17230699397624), ('lshift', 198.2735664359061), ('b', 198.27360081893858)]	1.0	43.0	sub-01	ses-007	mri	1
45	5	short	u	l	0.3	199.66376336296776	199.66254467191172	199.9672488139477	200.2287964039715	0.5662517320597544	200.50212266598828	0.5348738520406187	0.2733262620167807	[('5', 199.66754636599217), ('lshift', 200.22872995596845), ('u', 200.2287964039715)]	[('5', 199.66759420291055), ('lshift', 200.50209892191924), ('u', 200.50212266598828)]	1.0	44.0	sub-01	ses-007	mri	1
46	5	short	l	l	0.3	201.59373472399784	201.59864939097315	201.89786253299096	202.06551255099475	0.4668631600216031	202.2690902949544	0.3712277619633823	0.2035777439596131	[('5', 201.14579756103922), ('lshift', 202.06545127904974), ('l', 202.06551255099475), ('5', 202.64169566496275)]	[('5', 201.14818688004743), ('lshift', 202.26906008203514), ('l', 202.26909029495437), ('5', 202.64409780805)]	1.0	45.0	sub-01	ses-007	mri	1
47	5	short	r	l	0.3	203.78604660405412	203.78375920595136	204.07838079100475	204.05561379599385	0.2718545900424942	204.30229657096788	0.2239157799631357	0.2466827749740332	[('lshift', 204.055548239965), ('r', 204.05561379599385), ('percent', 204.12537042691838)]	[('percent', 204.13205853593536), ('lshift', 204.30226862896234), ('r', 204.30229657096788)]	1.0	46.0	sub-01	ses-007	mri	1
48	5	short	d	l	0.3	206.8245845162274	206.8155808639713	207.1113624739228	207.070459716022	0.2548788520507514	207.32316570403052	0.2118032301077619	0.2527059880085289	[('5', 205.61303801403847), ('lshift', 207.07040282094385), ('d', 207.07045971602201), ('percent', 207.1005246960558)]	[('5', 205.62017826503143), ('percent', 207.1076841210015), ('lshift', 207.32312455796637), ('d', 207.32316570403054)]	1.0	47.0	sub-01	ses-007	mri	1
49	6	short	r	l	0.3	209.8271432675841	209.83106393401977	210.131642970955	210.37268207385205	0.5416181398322806	210.6759668198647	0.5443238489096984	0.3032847460126504	[('5', 208.60155953385402), ('5', 210.08403380785603), ('lshift', 210.37262424686924), ('r', 210.37268207385205)]	[('5', 208.60466728394385), ('5', 210.09168596286327), ('lshift', 210.67594267288223), ('r', 210.6759668198647)]	1.0	48.0	sub-01	ses-007	mri	1
50	6	short	l	l	0.3	215.0185256418229	215.01571611093823	215.31700782396365	215.56375197705347	0.5480358661152422	215.80212311004288	0.4851152860792354	0.238371132989414	[('5', 211.57768171909265), ('5', 213.0600887411274), ('5', 214.55619610706344), ('lshift', 215.5636865220731), ('l', 215.56375197705347), ('5', 216.04979246202856)]	[('5', 211.58007502905093), ('5', 213.0678347380599), ('5', 214.56381571502425), ('lshift', 215.80209762009326), ('l', 215.80212311004288), ('5', 216.05222847801633)]	1.0	49.0	sub-01	ses-007	mri	1
51	6	short	u	l	0.3	217.70974546624305	217.7168274699943	218.0124852010049	218.45850724400952	0.7416797740152106	218.74137246899767	0.7288872679928318	0.2828652249881997	[('5', 217.53189187403768), ('lshift', 218.45844517997466), ('u', 218.45850724400952)]	[('5', 217.54013546498027), ('lshift', 218.74074739206117), ('u', 218.74137246899772)]	1.0	50.0	sub-01	ses-007	mri	1
52	6	short	d	l	0.3	220.4941869323889	220.49849978392007	220.79853313497733	220.982013729983	0.4835139460628852	221.25198015698697	0.4534470220096409	0.2699664270039648	[('5', 219.03081432997715), ('5', 220.50809017498977), ('lshift', 220.98195149505045), ('d', 220.982013729983)]	[('5', 219.03085139603354), ('5', 220.5157656739466), ('lshift', 221.251953479019), ('d', 221.25198015698697)]	1.0	51.0	sub-01	ses-007	mri	1
53	6	short	b	r	0.3	222.8335874366737	222.8327247629641	223.12933576700743	223.48846149409653	0.6557367311324924	223.7094950340688	0.58015926706139	0.221033539972268	[('5', 222.00944725703448), ('lshift', 223.48840074706823), ('b', 223.48846149409655), ('percent', 223.49364018510096)]	[('5', 222.0124539110111), ('percent', 223.50025723606814), ('lshift', 223.70945463702083), ('b', 223.70949503406882)]	1.0	52.0	sub-01	ses-007	mri	1
54	6	short	y	r	0.3	226.07851203954368	226.08362691500224	226.38175237202088	226.5406872399617	0.4570603249594569	226.9049793019658	0.5232269299449399	0.3642920620040968	[('5', 224.98027607996482), ('5', 226.47626114299055), ('lshift', 226.54061746795196), ('y', 226.5406872399617)]	[('5', 224.9881693039788), ('5', 226.4839144819416), ('lshift', 226.90494720102288), ('y', 226.9049793019658)]	1.0	53.0	sub-01	ses-007	mri	1
55	6	short	x	r	0.3	228.41044108824815	228.4122776929289	228.71529235097117	228.87456218898296	0.4622844960540533	229.22470067394897	0.5094083229778334	0.3501384849660098	[('5', 227.96977965394035), ('lshift', 228.87450457690284), ('x', 228.87456218898296), ('5', 229.457645063987)]	[('5', 227.97215159796178), ('lshift', 229.22466839989647), ('x', 229.22470067394897), ('5', 229.46006119798403)]	1.0	54.0	sub-01	ses-007	mri	1
56	6	short	a	r	0.3	230.57784557603247	230.58056842791848	230.880618379917	230.88258559582755	0.3020171679090708	231.15721248090267	0.276594100985676	0.2746268850751221	[('lshift', 230.88248009281233), ('a', 230.88258559582755), ('percent', 230.9406809938373)]	[('percent', 230.94799841486383), ('lshift', 231.15717870590743), ('a', 231.15721248090267)]	1.0	55.0	sub-01	ses-007	mri	1
57	7	short	l	l	0.3	233.4100696962556	233.41604902001563	233.71386834501757	233.71461897704285	0.2985699570272118	233.959193481016	0.2453251359984278	0.2445745039731264	[('5', 232.43364267400466), ('lshift', 233.71456918900367), ('l', 233.71461897704285), ('percent', 233.92943656095304)]	[('5', 232.43612101499457), ('percent', 233.931901775999), ('lshift', 233.95916791597847), ('l', 233.95919348101597)]	1.0	56.0	sub-01	ses-007	mri	1
58	7	short	d	l	0.3	238.2384595067145	238.23288310598585	238.53158234700092	238.8867447359953	0.6538616300094873	239.1360453210073	0.6044629740063101	0.2493005850119516	[('5', 235.4122963079717), ('5', 236.90035880100913), ('5', 238.38810369896237), ('lshift', 238.88668228895403), ('d', 238.8867447359953)]	[('5', 235.41988028096966), ('5', 236.90793495997787), ('5', 238.39578469994012), ('lshift', 239.13601580401883), ('d', 239.13604532100726)]	1.0	57.0	sub-01	ses-007	mri	1
59	7	short	r	l	0.3	240.39265363879693	240.395489935996	240.69502227997876	240.919376387028	0.5238864510320127	241.22370253200643	0.5286802520276979	0.304326144978404	[('5', 239.88947984203696), ('lshift', 240.91932720900513), ('r', 240.91937638702802), ('5', 241.37805531302)]	[('5', 239.89191002305597), ('lshift', 241.22367138799746), ('r', 241.22370253200643), ('5', 241.37987337599043)]	1.0	58.0	sub-01	ses-007	mri	1
60	7	short	u	l	0.3	242.87745669035283	242.8795135410037	243.18027626897677	243.18348933011293	0.3039757891092449	243.45075761002957	0.2704813410528004	0.2672682799166068	[('5', 242.859773520031), ('lshift', 243.1834266380174), ('u', 243.18348933011293)]	[('5', 242.88017429504544), ('lshift', 243.45073172508273), ('u', 243.45075761002954)]	1.0	59.0	sub-01	ses-007	mri	1
61	7	short	y	r	0.3	245.5201120299812	245.515004485962	245.81504688900893	245.9075644928962	0.3925600069342181	246.21197725494855	0.3969303659396246	0.3044127620523795	[('5', 244.36142314085737), ('5', 245.84424891194794), ('lshift', 245.90749490784947), ('y', 245.9075644928962)]	[('5', 244.3638678669231), ('5', 245.85191243386362), ('lshift', 246.21195272088517), ('y', 246.21197725494858)]	1.0	60.0	sub-01	ses-007	mri	1
62	7	short	x	r	0.3	247.5830671593718	247.58135261095595	247.88121769391	248.0368259429233	0.4554733319673687	248.3272876389092	0.4460699449991807	0.2904616959858686	[('5', 247.33733373694122), ('lshift', 248.03675872192252), ('x', 248.03682594292331), ('5', 248.82538924994878)]	[('5', 247.33974839292932), ('lshift', 248.326635088888), ('x', 248.32728763890918), ('5', 248.82754911587108)]	1.0	61.0	sub-01	ses-007	mri	1
63	7	short	a	r	0.3	250.03928397351208	250.02776879398152	250.3270513289608	250.5841694750125	0.5564006810309365	250.85706133092756	0.5300100019667298	0.272891855915077	[('lshift', 250.29817464598455), ('b', 250.2982504219981), ('percent', 250.31820507196244), ('lshift', 250.58411906193942), ('a', 250.58416947501246)]	[('percent', 250.32710023294203), ('lshift', 250.36631603701971), ('b', 250.36634247994516), ('lshift', 250.8564448399702), ('a', 250.85706133092754)]	1.0	62.0	sub-01	ses-007	mri	1
64	7	short	b	r	0.3	252.29927221638908	252.29895040590785	252.593601347995	252.51816602097824	0.2192156150704249	252.79519388603512	0.2015925380401313	0.2770278650568798	[('5', 251.80939705402125), ('lshift', 252.51810717093758), ('b', 252.51816602097824), ('5', 253.29730102303438)]	[('5', 251.81174548494164), ('lshift', 252.7945330479415), ('b', 252.79519388603512), ('5', 253.299692622968)]	1.0	63.0	sub-01	ses-007	mri	1
65	8	short	a	r	0.3	254.4847025578888	254.4825056019472	254.7823488349095	255.05923551495653	0.5767299130093306	255.3726684739813	0.5903196390718222	0.3134329590247944	[('5', 254.78250070195645), ('lshift', 255.05917062598746), ('a', 255.05923551495653)]	[('5', 254.78789665095974), ('lshift', 255.37263892998453), ('a', 255.37266847398132)]	1.0	64.0	sub-01	ses-007	mri	1
66	8	short	y	r	0.3	260.1131769861714	260.1158407269977	260.41574614692945	260.6163136028917	0.5004728758940473	260.9363316879608	0.5205855410313234	0.3200180850690231	[('5', 256.2812547129579), ('5', 257.76405541889835), ('5', 259.25189964997116), ('lshift', 260.6162539689103), ('y', 260.61631360289175), ('percent', 260.745339457877)]	[('5', 256.2843103238847), ('5', 257.7718273049686), ('5', 259.25951817492023), ('percent', 260.7478133798577), ('lshift', 260.9362799428636), ('y', 260.9363316879608)]	1.0	65.0	sub-01	ses-007	mri	1
67	8	short	x	r	0.3	262.93496044403275	262.9325206769863	263.2274559770012	263.31146942987107	0.378948752884753	263.64877573691774	0.4213197599165141	0.3373063070466742	[('5', 262.22857473790646), ('lshift', 263.31141668895725), ('x', 263.31146942987107), ('5', 263.72963434795383)]	[('5', 262.2362683219835), ('lshift', 263.6487467288971), ('x', 263.64877573691774), ('5', 263.7320461459458)]	1.0	66.0	sub-01	ses-007	mri	1
68	8	short	b	r	0.3	265.16814150080694	265.1611421420239	265.4610546489712	265.66508718696423	0.5039450449403375	265.9816611269489	0.520606477977708	0.3165739399846643	[('5', 265.21207651193254), ('lshift', 265.66503030399326), ('b', 265.66508718696423)]	[('5', 265.2207869499689), ('lshift', 265.98163518100046), ('b', 265.9816611269489)]	1.0	67.0	sub-01	ses-007	mri	1
69	8	short	d	l	0.3	267.8242380810343	267.83066533191595	268.1309080129722	268.34742951905355	0.5167641871375963	268.6270255680429	0.4961175550706684	0.2795960489893332	[('5', 266.7053411289817), ('5', 268.19575153500773), ('lshift', 268.34735749906395), ('d', 268.34742951905355)]	[('5', 266.7084045970114), ('5', 268.20400423009414), ('lshift', 268.6264131719945), ('d', 268.6270255680429)]	1.0	68.0	sub-01	ses-007	mri	1
70	8	short	l	l	0.3	270.6134885067653	270.61276593699586	270.90979575400706	270.8782177888788	0.2654518518829718	271.1058464839589	0.1960507299518212	0.2276286950800568	[('5', 269.68928090587724), ('lshift', 270.8781574739842), ('l', 270.8782177888788), ('5', 271.17712374194525)]	[('5', 269.6917057149112), ('lshift', 271.1058219008846), ('l', 271.1058464839589), ('5', 271.17956978990696)]	1.0	69.0	sub-01	ses-007	mri	1
71	8	short	r	l	0.3	273.18312810643084	273.1822485739831	273.4821940289112	273.7353843670571	0.5531357930740342	273.9974903720431	0.5152963431319222	0.2621060049859807	[('5', 272.65977063798346), ('lshift', 273.73532881506253), ('r', 273.7353843670571), ('5', 274.15347698295955)]	[('5', 272.66752113506664), ('lshift', 273.9974658479914), ('r', 273.9974903720431), ('5', 274.1558787469985)]	1.0	70.0	sub-01	ses-007	mri	1
72	8	short	u	l	0.3	275.9462595113742	275.9444966649171	276.244469391997	276.2475078200223	0.3030111551051959	276.59853858605493	0.3540691940579563	0.3510307660326361	[('5', 275.6438409349648), ('lshift', 276.24744591501076), ('u', 276.2475078200223), ('5', 277.13716307701543)]	[('5', 275.6514494930161), ('lshift', 276.5985016459599), ('u', 276.59853858605493), ('5', 277.1401612260379)]	1.0	71.0	sub-01	ses-007	mri	1
73	9	short	a	r	0.3	277.91316381261606	277.9110453239409	278.21546264598146	278.414272014983	0.5032266910420731	278.63016738393344	0.414704737951979	0.2158953689504414	[('lshift', 278.4142156318994), ('a', 278.414272014983), ('percent', 278.6252592949895)]	[('percent', 278.6277419090038), ('lshift', 278.6301432600012), ('a', 278.63016738393344)]	1.0	72.0	sub-01	ses-007	mri	1
74	9	short	y	r	0.3	283.218830584471	283.2154716089135	283.5142576749204	283.72779313405044	0.5123215251369402	283.9457500909921	0.4314924160717055	0.2179569569416344	[('5', 280.1212744220393), ('5', 281.6036288330797), ('5', 283.0917886260431), ('lshift', 283.72772859002), ('y', 283.72779313405044)]	[('5', 280.12371146003716), ('5', 281.61143069609534), ('5', 283.09936382900923), ('lshift', 283.9457215680741), ('y', 283.9457500909921)]	1.0	73.0	sub-01	ses-007	mri	1
75	9	short	x	r	0.3	286.0761581186077	286.0792359249899	286.3792592259124	286.4153607590124	0.3361248340224847	286.6735601099208	0.2943008840084076	0.2581993509083986	[('5', 284.5852583179949), ('5', 286.0799452039646), ('lshift', 286.41529747191817), ('x', 286.4153607590124)]	[('5', 284.5877176190261), ('5', 286.08365227794275), ('lshift', 286.673534499947), ('x', 286.6735601099208)]	1.0	74.0	sub-01	ses-007	mri	1
76	9	short	b	r	0.3	289.1012787621416	289.0980499229627	289.3970434829825	289.49134946789127	0.3932995449285954	289.7744473259663	0.3774038429837674	0.2830978580750525	[('5', 287.5689999869792), ('5', 289.05147524690256), ('lshift', 289.49127797898836), ('b', 289.49134946789127)]	[('5', 287.5720758299576), ('5', 289.0592371629318), ('lshift', 289.7744101509452), ('b', 289.7744473259663)]	1.0	75.0	sub-01	ses-007	mri	1
77	9	short	l	l	0.3	291.2025051287228	291.19797497196123	291.49790853401646	291.62512202805374	0.4271470560925081	291.8487613389734	0.3508528049569577	0.2236393109196797	[('5', 290.5450709379511), ('lshift', 291.62506168405525), ('l', 291.62512202805374), ('5', 292.04107107105665)]	[('5', 290.5481508830562), ('lshift', 291.84872849599924), ('l', 291.8487613389734), ('5', 292.043583901017)]	1.0	76.0	sub-01	ses-007	mri	1
78	9	short	u	l	0.3	294.0024517685492	293.9968896829523	294.2967959829839	294.4852741638897	0.488384480937384	294.73933230992407	0.4425363269401714	0.2540581460343674	[('5', 293.5238472719211), ('lshift', 294.48522363288794), ('u', 294.4852741638897), ('5', 295.0171454648953)]	[('5', 293.53151285788044), ('lshift', 294.73929934296757), ('u', 294.73933230992407), ('5', 295.01955312490463)]	1.0	77.0	sub-01	ses-007	mri	1
79	9	short	d	l	0.3	296.77038285685245	296.7637926390162	297.06376241496764	297.1085555329919	0.3447628939757123	297.30805106903426	0.2442886540666222	0.1994955360423773	[('5', 296.4996458690148), ('lshift', 297.10849312797654), ('d', 297.1085555329919), ('5', 297.995751873008)]	[('5', 296.5073582420591), ('lshift', 297.3080242309952), ('d', 297.30805106903426), ('5', 298.0034469800303)]	1.0	78.0	sub-01	ses-007	mri	1
80	9	short	r	l	0.3	298.7662754543619	298.7632601970108	299.05918240593746	299.02621382893994	0.2629536319291219	299.1693689340027	0.1101865280652418	0.1431551050627604	[('lshift', 299.0260978169972), ('r', 299.02621382893994), ('5', 299.489508699975)]	[('lshift', 299.169340075925), ('r', 299.1693689340027), ('5', 299.492016664939)]	1.0	79.0	sub-01	ses-007	mri	1
1	0	long	u	l	1.8293238799810472	3.0	3.005148816970177	4.821180591941811	3.91153183800634	0.906383021036163	5.099295346997678	0.2781147550558671	1.1877635089913383	[('5', -116.78521669190377), ('5', -115.2968510199571), ('5', -113.80102722591255), ('5', -112.31297306390479), ('5', -110.82520367391407), ('5', 1.4705983770545572), ('5', 2.957925523049198), ('lshift', 3.9114634190918878), ('u', 3.91153183800634), ('percent', 4.459360551089048)]	[('5', -116.77708820300177), ('5', -115.2890554239275), ('5', -113.793245207984), ('5', -112.30526349693537), ('5', -110.81703214696608), ('c', -93.71592143690214), ('5', 0.0009926860220730305), ('5', 1.4783012180123478), ('5', 2.96567655808758), ('percent', 4.462384463055059), ('lshift', 5.099257506080903), ('u', 5.099295346997678)]	1.0	0.0	sub-01	ses-007	mri	2
2	0	long	l	l	2.089766365993793	7.017614170436122	7.0172320699784905	9.10539249703288	7.582677664002404	0.5654455940239131	9.40432149602566	0.2989289989927783	1.8216438320232555	[('5', 5.947267843992449), ('5', 7.430192936095409), ('lshift', 7.58260806906037), ('l', 7.582677664002404), ('percent', 8.918598507996649)]	[('5', 5.950229150010273), ('5', 7.437980695045553), ('percent', 8.925837064045481), ('lshift', 9.40428363205865), ('l', 9.40432149602566)]	1.0	1.0	sub-01	ses-007	mri	2
3	0	long	d	l	1.922958724505864	11.629163994291249	11.618721000966616	13.555348536930978	12.20096555200871	0.5822445510420948	13.84704232402146	0.2916937870904803	1.6460767720127478	[('5', 10.419381656101905), ('5', 11.902035580016673), ('lshift', 12.200899491086602), ('d', 12.20096555200871), ('percent', 13.40553697606083)]	[('5', 10.422423738054931), ('5', 11.909700583084486), ('percent', 13.405590025009587), ('lshift', 13.84699586906936), ('d', 13.847042324021459)]	1.0	2.0	sub-01	ses-007	mri	2
4	0	long	r	l	2.5983171284334468	15.483371613105106	15.485572246019728	18.084830479929224	15.807690985850058	0.32211873983033	18.35256061085965	0.2677301309304312	2.5448696250095963	[('5', 14.922824282897636), ('lshift', 15.807613395852968), ('r', 15.807690985850058), ('percent', 16.379344241926447), ('percent', 17.86243144981563)]	[('5', 14.922932157875039), ('percent', 16.38228082389105), ('percent', 17.870216685929336), ('lshift', 18.35250048385933), ('r', 18.352560610859655)]	1.0	3.0	sub-01	ses-007	mri	2
5	0	long	b	r	1.0375796008727105	20.806809385072427	20.80442207702436	21.838097846950404	21.21265384997241	0.4082317729480564	22.19399835297372	0.3559005060233176	0.98134450300131	[('5', 19.35526901797857), ('5', 20.838315662927926), ('lshift', 21.212595502031036), ('b', 21.212653849972412), ('5', 22.33456813194789)]	[('5', 19.35829132795334), ('5', 20.84600620996207), ('lshift', 22.193975784932263), ('b', 22.193998352973722), ('5', 22.342286303988658)]	1.0	4.0	sub-01	ses-007	mri	2
6	0	long	a	r	2.2352709941517537	24.557668898418555	24.55001206602901	26.787550261011347	24.843245627940632	0.2932335619116202	26.96246007294394	0.1749098119325935	2.1192144450033084	[('5', 23.82202077691909), ('lshift', 24.84317685791757), ('a', 24.843245627940632), ('percent', 25.315246684011072), ('percent', 26.806174578960054), ('lshift', 26.986880813958123), ('a', 26.98693229292985)]	[('5', 23.829718288965523), ('percent', 25.31818503397517), ('percent', 26.813874815008603), ('lshift', 26.962409506901167), ('a', 26.96246007294394), ('lshift', 27.01609887892846), ('a', 27.01612597401254)]	1.0	5.0	sub-01	ses-007	mri	2
7	0	long	x	r	2.043696643500144	28.87373344643232	28.86966266296804	30.91708780301269	29.268524489947595	0.3988618269795552	31.18489859998226	0.2678107969695702	1.916374110034667	[('5', 28.299554082914256), ('lshift', 29.268463045940734), ('x', 29.268524489947595), ('percent', 29.787227389984764), ('5', 31.270496868994087)]	[('5', 28.30197965190746), ('percent', 29.790335426921956), ('lshift', 31.184865694958717), ('x', 31.18489859998226), ('5', 31.277795936912298)]	1.0	6.0	sub-01	ses-007	mri	2
8	0	long	y	r	2.205526752143288	33.86235469280243	33.854148157988675	36.07094648899511	34.12821134994738	0.2740631919587031	36.35227333195508	0.2813268429599702	2.224061982007697	[('5', 32.75840040598996), ('lshift', 34.12815982394386), ('y', 34.12821134994738), ('percent', 34.2594040959375), ('percent', 35.74188026692718)]	[('5', 32.76570142095443), ('percent', 34.261835525976494), ('percent', 35.74961512896698), ('lshift', 36.352242399938405), ('y', 36.352273331955075)]	1.0	7.0	sub-01	ses-007	mri	2
9	1	short	l	l	0.3	38.65332053790839	38.65211254998576	38.95294014294632	39.13777665991802	0.4856641099322587	39.50761087285355	0.5546707299072295	0.3698342129355296	[('5', 37.235377852921374), ('5', 38.71808095485903), ('lshift', 39.13758619595319), ('l', 39.13777665991802)]	[('5', 37.237811686936766), ('5', 38.72567829489708), ('lshift', 39.50758521689568), ('l', 39.50761087285355)]	1.0	8.0	sub-01	ses-007	mri	2
10	1	short	r	l	0.3	44.39645194285182	44.40237693802919	44.70209481695201	44.77523754595313	0.3728606079239398	45.07409433589783	0.3719995189458132	0.2988567899446934	[('5', 40.21929832897149), ('5', 41.70220810989849), ('5', 43.1900405989727), ('5', 44.70225304993801), ('lshift', 44.775168032967485), ('r', 44.77523754595313)]	[('5', 40.22231835394632), ('5', 41.709921520901844), ('5', 43.19773263100069), ('5', 44.702283508959226), ('lshift', 45.07346089591738), ('r', 45.074094335897826)]	1.0	9.0	sub-01	ses-007	mri	2
11	1	short	d	l	0.3	46.33849871086638	46.33712124999147	46.63718142302241	46.844536192948	0.5074149429565296	47.07973910693545	0.4425576839130372	0.2352029139874503	[('5', 46.17947316495702), ('lshift', 46.844469527946785), ('d', 46.844536192948)]	[('5', 46.18200709891971), ('lshift', 47.07971464190632), ('d', 47.07973910693545)]	1.0	10.0	sub-01	ses-007	mri	2
12	1	short	u	l	0.3	49.12774913659743	49.120314360945486	49.42067709797993	49.45962999400217	0.3393156330566853	49.74959999602288	0.328922898042947	0.2899700020207092	[('5', 47.667427206994034), ('5', 49.14996094896924), ('lshift', 49.45955994294491), ('u', 49.45962999400217)]	[('5', 47.66989974596072), ('5', 49.157693656976335), ('lshift', 49.749572554952465), ('u', 49.74959999602288)]	1.0	11.0	sub-01	ses-007	mri	2
13	1	short	a	r	0.3	52.01925186990089	52.02096969995182	52.31936752400361	52.474419270060025	0.4534495701082051	52.68266641406808	0.3632988900644704	0.2082471440080553	[('5', 50.65126611304004), ('5', 52.13423322502058), ('lshift', 52.47435499599669), ('a', 52.474419270060025)]	[('5', 50.654332734062336), ('5', 52.141969070071355), ('lshift', 52.68263774702791), ('a', 52.68266641406808)]	1.0	12.0	sub-01	ses-007	mri	2
14	1	short	b	r	0.3	53.9048316394606	53.90400880202651	54.20207988796756	54.31307913188357	0.4090703298570588	54.51376923988573	0.3116893519181758	0.2006901080021634	[('5', 53.62735839688685), ('lshift', 54.31302043097094), ('b', 54.31307913188357), ('5', 55.11526393494569)]	[('5', 53.6297430889681), ('lshift', 54.51374369696714), ('b', 54.51376923988573), ('5', 55.11785496096127)]	1.0	13.0	sub-01	ses-007	mri	2
15	1	short	x	r	0.3	56.70477827928698	56.70313734398224	57.002768857986666	57.16350395500194	0.4603666110197082	57.3969344580546	0.3941656000679359	0.2334305030526593	[('5', 56.59761039901059), ('lshift', 57.163437144015916), ('x', 57.16350395500194)]	[('5', 56.605363978073), ('lshift', 57.39690826006699), ('x', 57.3969344580546)]	1.0	14.0	sub-01	ses-007	mri	2
16	1	short	y	r	0.3	59.47270936759025	59.47084254794754	59.76513775798958	59.72626614489127	0.2554235969437286	59.93670064397156	0.1715628859819844	0.2104344990802928	[('5', 58.09923840290867), ('5', 59.582196026924066), ('lshift', 59.72618557594251), ('y', 59.72626614489127)]	[('5', 58.10226646892261), ('5', 59.5899484049296), ('lshift', 59.936671257950366), ('y', 59.93670064397156)]	1.0	15.0	sub-01	ses-007	mri	2
17	2	short	b	r	0.3	62.64736070197882	62.649538376019336	62.95242326299194	63.107249284978025	0.4577109089586884	63.291438452899456	0.3390151899075135	0.1841891679214313	[('5', 61.075141748879105), ('5', 62.55764069792349), ('lshift', 63.107190336915664), ('b', 63.107249284978025)]	[('5', 61.077580888872035), ('5', 62.56540982297156), ('lshift', 63.29140755790286), ('b', 63.291438452899456)]	1.0	16.0	sub-01	ses-007	mri	2
18	2	short	y	r	0.3	68.03461256380568	68.03240494593047	68.33662856998853	68.72019050305244	0.6877855571219698	68.91790011606645	0.5812715460779145	0.1977096130140125	[('5', 64.05934368108865), ('5', 65.542058012099), ('5', 67.0299541860586), ('5', 68.5257594230352), ('lshift', 68.72013210307341), ('y', 68.72019050305244)]	[('5', 64.06177119503263), ('5', 65.54986678005662), ('5', 67.03761277801823), ('5', 68.53352766507305), ('lshift', 68.91726350004319), ('y', 68.91790011606645)]	1.0	17.0	sub-01	ses-007	mri	2
19	2	short	a	r	0.3	70.81905402995154	70.81891395500861	71.11692388297524	71.30428550101351	0.4853715460048988	71.46165302197915	0.3447291390039027	0.1573675209656357	[('5', 70.01909709896427), ('lshift', 71.30421643995214), ('a', 71.30428550101351), ('5', 71.50786103797145)]	[('5', 70.02150771697052), ('lshift', 71.46162772399839), ('a', 71.46165302197915), ('5', 71.50973180192523)]	1.0	18.0	sub-01	ses-007	mri	2
20	2	short	x	r	0.3	73.46170936957995	73.46812983998097	73.76805495098233	73.8434104808839	0.375280640902929	74.02350750390906	0.2554525529267266	0.180097023025155	[('5', 72.98978712386452), ('lshift', 73.84335428988561), ('x', 73.8434104808839), ('5', 74.48314990196377)]	[('5', 72.99757470190525), ('lshift', 74.02348249091301), ('x', 74.02350750390906), ('5', 74.48560024891049)]	1.0	19.0	sub-01	ses-007	mri	2
21	2	short	u	l	0.3	76.10986964795866	76.10337084403727	76.4023343489971	76.61015829490498	0.506787450867705	76.85395984095521	0.4516254919581115	0.2438015460502356	[('5', 75.97412195790093), ('lshift', 76.61009626288433), ('u', 76.61015829490498)]	[('5', 75.98181228793692), ('lshift', 76.8533368849894), ('u', 76.85395984095521)]	1.0	20.0	sub-01	ses-007	mri	2
22	2	short	d	l	0.3	78.74410581472645	78.73326728900429	79.0355151919648	79.33329506905284	0.6000277800485492	79.64106803201139	0.6055528400465846	0.3077729629585519	[('5', 77.46707258210517), ('5', 78.94952457712498), ('lshift', 79.33322647004388), ('d', 79.33329506905284)]	[('5', 77.47003472410142), ('5', 78.95734373503365), ('lshift', 79.64034513302613), ('d', 79.64106803201139)]	1.0	21.0	sub-01	ses-007	mri	2
23	2	short	r	l	0.3	81.5275882207405	81.51662520202808	81.81843008601572	82.00413346407004	0.4875082620419562	82.21865217003506	0.4002220840193331	0.2145187059650197	[('5', 80.45161129406188), ('5', 81.93379090796225), ('lshift', 82.0040762249846), ('r', 82.00413346407004)]	[('5', 80.45403643196914), ('5', 81.94147346203681), ('lshift', 82.2186223299941), ('r', 82.21865217003506)]	1.0	22.0	sub-01	ses-007	mri	2
24	2	short	l	l	0.3	84.17606264902308	84.16966875595972	84.46950912696775	84.58401061990298	0.4143418639432639	84.75640027888585	0.2868911519180983	0.1723896589828655	[('5', 83.42739620688371), ('lshift', 84.58395482494961), ('l', 84.58401061990298), ('5', 84.91491419496015)]	[('5', 83.42977635096759), ('lshift', 84.75636415998451), ('l', 84.75640027888585), ('5', 84.91737978393212)]	1.0	23.0	sub-01	ses-007	mri	2
25	3	long	b	r	2.561058352572911	86.33025678110548	86.33446234604344	88.88380413199775	86.68728058994748	0.3528182439040392	86.85948616801761	-2.0243179639801383	0.1722055780701339	[('5', 86.4059508049395), ('lshift', 86.68721631204244), ('b', 86.68728058994748), ('lshift', 87.24735629593488), ('b', 87.24802054604515), ('percent', 87.89933226001449), ('5', 89.38704187597614)]	[('5', 86.41367229796015), ('lshift', 86.85946176201105), ('b', 86.85948616801761), ('percent', 87.90180402097758), ('lshift', 89.24676474498119), ('b', 89.24681744596455), ('5', 89.39009589503985)]	1.0	24.0	sub-01	ses-007	mri	2
26	3	long	x	r	1.2867065748180928	93.89698190553332	93.90094213502016	95.1865919289412	94.35711100511251	0.4561688700923696	95.53179447504226	0.3452025461010635	1.1746834699297324	[('5', 90.86954735708423), ('5', 92.3575760840904), ('5', 93.85365279600956), ('lshift', 94.35705747501925), ('x', 94.35711100511253), ('percent', 95.34667310502846)]	[('5', 90.87773114000447), ('5', 92.36532496206928), ('5', 93.86117718007881), ('percent', 95.34978552302346), ('lshift', 95.53175793110859), ('x', 95.53179447504226)]	1.0	25.0	sub-01	ses-007	mri	2
27	3	long	y	r	2.2917882261333125	97.57490830477154	97.5651287699584	99.86947537004016	97.98107415810227	0.4159453881438821	100.17566592199728	0.3061905519571155	2.194591763895005	[('5', 96.83525083702989), ('lshift', 97.98099938302767), ('y', 97.98107415810227), ('percent', 98.32290755410213), ('percent', 99.81332105898764)]	[('5', 96.83768398500979), ('percent', 98.3259852550691), ('percent', 99.82113731303252), ('lshift', 100.17562359699514), ('y', 100.17566592199728)]	1.0	26.0	sub-01	ses-007	mri	2
28	3	long	a	r	2.363640598206967	101.7590084109612	101.751713847043	104.11835220095236	102.05489610088988	0.3031822538468987	104.37056894984562	0.2522167488932609	2.315672848955728	[('5', 101.30722893693019), ('lshift', 102.05482963088434), ('a', 102.05489610088989), ('percent', 102.79488067992497), ('percent', 104.27751835784875)]	[('5', 101.30970934091602), ('percent', 102.79791408590972), ('percent', 104.28517158294562), ('lshift', 104.37052886094898), ('a', 104.37056894984562)]	1.0	27.0	sub-01	ses-007	mri	2
29	3	long	l	l	2.057789839505809	106.39228860883354	106.38615236699115	108.44964824593626	106.91794547601604	0.5317931090248749	108.75794040702748	0.3082921610912308	1.8399949310114607	[('5', 105.77905086008832), ('lshift', 106.91788543399889), ('l', 106.91794547601603), ('percent', 107.26214528409764), ('percent', 108.74979787808843)]	[('5', 105.78145534405485), ('percent', 107.2697849040851), ('lshift', 108.75789205310866), ('l', 108.75794040702749), ('5', 108.75795787700918)]	1.0	28.0	sub-01	ses-007	mri	2
30	3	long	d	l	2.957236684465528	110.10453740867416	110.10289936803748	113.06491960200948	110.66511430998798	0.5622149419505149	113.35212062299252	0.2872010209830478	2.687006313004531	[('5', 110.23756673000753), ('lshift', 110.66506107302848), ('d', 110.66511430998798), ('percent', 113.22163510101382)]	[('5', 110.24544955894817), ('percent', 111.74175443395507), ('percent', 113.22938592999708), ('lshift', 113.35208978992887), ('d', 113.35212062299252)]	1.0	29.0	sub-01	ses-007	mri	2
31	3	long	r	l	1.9123006644330969	114.98298917163105	114.9862742209807	116.90043866902124	115.54487228405196	0.5585980630712584	117.3895722370362	0.4891335680149495	1.8446999529842287	[('5', 114.71478077897336), ('lshift', 115.54481755604502), ('r', 115.54487228405196), ('percent', 116.21081058506388), ('5', 117.69890727999154)]	[('5', 114.71780609502457), ('percent', 116.21387696696911), ('lshift', 117.38953324500471), ('r', 117.38957223703619), ('5', 117.70131789695006)]	1.0	30.0	sub-01	ses-007	mri	2
32	3	long	u	l	2.583450076165329	119.64643875804607	119.64750690502116	122.23526661400685	120.17984951194376	0.5323426069226116	122.5336320749484	0.298365460941568	2.3537825630046427	[('5', 119.18128031992819), ('lshift', 120.17976442584768), ('u', 120.17984951194376), ('percent', 120.67491366085596), ('percent', 122.16519867884926)]	[('5', 119.189586001914), ('percent', 120.67731335991994), ('percent', 122.17299465695396), ('lshift', 122.53358830686193), ('u', 122.5336320749484)]	1.0	31.0	sub-01	ses-007	mri	2
33	4	short	y	r	0.3	123.95675351384328	123.95230087195525	124.2507444539806	124.43001031002495	0.4777094380697235	124.7364165111212	0.4856720571406185	0.3064062010962516	[('5', 123.65922619402409), ('lshift', 124.42994273011573), ('y', 124.43001031002495), ('5', 125.14677507209126)]	[('5', 123.66161052405369), ('lshift', 124.73638930206653), ('y', 124.7364165111212), ('5', 125.14978313504253)]	1.0	32.0	sub-01	ses-007	mri	2
34	4	short	x	r	0.3	129.1967417567203	129.2003857609816	129.5001937729539	129.67396698705852	0.4735812260769307	129.80513149604667	0.3049377230927348	0.1311645089881494	[('5', 126.62955419206992), ('5', 128.12561815208755), ('5', 129.6137312001083), ('lshift', 129.67390880710445), ('x', 129.67396698705852)]	[('5', 126.63715705403592), ('5', 128.13344655709807), ('5', 129.6214153660694), ('lshift', 129.80510305811185), ('x', 129.80513149604667)]	1.0	33.0	sub-01	ses-007	mri	2
35	4	short	b	r	0.3	131.13142265765194	131.1298697789898	131.43495056394022	131.6821716700215	0.552301891031675	131.8395015290007	0.4045509650604799	0.1573298589792102	[('5', 131.10683212801814), ('lshift', 131.6820988659747), ('b', 131.6821716700215)]	[('5', 131.1089782670606), ('lshift', 131.83947274298407), ('b', 131.8395015290007)]	1.0	34.0	sub-01	ses-007	mri	2
36	4	short	a	r	0.3	133.3960903968044	133.40128505893517	133.6965139280073	133.66604259691667	0.2647575379814952	133.77817214594688	0.0816582179395482	0.1121295490302145	[('5', 132.60482777492143), ('lshift', 133.6659613068914), ('a', 133.66604259691667), ('5', 134.0829967019381)]	[('5', 132.6048696709331), ('lshift', 133.77814299892634), ('a', 133.77817214594688), ('5', 134.08540522388648)]	1.0	35.0	sub-01	ses-007	mri	2
37	4	short	d	l	0.3	136.05999466967145	136.05049960804172	136.3485875389306	136.51175784913357	0.4612582410918548	136.70448504807428	0.3558975091436878	0.1927271989407017	[('5', 135.5733322231099), ('lshift', 136.51169163710438), ('d', 136.51175784913357), ('5', 137.06659508612938)]	[('5', 135.58100224111695), ('lshift', 136.704452025122), ('d', 136.70448504807428), ('5', 137.0690701950807)]	1.0	36.0	sub-01	ses-007	mri	2
38	4	short	u	l	0.3	138.04637348465394	138.05018270597793	138.34751590993255	138.51500883395784	0.4648261279799044	138.76648825092707	0.4189723409945145	0.2514794169692322	[('lshift', 138.51495605602395), ('u', 138.51500883395784), ('percent', 138.5515503929928)]	[('percent', 138.55709902499802), ('lshift', 138.76645683997776), ('u', 138.76648825092707)]	1.0	37.0	sub-01	ses-007	mri	2
39	4	short	r	l	0.3	140.04226608216342	140.03365862497594	140.33228335296735	140.3493471109541	0.3156884859781712	140.5376743549714	0.2053910020040348	0.1883272440172732	[('5', 140.0427432609722), ('lshift', 140.34928292792756), ('r', 140.3493471109541)]	[('5', 140.04519804695155), ('lshift', 140.53702991094906), ('r', 140.5376743549714)]	1.0	38.0	sub-01	ses-007	mri	2
40	4	short	l	l	0.3	141.83926234169027	141.83366506895982	142.13325201394036	142.11780909798108	0.2841440290212631	142.29594724194612	0.1626952280057594	0.1781381439650431	[('5', 141.5386583559448), ('lshift', 142.11774451495148), ('l', 142.11780909798108), ('5', 143.02686792996246)]	[('5', 141.5411183059914), ('lshift', 142.29591009090655), ('l', 142.29594724194612), ('5', 143.02936486399267)]	1.0	39.0	sub-01	ses-007	mri	2
41	5	long	d	l	2.889337834099168	145.04885836885057	145.04897936596535	147.93494908395223	145.65995399095118	0.610974624985829	148.36439378501382	0.429444701061584	2.704439794062637	[('5', 144.50928319396917), ('lshift', 145.6598947730381), ('d', 145.65995399095118), ('percent', 145.99805504304823), ('percent', 147.4932331290329)]	[('5', 144.51690712594427), ('percent', 146.0057642570464), ('percent', 147.50113486300688), ('lshift', 148.3643649489386), ('d', 148.36439378501382)]	1.0	40.0	sub-01	ses-007	mri	2
42	5	long	r	l	2.9273255210020586	153.8418571351747	153.8339013720397	156.76466346892994	154.26577912003268	0.4318777479929849	157.02848868304864	0.2638252141186967	2.76270956301596	[('5', 148.98169277398847), ('5', 150.46943464502692), ('5', 151.96531784103718), ('5', 153.4532748500351), ('lshift', 154.2657275859965), ('r', 154.26577912003268), ('percent', 154.94666170096025), ('percent', 156.4294873289764)]	[('5', 148.98936269199476), ('5', 150.47719311504625), ('5', 151.97300480504055), ('5', 153.46097383496817), ('percent', 154.94970430701505), ('percent', 156.43716615298763), ('lshift', 157.02846033498645), ('r', 157.02848868304864)]	1.0	41.0	sub-01	ses-007	mri	2
43	5	long	l	l	2.851193276585322	159.71455667758042	159.71727535803802	162.56370313395746	160.2816980049247	0.5644226468866691	162.84062239702325	0.2769192630657926	2.558924392098561	[('5', 157.93072844599374), ('5', 159.41347384592518), ('lshift', 160.28164620499592), ('l', 160.2816980049247), ('percent', 160.90665658190846), ('percent', 162.38906265597325)]	[('5', 157.93381049693562), ('5', 159.42118956998456), ('percent', 160.90973258193117), ('percent', 162.39683572901413), ('lshift', 162.84057265496813), ('l', 162.84062239702325)]	1.0	42.0	sub-01	ses-007	mri	2
44	5	long	u	l	2.2798420426550483	164.24785013767146	164.25109597097617	166.5301151550375	164.60390581702814	0.3528098460519686	166.83740442199633	0.3072892669588327	2.23349860496819	[('5', 163.8909702129895), ('lshift', 164.60379189706873), ('u', 164.60390581702814), ('percent', 165.37851937604137), ('5', 166.86224284605123)]	[('5', 163.89345477009192), ('percent', 165.3815745440079), ('lshift', 166.837361701997), ('u', 166.83740442199633), ('5', 166.86915576201864)]	1.0	43.0	sub-01	ses-007	mri	2
45	5	long	b	r	2.136867897737297	168.29064730971712	168.28420867794193	170.42983172193635	168.70051826001145	0.4163095820695162	170.7000750650186	0.2702433430822566	1.99955680500716	[('5', 168.34902925603092), ('lshift', 168.70046052895486), ('b', 168.70051826001145), ('percent', 169.84219620598014), ('5', 171.3387732040137)]	[('5', 168.35729532199912), ('percent', 169.8452399149537), ('lshift', 170.700040456024), ('b', 170.7000750650186), ('5', 171.3408841820201)]	1.0	44.0	sub-01	ses-007	mri	2
46	5	long	x	r	1.2365488517378664	171.97590501791333	171.98245004704222	173.2131047869334	172.43675133388024	0.4543012868380174	173.71413171989843	0.5010269329650328	1.2773803860181945	[('lshift', 172.43669518490788), ('x', 172.43675133388024), ('percent', 172.82648744096514)]	[('percent', 172.82893207098823), ('lshift', 173.71409593790304), ('x', 173.71413171989843)]	1.0	45.0	sub-01	ses-007	mri	2
47	5	long	a	r	2.1360891221878644	174.88154674585888	174.8796144189546	177.01611721899826	175.34293886495288	0.4633244459982961	177.28439057501964	0.2682733560213819	1.941451710066758	[('5', 174.31442735600285), ('lshift', 175.3428824879229), ('a', 175.34293886495288), ('percent', 175.8105070759775), ('5', 177.29425075394101)]	[('5', 174.31733591400553), ('percent', 175.81359270995017), ('lshift', 177.28434450901113), ('a', 177.28439057501964), ('5', 177.30143368896097)]	1.0	46.0	sub-01	ses-007	mri	2
48	5	long	y	r	2.8874961570292483	178.818862234628	178.81597244599834	181.69822871801443	179.08443818392698	0.2684657379286363	181.9562288678717	0.2580001498572528	2.8717906839447096	[('5', 178.7809083929751), ('lshift', 179.08437013986986), ('y', 179.08443818392698), ('percent', 180.2744377788622), ('percent', 181.76527609594632)]	[('5', 178.7886497778818), ('percent', 180.27753682690673), ('percent', 181.7729431829648), ('lshift', 181.95617277990095), ('y', 181.9562288678717)]	1.0	47.0	sub-01	ses-007	mri	2
49	6	short	a	r	0.3	183.84753600281823	183.85032453399617	184.14924111193977	184.3499217099743	0.4995971759781241	184.52089917706328	0.3716580651234835	0.1709774670889601	[('5', 183.2587538639782), ('lshift', 184.34985072200652), ('a', 184.3499217099743), ('5', 184.74625541397836)]	[('5', 183.2611985990079), ('lshift', 184.5208660060307), ('a', 184.52089917706326), ('5', 184.7493577679852)]	1.0	48.0	sub-01	ses-007	mri	2
50	6	short	x	r	0.3	189.1669365071031	189.1623929790221	189.46578142500948	189.61395996890496	0.4515669898828491	189.8429650298785	0.3771836048690602	0.2290050609735772	[('5', 186.22930816095322), ('5', 187.7249025189085), ('5', 189.21306860097684), ('lshift', 189.613892653957), ('x', 189.61395996890496)]	[('5', 186.23704281495884), ('5', 187.73268267291132), ('5', 189.22091182193253), ('lshift', 189.84293714899104), ('x', 189.84296502987854)]	1.0	49.0	sub-01	ses-007	mri	2
51	6	short	b	r	0.3	192.2054744192763	192.19944150396623	192.49563975003548	192.4793189659249	0.2798774619586766	192.7278811369324	0.2322413868969306	0.2485621710075065	[('5', 190.70646643196233), ('5', 192.18880990799516), ('lshift', 192.47925273596775), ('b', 192.4793189659249)]	[('5', 190.709469230962), ('5', 192.2003369409358), ('lshift', 192.72785260598175), ('b', 192.7278811369324)]	1.0	50.0	sub-01	ses-007	mri	2
52	6	short	y	r	0.3	195.30926010844	195.3154867630219	195.61168412095867	195.5832956980448	0.2678089350229129	195.85293842700776	0.2412543060490861	0.2696427289629355	[('5', 193.69055456703063), ('5', 195.17316765896976), ('lshift', 195.58323604101315), ('y', 195.58329569804482)]	[('5', 193.69307191995904), ('5', 195.18092744296882), ('lshift', 195.8529115760466), ('y', 195.85293842700776)]	1.0	51.0	sub-01	ses-007	mri	2
53	6	short	r	l	0.3	197.4699022922848	197.4636909039691	197.76714270398952	197.8644256569678	0.4007347529986873	198.12430701695848	0.3571643129689619	0.2598813599906862	[('5', 196.6664099280024), ('lshift', 197.86437169404235), ('r', 197.8644256569678), ('5', 198.154470139998)]	[('5', 196.66885273496155), ('lshift', 198.1236402259674), ('r', 198.12430701695848), ('5', 198.1569569039857)]	1.0	52.0	sub-01	ses-007	mri	2
54	6	short	l	l	0.3	199.5002534739334	199.50001088296997	199.7990814630175	200.00061977794397	0.5006088949739933	200.23776712594557	0.4386856629280373	0.2371473480015993	[('5', 199.64562108600512), ('lshift', 200.000558853033), ('l', 200.00061977794394)]	[('5', 199.6527742879698), ('lshift', 200.23774078697897), ('l', 200.23776712594554)]	1.0	53.0	sub-01	ses-007	mri	2
55	6	short	u	l	0.3	202.35758100807004	202.347911010962	202.64852453093044	202.79452995804604	0.4466189470840618	203.08774820400868	0.4392236730782315	0.2932182459626347	[('5', 201.13831601908896), ('5', 202.6210297769867), ('lshift', 202.79446295299567), ('u', 202.79452995804604)]	[('5', 201.14143837208394), ('5', 202.62855629005935), ('lshift', 203.0877178910887), ('u', 203.08774820400868)]	1.0	54.0	sub-01	ses-007	mri	2
56	6	short	d	l	0.3	205.0136775882975	205.0122474139789	205.31119015894365	205.28227378299923	0.2700263690203428	205.5047849350376	0.1935947760939598	0.2225111520383507	[('5', 204.114695231081), ('lshift', 205.28219498007093), ('d', 205.28227378299925), ('5', 205.61036111903377)]	[('5', 204.11709773703478), ('lshift', 205.50474890810438), ('d', 205.5047849350376), ('5', 205.6134358610725)]	1.0	55.0	sub-01	ses-007	mri	2
57	7	long	r	l	2.7400242964936385	208.11652135199316	208.11700680002104	210.850186415948	208.54985647904687	0.4328496790258214	211.18421672401016	0.3340303080622107	2.634360244963318	[('5', 207.09306240500882), ('lshift', 208.5497962279478), ('r', 208.54985647904687), ('percent', 208.58428701094817), ('percent', 210.06898468802683), ('5', 211.57069728698116)]	[('5', 207.10070012893993), ('percent', 208.5885133340489), ('percent', 210.076745184022), ('lshift', 211.18418223399203), ('r', 211.18421672401018), ('5', 211.57252119795885)]	1.0	56.0	sub-01	ses-007	mri	2
58	7	long	d	l	2.097627007854649	216.17613883640945	216.18133101903368	218.26513481501024	216.70097965397872	0.5196486349450424	218.54789580299985	0.2827609879896045	1.8469161490211263	[('5', 213.05293318198528), ('5', 214.54106112394948), ('5', 216.028744535055), ('lshift', 216.53004347602837), ('l', 216.53011759999208), ('lshift', 216.7009279660415), ('d', 216.70097965397872), ('percent', 217.5222965249559), ('5', 219.01869554806035)]	[('5', 213.06069326400757), ('5', 214.54978592705447), ('5', 216.03646241896786), ('lshift', 216.58604216796812), ('l', 216.58606869599316), ('percent', 217.5254070890369), ('lshift', 218.54785912495572), ('d', 218.54789580299985), ('5', 219.0210511679761)]	1.0	57.0	sub-01	ses-007	mri	2
59	7	long	u	l	1.7668830376515554	220.9763245956208	220.9806827169377	222.74786543904335	221.5565427649999	0.5758600480621681	223.51146032998804	0.7635948909446597	1.9549175649881363	[('5', 220.50118414103054), ('lshift', 221.55647644994315), ('u', 221.5565427649999), ('percent', 221.99423254898284), ('percent', 223.48488846502732)]	[('5', 220.50849295593798), ('percent', 221.99660338298418), ('percent', 223.4926334809279), ('lshift', 223.51140587497503), ('u', 223.51146032998804)]	1.0	58.0	sub-01	ses-007	mri	2
60	7	long	l	l	1.5291112242092542	224.2631678770917	224.2661651170347	225.7950786339352	224.640834160964	0.3746690439293161	226.0784144049976	0.2833357710624113	1.4375802440335974	[('lshift', 224.64077549194917), ('l', 224.640834160964), ('percent', 224.9782967189094), ('5', 226.4664541509701)]	[('percent', 224.9806840060046), ('lshift', 226.0783679409651), ('l', 226.0784144049976), ('5', 226.4688443209743)]	1.0	59.0	sub-01	ses-007	mri	2
61	7	long	b	r	2.78354600156416	227.45918340254275	227.4637492049951	230.2476367719937	227.9138202139875	0.4500710089923814	230.5068854270503	0.2592486550565809	2.5930652130628005	[('lshift', 227.91372909699567), ('b', 227.9138202139875), ('percent', 227.95059864001814), ('percent', 229.445208774996), ('5', 230.93811731704045)]	[('percent', 227.95678885804955), ('percent', 229.45239330199547), ('lshift', 230.50685667607468), ('b', 230.5068854270503), ('5', 230.9406284270808)]	1.0	60.0	sub-01	ses-007	mri	2
62	7	long	x	r	1.875174422525385	232.4275324556628	232.42829101602547	234.29909585299905	232.8751828150125	0.4468917989870533	234.72469557402653	0.4255997210275382	1.8495127590140328	[('5', 232.4289340180112), ('lshift', 232.87511734804139), ('x', 232.87518281501252), ('percent', 233.91414404299576)]	[('5', 232.4289739539381), ('percent', 233.91660868097097), ('lshift', 234.72466145898215), ('x', 234.72469557402655)]	1.0	61.0	sub-01	ses-007	mri	2
63	7	long	a	r	1.0404367948806514	236.44622313324712	236.44675317197107	237.481631136965	237.05902828997927	0.612275118008256	237.9356807880104	0.4540496510453522	0.8766524980310351	[('5', 235.40218444901984), ('5', 236.89313956501428), ('lshift', 237.05896544503048), ('a', 237.05902828997932), ('5', 238.38612181704957)]	[('5', 235.4052263069898), ('5', 236.9004826550372), ('lshift', 237.9356467910111), ('a', 237.93568078801036), ('5', 238.3886550560128)]	1.0	62.0	sub-01	ses-007	mri	2
64	7	long	y	r	1.8473095986778088	239.3090515607623	239.31142887903843	241.14820610999595	239.5569561450975	0.2455272660590708	241.41000291809905	0.2617968081030994	1.853046773001552	[('lshift', 239.5568826540839), ('y', 239.5569561450975), ('percent', 239.87410615105182), ('percent', 241.36517628002912)]	[('percent', 239.8771625540685), ('percent', 241.37242259201594), ('lshift', 241.40996500803158), ('y', 241.41000291809905)]	1.0	63.0	sub-01	ses-007	mri	2
65	8	short	y	r	0.3	242.9392688783433	242.92686336499173	243.22926747403108	243.47045317303852	0.5435898080468178	243.66777093010023	0.4385034560691565	0.1973177570616826	[('5', 242.85849710111506), ('lshift', 243.47039700706955), ('y', 243.47045317303855)]	[('5', 242.86072998307645), ('lshift', 243.6677375000436), ('y', 243.66777093010023)]	1.0	64.0	sub-01	ses-007	mri	2
66	8	short	x	r	0.3	248.08667336612763	248.0823345599929	248.3785745500354	248.4414451199118	0.3591105599189177	248.55748595588372	0.1789114058483392	0.116040835971944	[('5', 244.34601736592595), ('5', 245.828935574973), ('5', 247.32488891598769), ('lshift', 248.44137711287476), ('x', 248.4414451199118), ('5', 248.81329192698468)]	[('5', 244.34901425498538), ('5', 245.83673812588677), ('5', 247.3326641189633), ('lshift', 248.55745309893973), ('x', 248.55748595588375), ('5', 248.82046162395272)]	1.0	65.0	sub-01	ses-007	mri	2
67	8	short	b	r	0.3	251.34935038483584	251.34930173296016	251.64338290598243	251.6191744611133	0.2698727281531319	251.75072620704304	0.1073433010606095	0.1315517459297552	[('5', 250.30060661700554), ('lshift', 251.61909988010302), ('b', 251.6191744611133), ('5', 251.79415821202565)]	[('5', 250.30848154402338), ('lshift', 251.7506971290568), ('b', 251.75072620704304), ('5', 251.79662388504948)]	1.0	66.0	sub-01	ses-007	mri	2
68	8	short	a	r	0.3	253.56073275907468	253.56408905202989	253.8602109689964	253.8249648020137	0.2608757499838248	253.92241460597145	0.0622036369750276	0.0974498039577156	[('5', 253.28474696702324), ('lshift', 253.8249077689834), ('a', 253.8249648020137), ('5', 254.7780874290038)]	[('5', 253.29271322500426), ('lshift', 253.92238836397883), ('a', 253.92241460597143), ('5', 254.78069863899145)]	1.0	67.0	sub-01	ses-007	mri	2
69	8	short	l	l	0.3	256.3902032410063	256.38221593399066	256.6810550009832	256.9023231760366	0.5201072420459241	257.05836938798893	0.3773143870057538	0.1560462119523435	[('5', 256.26105149800424), ('lshift', 256.9022492520744), ('l', 256.9023231760366)]	[('5', 256.2683175500715), ('lshift', 257.05834032804705), ('l', 257.05836938798893)]	1.0	68.0	sub-01	ses-007	mri	2
70	8	short	r	l	0.3	259.06234571860136	259.0639024999691	259.36564759502653	259.5384084269172	0.4745059269480407	259.72368367097806	0.3580360759515315	0.1852752440609038	[('5', 257.7543395019602), ('5', 259.2444805089617), ('lshift', 259.5383267069701), ('r', 259.53840842691716)]	[('5', 257.7567710119765), ('5', 259.2521775679197), ('lshift', 259.72365495201666), ('r', 259.72368367097806)]	1.0	69.0	sub-01	ses-007	mri	2
71	8	short	u	l	0.3	261.89456983882445	261.89636558201164	262.1960316710174	262.41243124508765	0.5160656630760059	262.6525959389983	0.4565642679808661	0.2401646939106285	[('5', 260.7381234220229), ('5', 262.22048833803274), ('lshift', 262.41233244608156), ('u', 262.41243124508765)]	[('5', 260.740585681051), ('5', 262.22828225709964), ('lshift', 262.65256773203146), ('u', 262.6525959389983)]	1.0	70.0	sub-01	ses-007	mri	2
72	8	short	d	l	0.3	264.0800001803242	264.0778713329928	264.37682079698425	264.3590886410093	0.2812173080164939	264.4892316689948	0.1124108720105141	0.1301430279854685	[('5', 263.7140911850147), ('lshift', 264.3589876740007), ('d', 264.3590886410093), ('5', 265.2101403919514)]	[('5', 263.7165574840037), ('lshift', 264.489193095942), ('d', 264.48923166899476), ('5', 265.2125410080189)]	1.0	71.0	sub-01	ses-007	mri	2
73	9	long	l	l	2.4303787327448387	266.01318680808623	266.0143854559865	268.4487201690208	266.6454262830084	0.6310408270219341	268.7360527800629	0.2873326110420748	2.090626497054473	[('lshift', 266.64532729808707), ('l', 266.6454262830084), ('percent', 266.69342374498956), ('percent', 268.18036997306626)]	[('percent', 266.70019452203996), ('percent', 268.1882231939817), ('lshift', 268.7359981450718), ('l', 268.7360527800629)]	1.0	72.0	sub-01	ses-007	mri	2
74	9	long	d	l	2.224191445444843	273.3567465976052	273.3642731219297	275.58143085602205	273.9113918959629	0.5471187740331516	275.91133317898493	0.3299023229628801	1.999941283022053	[('5', 269.67438792600296), ('5', 271.1647598280106), ('5', 272.6529401069274), ('lshift', 273.91133778798394), ('d', 273.9113918959629), ('percent', 274.14590151200537), ('percent', 275.62896759295836)]	[('5', 269.67683532694355), ('5', 271.1725254919147), ('5', 272.6606008979725), ('percent', 274.1483871509554), ('percent', 275.6361698799301), ('lshift', 275.9113045890117), ('d', 275.91133317898493)]	1.0	73.0	sub-01	ses-007	mri	2
75	9	long	r	l	2.5563135018997007	277.5447329803471	277.54383780097123	280.09796759299934	277.8833612508606	0.3395234498893842	280.35769723786507	0.2597296448657289	2.4743359870044515	[('5', 277.1300610478502), ('lshift', 277.88330383389257), ('r', 277.8833612508606), ('percent', 278.61794253089465), ('percent', 280.1005395828979)]	[('5', 277.13245372194797), ('percent', 278.6203709618421), ('percent', 280.1084570209496), ('lshift', 280.3576645399444), ('r', 280.35769723786507)]	1.0	74.0	sub-01	ses-007	mri	2
76	9	long	u	l	2.665239691095876	281.6807824349744	281.67878672503866	284.34360716701485	281.9731169230072	0.2943301979685202	284.6129005079856	0.2692933409707621	2.6397835849784315	[('5', 281.5940380539978), ('lshift', 281.9730140949832), ('u', 281.9731169230072), ('percent', 283.0899396300083), ('percent', 284.5726848860504)]	[('5', 281.59612223901786), ('percent', 283.0930147189647), ('percent', 284.58046397799626), ('lshift', 284.61286924395245), ('u', 284.6129005079856)]	1.0	75.0	sub-01	ses-007	mri	2
77	9	long	a	r	2.2338679937495143	285.9759934871003	285.9788738980424	288.212820146	286.3971290439368	0.4182551458943635	288.4636109538842	0.2507908078841865	2.06648190994747	[('5', 286.060944891884), ('lshift', 286.3970562189352), ('a', 286.39712904393673), ('percent', 287.5536382528953), ('5', 289.04469940892886)]	[('5', 286.06846787792165), ('percent', 287.5567197179189), ('lshift', 288.46350868290756), ('a', 288.4636109538842), ('5', 289.05234759894665)]	1.0	76.0	sub-01	ses-007	mri	2
78	9	long	x	r	1.1742585994030814	290.01333149684984	290.0138375899988	291.1766614129301	290.47301480697934	0.4591772169806063	291.58268484298605	0.4060234300559386	1.1096700360067189	[('lshift', 290.4729264639318), ('x', 290.47301480697934), ('percent', 290.53265692899004), ('5', 292.02572856191546)]	[('percent', 290.5407150579849), ('lshift', 291.5826313899597), ('x', 291.58268484298605), ('5', 292.0287708849646)]	1.0	77.0	sub-01	ses-007	mri	2
79	9	long	b	r	2.548467378868433	293.3438069103932	293.34344188903924	295.89622135902755	293.81485189904924	0.471410010010004	296.1459008930251	0.2496795339975506	2.3310489939758554	[('5', 293.5085622590268), ('lshift', 293.81476732401643), ('b', 293.81485189904924), ('percent', 295.00988015695475), ('5', 296.4982498349855)]	[('5', 293.516130754957), ('percent', 295.0123034369899), ('lshift', 296.1458567950176), ('b', 296.1459008930251), ('5', 296.500662454986)]	1.0	78.0	sub-01	ses-007	mri	2
80	9	long	y	r	1.142072116395774	297.9242033379662	297.9285815219628	299.0616991149727	298.22084963694215	0.2922681149793789	299.5643027148908	0.5026035999180749	1.3434530779486522	[('5', 297.98033331299666), ('lshift', 298.2207733669784), ('y', 298.22084963694215), ('percent', 299.47391044697724)]	[('5', 297.98802663595416), ('percent', 299.47641217091586), ('lshift', 299.5642671888927), ('y', 299.5643027148908)]	1.0	79.0	sub-01	ses-007	mri	2
1	0	long	d	l	2.097627007854649	3.0	2.9847378730773926	5.082397937774658	3.8407890796661377	0.8560512065887451	5.383949041366577	0.3015511035919189	1.5431599617004397	[('d', 3.8407890796661377)]	[('5', 0.07666015625), ('d', 5.383949041366577)]	1.0	0.0	sub-01	ses-008	mock	2
2	0	long	l	l	2.224191445444843	7.2824300594105456	7.267109870910644	9.49142599105835	7.766409873962402	0.4993000030517578	9.776325941085815	0.2848999500274658	2.009916067123413	[('l', 7.766409873962402)]	[('l', 9.776325941085815)]	1.0	1.0	sub-01	ses-008	mock	2
3	0	long	r	l	2.851193276585322	11.870525777722412	11.855257034301758	14.707347869873049	12.18878698348999	0.3335299491882324	14.93906307220459	0.2317152023315429	2.7502760887146	[('r', 12.18878698348999)]	[('r', 14.93906307220459)]	1.0	2.0	sub-01	ses-008	mock	2
4	0	long	u	l	1.0404367948806514	17.210969480038788	17.195695877075195	18.23604202270508	17.50228190422058	0.3065860271453857	18.61249685287476	0.3764548301696777	1.1102149486541748	[('u', 17.50228190422058)]	[('u', 18.612496852874756)]	1.0	3.0	sub-01	ses-008	mock	2
5	0	long	y	r	2.665239691095876	20.073797907553967	20.05842995643616	22.723788022994995	20.584501028060917	0.5260710716247559	22.98468804359436	0.2609000205993652	2.4001870155334477	[('y', 20.584501028060913)]	[('y', 22.98468804359436)]	1.0	4.0	sub-01	ses-008	mock	2
6	0	long	b	r	1.922958724505864	24.405941899891666	24.39063096046448	26.31364893913269	24.81718897819519	0.4265580177307129	26.567505836486816	0.253856897354126	1.750316858291626	[('b', 24.81718897819519)]	[('b', 26.567505836486816)]	1.0	5.0	sub-01	ses-008	mock	2
7	0	long	x	r	2.5563135018997007	28.485117438537788	28.469949960708615	31.02619290351868	28.70974087715149	0.2397909164428711	30.899364948272705	-0.1268279552459716	2.189624071121216	[('x', 28.70974087715149), ('x', 30.9806649684906)]	[('x', 30.899364948272705), ('x', 31.35177493095398)]	1.0	6.0	sub-01	ses-008	mock	2
8	0	long	a	r	1.0375796008727105	33.38990536872007	33.37451386451721	34.4122040271759	33.62360501289368	0.2490911483764648	34.73408317565918	0.3218791484832763	1.110478162765503	[('a', 33.62360501289368)]	[('a', 34.73408317565918)]	1.0	7.0	sub-01	ses-008	mock	2
9	1	long	r	l	2.2798420426550483	36.5686625807538	36.553263902664185	38.833202838897705	37.00621795654297	0.4529540538787842	39.107165813446045	0.2739629745483398	2.100947856903076	[('r', 37.00621795654297)]	[('r', 39.107165813446045)]	1.0	8.0	sub-01	ses-008	mock	2
10	1	long	u	l	1.7668830376515554	43.611412342312136	43.59618592262268	45.36295104026794	44.06885099411011	0.4726650714874267	45.60927581787109	0.2463247776031494	1.5404248237609863	[('u', 44.06885099411011)]	[('u', 45.609275817871094)]	1.0	9.0	sub-01	ses-008	mock	2
11	1	long	d	l	2.4303787327448387	46.9580313326913	46.94271898269653	49.373225927352905	47.33163499832153	0.388916015625	49.62220692634583	0.2489809989929199	2.290571928024292	[('d', 47.33163499832153)]	[('d', 49.622206926345825)]	1.0	10.0	sub-01	ses-008	mock	2
12	1	long	l	l	1.875174422525385	51.9738491583988	51.958678007125854	53.83374786376953	52.26453185081482	0.3058538436889648	54.09451079368591	0.2607629299163818	1.8299789428710935	[('l', 52.26453185081482)]	[('l', 54.09451079368591)]	1.0	11.0	sub-01	ses-008	mock	2
13	1	long	x	r	1.1742585994030814	55.368983824743566	55.35373783111572	56.52793002128601	55.77625417709351	0.4225163459777832	56.86609506607056	0.3381650447845459	1.0898408889770508	[('x', 55.776254177093506)]	[('x', 56.86609506607056)]	1.0	12.0	sub-01	ses-008	mock	2
14	1	long	y	r	2.5983171284334468	58.50703736144365	58.491689920425415	61.09015893936157	58.83848595619202	0.3467960357666015	61.40884184837341	0.3186829090118408	2.5703558921813965	[('y', 58.83848595619202)]	[('y', 61.40884184837341)]	1.0	13.0	sub-01	ses-008	mock	2
15	1	long	a	r	2.561058352572911	63.46145107010455	63.44635581970215	66.00734090805054	63.8804817199707	0.4341259002685547	66.27095079421997	0.2636098861694336	2.390469074249268	[('a', 63.8804817199707)]	[('a', 66.27095079421997)]	1.0	14.0	sub-01	ses-008	mock	2
16	1	long	b	r	1.2365488517378664	68.05443847138197	68.03925585746765	69.27558398246765	68.30360007286072	0.2643442153930664	69.58408403396606	0.3085000514984131	1.280483961105347	[('b', 68.30360007286072)]	[('b', 69.58408403396606)]	1.0	15.0	sub-01	ses-008	mock	2
17	2	short	d	l	0.3	71.05394245251043	71.03893089294434	71.33895587921143	71.55556011199951	0.5166292190551758	71.7556631565094	0.4167072772979736	0.2001030445098877	[('d', 71.55556011199951)]	[('d', 71.7556631565094)]	1.0	16.0	sub-01	ses-008	mock	2
18	2	short	l	l	0.3	76.02032126749297	76.0051109790802	76.30495381355286	76.42726182937622	0.4221508502960205	76.62700080871582	0.3220469951629638	0.1997389793395996	[('l', 76.42726182937622)]	[('l', 76.62700080871582)]	1.0	17.0	sub-01	ses-008	mock	2
19	2	short	r	l	0.3	78.2415363459843	78.2262270450592	78.5261960029602	78.77948689460754	0.5532598495483398	78.9996509552002	0.4734549522399902	0.2201640605926513	[('r', 78.77948689460754)]	[('r', 78.9996509552002)]	1.0	18.0	sub-01	ses-008	mock	2
20	2	short	u	l	0.3	81.34438010967992	81.3290388584137	81.62890982627869	81.63099575042725	0.3019568920135498	81.8124668598175	0.1835570335388183	0.1814711093902588	[('u', 81.63099575042725)]	[('u', 81.8124668598175)]	1.0	19.0	sub-01	ses-008	mock	2
21	2	short	a	r	0.3	83.27435147070999	83.25902485847473	83.5589599609375	83.80446600914001	0.5454411506652832	83.9749801158905	0.4160201549530029	0.1705141067504882	[('a', 83.80446600914001)]	[('a', 83.9749801158905)]	1.0	20.0	sub-01	ses-008	mock	2
22	2	short	x	r	0.3	86.5197254921136	86.50449585914612	86.80435585975647	86.95771908760071	0.4532232284545898	87.19707798957825	0.3927221298217773	0.239358901977539	[('x', 86.95771908760071)]	[('x', 87.19707798957825)]	1.0	21.0	sub-01	ses-008	mock	2
23	2	short	b	r	0.3	88.36811530257252	88.35277390480042	88.65260791778564	88.83881902694702	0.4860451221466064	89.04962015151978	0.3970122337341308	0.2108011245727539	[('b', 88.83881902694702)]	[('b', 89.04962015151978)]	1.0	22.0	sub-01	ses-008	mock	2
24	2	short	y	r	0.3	91.04025778016756	91.02487182617188	91.32484102249146	91.30077481269836	0.2759029865264892	91.51155996322632	0.1867189407348632	0.2107851505279541	[('y', 91.30077481269836)]	[('y', 91.51155996322632)]	1.0	23.0	sub-01	ses-008	mock	2
25	3	short	b	r	0.3	93.30024602304458	93.28488898277284	93.58475494384766	93.94350385665894	0.6586148738861084	94.11337184906006	0.5286169052124023	0.169867992401123	[('b', 93.94350385665894)]	[('b', 94.11337184906006)]	1.0	24.0	sub-01	ses-008	mock	2
26	3	short	x	r	0.3	98.21492692397626	98.19981598854064	98.4995939731598	98.74529814720154	0.5454821586608887	99.16491198539734	0.6653180122375488	0.4196138381958008	[('x', 98.74529814720154)]	[('x', 99.16491198539734)]	1.0	25.0	sub-01	ses-008	mock	2
27	3	short	a	r	0.3	101.22820683644969	101.21416091918944	101.51295685768127	101.67729091644289	0.4631299972534179	101.84724688529968	0.3342900276184082	0.1699559688568115	[('a', 101.67729091644287)]	[('a', 101.84724688529968)]	1.0	26.0	sub-01	ses-008	mock	2
28	3	short	y	r	0.3	103.46138789322384	103.44614601135254	103.74587488174438	103.79910588264464	0.3529598712921142	103.99902892112732	0.2531540393829345	0.199923038482666	[('y', 103.79910588264465)]	[('y', 103.99902892112732)]	1.0	27.0	sub-01	ses-008	mock	2
29	3	short	u	l	0.3	106.22931898152709	106.21399784088136	106.51389598846436	106.79191184043884	0.5779139995574951	107.00163197517396	0.4877359867095947	0.2097201347351074	[('u', 106.79191184043884)]	[('u', 107.00163197517395)]	1.0	28.0	sub-01	ses-008	mock	2
30	3	short	l	l	0.3	108.86891216944971	108.85366082191469	109.1535918712616	109.34382700920104	0.4901661872863769	109.52407002449036	0.3704781532287597	0.1802430152893066	[('l', 109.34382700920105)]	[('l', 109.52407002449036)]	1.0	29.0	sub-01	ses-008	mock	2
31	3	short	r	l	0.3	111.87147092080644	111.856369972229	112.1561529636383	112.17489981651306	0.3185298442840576	112.35581588745116	0.1996629238128662	0.1809160709381103	[('r', 112.17489981651306)]	[('r', 112.35581588745117)]	1.0	30.0	sub-01	ses-008	mock	2
32	3	short	d	l	0.3	115.08106694796672	115.06592297554016	115.36570596694946	115.42780017852785	0.3618772029876709	115.57807111740112	0.2123651504516601	0.150270938873291	[('d', 115.42780017852783)]	[('d', 115.57807111740112)]	1.0	31.0	sub-01	ses-008	mock	2
33	4	short	a	r	0.3	117.10793162759856	117.09244585037231	117.39248085021973	117.62981176376344	0.5373659133911133	117.82030773162842	0.4278268814086914	0.1904959678649902	[('a', 117.62981176376343)]	[('a', 117.82030773162842)]	1.0	32.0	sub-01	ses-008	mock	2
34	4	short	x	r	0.3	122.88787826742492	122.87281703948976	123.17335200309752	123.39225792884828	0.5194408893585205	123.57210493087769	0.3987529277801513	0.1798470020294189	[('x', 123.39225792884827)]	[('x', 123.57210493087769)]	1.0	33.0	sub-01	ses-008	mock	2
35	4	short	b	r	0.3	125.70966172528624	125.69458103179932	125.99425983428956	126.0844268798828	0.3898458480834961	126.32467484474182	0.3304150104522705	0.2402479648590088	[('b', 126.08442687988281)]	[('b', 126.32467484474182)]	1.0	34.0	sub-01	ses-008	mock	2
36	4	short	y	r	0.3	127.67875460149388	127.66350889205933	127.96334600448608	128.06684684753418	0.4033379554748535	128.2669358253479	0.3035898208618164	0.2000889778137207	[('y', 128.06684684753418)]	[('y', 128.2669358253479)]	1.0	35.0	sub-01	ses-008	mock	2
37	4	short	r	l	0.3	130.16704489194893	130.1517059803009	130.45169401168823	130.64911603927612	0.4974100589752197	130.85965418815613	0.4079601764678955	0.2105381488800048	[('r', 130.64911603927612)]	[('r', 130.85965418815613)]	1.0	36.0	sub-01	ses-008	mock	2
38	4	short	u	l	0.3	133.27083058111268	133.25548386573792	133.55545902252197	133.6523721218109	0.396888256072998	133.83165216445923	0.2761931419372558	0.1792800426483154	[('u', 133.6523721218109)]	[('u', 133.83165216445923)]	1.0	37.0	sub-01	ses-008	mock	2
39	4	short	l	l	0.3	136.10305470133574	136.087641954422	136.38771986961365	136.68450379371643	0.5968618392944336	136.90464782714844	0.51692795753479	0.2201440334320068	[('l', 136.68450379371643)]	[('l', 136.90464782714844)]	1.0	38.0	sub-01	ses-008	mock	2
40	4	short	d	l	0.3	138.36772244048822	138.35239601135254	138.65236401557922	138.80737614631653	0.4549801349639892	139.0171570777893	0.364793062210083	0.2097809314727783	[('d', 138.80737614631653)]	[('d', 139.0171570777893)]	1.0	39.0	sub-01	ses-008	mock	2
41	5	long	u	l	2.8874961570292483	140.52836462433294	140.51312589645386	143.40060091018677	141.14892172813416	0.6357958316802979	143.6790988445282	0.2784979343414306	2.530177116394043	[('u', 141.14892172813416)]	[('u', 143.6790988445282)]	1.0	40.0	sub-01	ses-008	mock	2
42	5	long	l	l	1.8293238799810472	148.3271096756702	148.3120310306549	150.14113092422485	148.8709318637848	0.5589008331298828	150.44099688529968	0.2998659610748291	1.5700650215148926	[('l', 148.8709318637848)]	[('l', 150.44099688529968)]	1.0	41.0	sub-01	ses-008	mock	2
43	5	long	r	l	1.5291112242092542	151.95765992223258	151.94232296943665	153.4715440273285	152.29326391220093	0.3509409427642822	153.79327988624573	0.3217358589172363	1.5000159740447998	[('r', 152.29326391220093)]	[('r', 153.79327988624573)]	1.0	42.0	sub-01	ses-008	mock	2
44	5	long	d	l	2.889337834099168	155.9712126125877	155.95585894584656	158.84531497955322	156.2354598045349	0.2796008586883545	159.09630680084229	0.2509918212890625	2.860846996307373	[('d', 156.2354598045349)]	[('d', 159.09630680084229)]	1.0	43.0	sub-01	ses-008	mock	2
45	5	long	y	r	2.2917882261333125	161.8232274653951	161.8080539703369	164.099750995636	162.16857194900513	0.3605179786682129	164.35921096801758	0.2594599723815918	2.190639019012451	[('y', 162.16857194900513)]	[('y', 164.35921096801758)]	1.0	44.0	sub-01	ses-008	mock	2
46	5	long	x	r	2.2338679937495143	166.45767103115682	166.44260382652283	168.6763038635254	166.89143776893616	0.4488339424133301	168.96195483207703	0.2856509685516357	2.070517063140869	[('x', 166.89143776893616)]	[('x', 168.96195483207703)]	1.0	45.0	sub-01	ses-008	mock	2
47	5	long	a	r	2.583450076165329	171.17502143092042	171.15977787971497	173.74326395988464	171.62438678741455	0.4646089076995849	174.034658908844	0.2913949489593506	2.410272121429444	[('a', 171.62438678741455)]	[('a', 174.034658908844)]	1.0	46.0	sub-01	ses-008	mock	2
48	5	long	b	r	2.205526752143288	176.5096204290677	176.4944179058075	178.69993591308594	176.06695890426636	-0.4274590015411377	176.61677193641663	-2.0831639766693115	0.5498130321502686	[('b', 176.06695890426636), ('b', 176.78911089897156)]	[('b', 176.61677193641663), ('b', 178.96942782402039)]	1.0	47.0	sub-01	ses-008	mock	2
49	6	long	y	r	2.136867897737297	180.75454768549585	180.7392179965973	182.8761830329895	181.28099393844604	0.5417759418487549	183.14196395874023	0.2657809257507324	1.8609700202941892	[('y', 181.28099393844604)]	[('y', 183.14196395874023)]	1.0	48.0	sub-01	ses-008	mock	2
50	6	long	x	r	1.142072116395774	187.6748855992331	187.65979886054996	188.80169796943665	188.2135908603668	0.5537919998168945	189.15333485603333	0.3516368865966797	0.939743995666504	[('x', 188.21359086036682)]	[('x', 189.15333485603333)]	1.0	49.0	sub-01	ses-008	mock	2
51	6	long	b	r	2.089766365993793	190.6843622034132	190.6690230369568	192.7589099407196	191.07540583610532	0.4063827991485595	193.01565194129944	0.256742000579834	1.940246105194092	[('b', 191.07540583610535)]	[('b', 193.01565194129944)]	1.0	50.0	sub-01	ses-008	mock	2
52	6	long	a	r	2.043696643500144	194.42858752974172	194.4132218360901	196.4570109844208	194.91728687286377	0.5040650367736816	196.66832280159	0.2113118171691894	1.7510359287261963	[('a', 194.91728687286377)]	[('a', 196.66832280158997)]	1.0	51.0	sub-01	ses-008	mock	2
53	6	long	r	l	2.2352709941517537	198.9354155781854	198.92010283470157	201.1553978919983	199.4805839061737	0.560481071472168	201.42154788970947	0.2661499977111816	1.9409639835357664	[('r', 199.4805839061737)]	[('r', 201.42154788970947)]	1.0	52.0	sub-01	ses-008	mock	2
54	6	long	d	l	2.7400242964936385	202.86657916984652	202.8512179851532	205.59141087532043	203.1838788986206	0.3326609134674072	205.71460390090945	0.1231930255889892	2.5307250022888184	[('d', 203.1838788986206)]	[('d', 205.71460390090942)]	1.0	53.0	sub-01	ses-008	mock	2
55	6	long	l	l	2.1360891221878644	208.4812548007288	208.46608185768127	210.60212898254397	208.99680495262143	0.5307230949401855	210.89706182479856	0.2949328422546386	1.900256872177124	[('l', 208.99680495262146)]	[('l', 210.89706182479858)]	1.0	54.0	sub-01	ses-008	mock	2
56	6	long	u	l	1.8473095986778088	213.5410048551416	213.5257968902588	215.3730218410492	213.8090431690216	0.2832462787628174	215.6489770412445	0.2759552001953125	1.8399338722229004	[('u', 213.8090431690216)]	[('u', 215.6489770412445)]	1.0	55.0	sub-01	ses-008	mock	2
57	7	short	y	r	0.3	217.9456419879561	217.9305799007416	218.23025798797607	218.3618679046631	0.4312880039215088	218.53227472305295	0.3020167350769043	0.1704068183898925	[('y', 218.3618679046631)]	[('y', 218.53227472305298)]	1.0	56.0	sub-01	ses-008	mock	2
58	7	short	x	r	0.3	223.96417990012927	223.94902801513672	224.2486970424652	224.39439487457275	0.4453668594360351	224.51510882377625	0.2664117813110351	0.1207139492034912	[('x', 224.39439487457275)]	[('x', 224.51510882377625)]	1.0	57.0	sub-01	ses-008	mock	2
59	7	short	a	r	0.3	226.6553997245494	226.64069890975952	226.9404158592224	227.0771198272705	0.4364209175109863	227.25638794898987	0.315972089767456	0.1792681217193603	[('a', 227.0771198272705)]	[('a', 227.25638794898987)]	1.0	58.0	sub-01	ses-008	mock	2
60	7	short	b	r	0.3	228.8408300660492	228.8255670070648	229.12533497810364	229.0871968269348	0.2616298198699951	229.21860480308533	0.0932698249816894	0.1314079761505127	[('b', 229.08719682693481)]	[('b', 229.21860480308533)]	1.0	59.0	sub-01	ses-008	mock	2
61	7	short	u	l	0.3	230.87118124769785	230.855859041214	231.1557250022888	231.3505198955536	0.4946608543395996	231.5909869670868	0.4352619647979736	0.2404670715332031	[('u', 231.3505198955536)]	[('u', 231.5909869670868)]	1.0	60.0	sub-01	ses-008	mock	2
62	7	short	r	l	0.3	233.08256362193669	233.06724286079407	233.36715698242188	233.5629689693451	0.4957261085510254	233.6929907798767	0.325833797454834	0.1300218105316162	[('r', 233.5629689693451)]	[('r', 233.6929907798767)]	1.0	61.0	sub-01	ses-008	mock	2
63	7	short	d	l	0.3	236.32748822480664	236.3122799396515	236.61214995384216	236.63407397270203	0.3217940330505371	236.78473806381223	0.1725881099700927	0.1506640911102295	[('d', 236.63407397270203)]	[('d', 236.78473806381226)]	1.0	62.0	sub-01	ses-008	mock	2
64	7	short	l	l	0.3	238.481682356889	238.4664299488068	238.76626801490784	238.78606009483337	0.3196301460266113	238.9362850189209	0.1700170040130615	0.1502249240875244	[('l', 238.78606009483337)]	[('l', 238.9362850189209)]	1.0	63.0	sub-01	ses-008	mock	2
65	8	long	y	r	2.957236684465528	240.41486898465104	240.39956188201904	243.3569219112396	240.81825375556943	0.418691873550415	243.6385238170624	0.2816019058227539	2.82027006149292	[('y', 240.81825375556946)]	[('y', 243.63852381706238)]	1.0	64.0	sub-01	ses-008	mock	2
66	8	long	x	r	2.057789839505809	247.93768543867623	247.92259883880612	249.98018097877505	248.40094375610352	0.4783449172973633	250.24100995063785	0.2608289718627929	1.8400661945343015	[('x', 248.40094375610352)]	[('x', 250.24100995063782)]	1.0	65.0	sub-01	ses-008	mock	2
67	8	long	b	r	2.363640598206967	252.58697801148548	252.57190203666687	254.935350894928	253.14324712753296	0.5713450908660889	255.1933951377869	0.2580442428588867	2.0501480102539062	[('b', 253.14324712753296)]	[('b', 255.19339513778687)]	1.0	66.0	sub-01	ses-008	mock	2
68	8	long	a	r	1.9123006644330969	257.2987788880712	257.2834439277649	259.1957938671112	257.81564807891846	0.5322041511535645	259.6457250118256	0.4499311447143554	1.8300769329071045	[('a', 257.81564807891846)]	[('a', 259.64572501182556)]	1.0	67.0	sub-01	ses-008	mock	2
69	8	long	l	l	2.78354600156416	261.3545958075632	261.3392069339752	264.1228699684143	261.8577950000763	0.5185880661010742	264.43767404556274	0.3148040771484375	2.57987904548645	[('l', 261.8577950000763)]	[('l', 264.43767404556274)]	1.0	68.0	sub-01	ses-008	mock	2
70	8	long	u	l	2.9273255210020586	266.2453936709542	266.23016691207886	269.1574649810791	266.78924679756165	0.5590798854827881	269.4302887916565	0.2728238105773926	2.6410419940948486	[('u', 266.78924679756165)]	[('u', 269.4302887916565)]	1.0	69.0	sub-01	ses-008	mock	2
71	8	long	r	l	2.548467378868433	270.8147659599708	270.79945397377014	273.34794902801514	271.24175572395325	0.4423017501831054	273.632447719574	0.2844986915588379	2.3906919956207275	[('r', 271.24175572395325)]	[('r', 273.632447719574)]	1.0	70.0	sub-01	ses-008	mock	2
72	8	long	d	l	1.2867065748180928	275.8927038207708	275.8775508403778	277.16413283348083	276.3249177932739	0.4473669528961181	277.61440777778625	0.4502749443054199	1.289489984512329	[('d', 276.3249177932739)]	[('d', 277.61440777778625)]	1.0	71.0	sub-01	ses-008	mock	2
73	9	short	l	l	0.3	278.86151057909456	278.8461740016937	279.14615201950073	279.38699078559875	0.5408167839050293	279.5365309715271	0.3903789520263672	0.1495401859283447	[('l', 279.38699078559875)]	[('l', 279.5365309715271)]	1.0	72.0	sub-01	ses-008	mock	2
74	9	short	u	l	0.3	284.86663122262854	284.85155391693115	285.15124797821045	285.6887319087982	0.8371779918670654	285.8589999675751	0.707751989364624	0.1702680587768554	[('u', 285.6887319087982)]	[('u', 285.8589999675751)]	1.0	73.0	sub-01	ses-008	mock	2
75	9	short	r	l	0.3	287.19229799448345	287.177081823349	287.47689485549927	287.6906569004059	0.5135750770568848	287.8318028450012	0.3549079895019531	0.1411459445953369	[('r', 287.6906569004059)]	[('r', 287.8318028450012)]	1.0	74.0	sub-01	ses-008	mock	2
76	9	short	d	l	0.3	289.38460987453976	289.3692259788513	289.6692669391632	290.0844979286194	0.7152719497680664	290.3044979572296	0.6352310180664062	0.2200000286102295	[('d', 290.0844979286194)]	[('d', 290.3044979572296)]	1.0	75.0	sub-01	ses-008	mock	2
77	9	short	y	r	0.3	291.95424947420514	291.93896889686584	292.23885798454285	292.4671587944031	0.5281898975372314	292.6175379753113	0.3786799907684326	0.1503791809082031	[('y', 292.4671587944031)]	[('y', 292.6175379753113)]	1.0	76.0	sub-01	ses-008	mock	2
78	9	short	a	r	0.3	294.58848564097286	294.5732979774475	294.8731050491333	295.0593721866608	0.4860742092132568	295.25946617126465	0.3863611221313476	0.2000939846038818	[('a', 295.05937218666077)]	[('a', 295.25946617126465)]	1.0	77.0	sub-01	ses-008	mock	2
79	9	short	b	r	0.3	296.3854819004998	296.3701679706573	296.6702289581299	296.6810410022736	0.3108730316162109	296.8518269062042	0.1815979480743408	0.170785903930664	[('b', 296.68104100227356)]	[('b', 296.8518269062042)]	1.0	78.0	sub-01	ses-008	mock	2
80	9	short	x	r	0.3	298.7662754543618	298.7511570453644	299.0514438152313	299.06290316581726	0.3117461204528808	299.23394799232483	0.1825041770935058	0.1710448265075683	[('x', 299.06290316581726)]	[('x', 299.23394799232483)]	1.0	79.0	sub-01	ses-008	mock	2
1	0	long	a	r	1.875174422525385	3.0	2.984799861907959	4.859920978546143	3.516117811203003	0.531317949295044	5.123610734939575	0.2636897563934326	1.6074929237365725	[('a', 3.516117811203003)]	[('5', 0.13536787033081055), ('a', 5.123610734939575)]	1.0	0.0	sub-01	ses-008	mock	1
2	0	long	x	r	2.089766365993793	7.144814022190768	7.129519939422607	9.219286918640137	7.525070905685425	0.3955509662628174	9.465595722198486	0.2463088035583496	1.9405248165130613	[('x', 7.525070905685425)]	[('x', 9.465595722198486)]	1.0	1.0	sub-01	ses-008	mock	1
3	0	long	b	r	2.583450076165329	11.766804508407644	11.75171399116516	14.335011959075928	12.41982889175415	0.6681149005889893	14.58050274848938	0.2454907894134521	2.160673856735229	[('y', 12.117453813552856), ('b', 12.41982889175415)]	[('y', 12.13743782043457), ('b', 14.58050274848938)]	1.0	2.0	sub-01	ses-008	mock	1
4	0	long	y	r	2.2798420426550483	17.295628605976574	17.280483961105347	19.561097860336304	17.562034130096436	0.2815501689910888	19.80194401741028	0.2408461570739746	2.2399098873138428	[('y', 17.562034130096436)]	[('y', 19.80194401741028)]	1.0	3.0	sub-01	ses-008	mock	1
5	0	long	d	l	1.922958724505864	21.208657276393627	21.193243980407715	23.116294860839844	22.30440878868103	1.1111648082733154	23.50442695617676	0.388132095336914	1.2000181674957275	[('d', 22.30440878868103)]	[('d', 23.504426956176758)]	1.0	4.0	sub-01	ses-008	mock	1
6	0	long	r	l	2.561058352572911	25.71705509386216	25.701881885528564	28.262853860855103	26.307289838790894	0.6054079532623291	28.537073850631717	0.2742199897766113	2.2297840118408203	[('r', 26.307289838790894)]	[('r', 28.537073850631714)]	1.0	5.0	sub-01	ses-008	mock	1
7	0	long	l	l	2.136867897737297	30.62627372481377	30.611021995544437	32.747891902923584	31.01947283744812	0.4084508419036865	33.00945782661438	0.2615659236907959	1.98998498916626	[('l', 31.01947283744812)]	[('l', 33.00945782661438)]	1.0	6.0	sub-01	ses-008	mock	1
8	0	long	u	l	2.851193276585322	35.2926121044827	35.27740478515625	38.12861180305481	35.5220730304718	0.2446682453155517	38.39215612411499	0.2635443210601806	2.8700830936431885	[('u', 35.5220730304718)]	[('u', 38.39215612411499)]	1.0	7.0	sub-01	ses-008	mock	1
9	1	long	l	l	2.4303787327448387	39.66376562488738	39.64846086502075	42.07891297340393	40.364243030548096	0.7157821655273438	42.33445906639099	0.2555460929870605	1.9702160358428955	[('l', 40.364243030548096)]	[('l', 42.33445906639099)]	1.0	8.0	sub-01	ses-008	mock	1
10	1	long	d	l	2.363640598206967	47.87793004679594	47.86282777786255	50.22635579109192	48.55721306800842	0.694385290145874	50.49669814109802	0.2703423500061035	1.9394850730896	[('d', 48.55721306800842)]	[('d', 50.49669814109802)]	1.0	9.0	sub-01	ses-008	mock	1
11	1	long	u	l	2.043696643500144	52.26723741685786	52.25192189216614	54.29574394226074	52.87918186187744	0.6272599697113037	54.55956077575684	0.2638168334960937	1.6803789138793943	[('u', 52.87918186187744)]	[('u', 54.559560775756836)]	1.0	10.0	sub-01	ses-008	mock	1
12	1	long	r	l	1.8473095986778088	56.4957371119139	56.48046779632568	58.32783889770508	57.09136891365051	0.6109011173248291	58.601491928100586	0.2736530303955078	1.5101230144500732	[('r', 57.09136891365051)]	[('r', 58.601491928100586)]	1.0	11.0	sub-01	ses-008	mock	1
13	1	long	b	r	2.665239691095876	60.93454944389517	60.91945791244507	63.584481954574585	61.42373609542847	0.5042781829833984	63.82436299324036	0.2398810386657714	2.4006268978118896	[('b', 61.42373609542847)]	[('b', 63.824362993240356)]	1.0	12.0	sub-01	ses-008	mock	1
14	1	long	x	r	2.057789839505809	65.36274426438166	65.34738492965698	67.40542793273926	65.906733751297	0.5593488216400146	67.66666078567505	0.261232852935791	1.7599270343780518	[('x', 65.906733751297)]	[('x', 67.66666078567505)]	1.0	13.0	sub-01	ses-008	mock	1
15	1	long	y	r	2.2352709941517537	69.60882439434255	69.59352779388428	71.82886385917664	69.96901679039001	0.3754889965057373	72.08940577507019	0.2605419158935547	2.120388984680176	[('y', 69.96901679039001)]	[('y', 72.08940577507019)]	1.0	14.0	sub-01	ses-008	mock	1
16	1	long	a	r	1.9123006644330969	73.52619557200002	73.51081395149231	75.42327189445496	73.85205483436584	0.3412408828735351	75.68237376213074	0.2591018676757812	1.8303189277648928	[('a', 73.85205483436584)]	[('a', 75.68237376213074)]	1.0	15.0	sub-01	ses-008	mock	1
17	2	short	u	l	0.3	77.12487505141567	77.10953378677368	77.40941190719604	77.73420786857605	0.6246740818023682	77.91494488716125	0.50553297996521	0.180737018585205	[('u', 77.73420786857605)]	[('u', 77.91494488716125)]	1.0	16.0	sub-01	ses-008	mock	1
18	2	short	r	l	0.3	83.10743380277233	83.09234094619751	83.39197778701782	83.63700079917908	0.5446598529815674	83.80688285827637	0.4149050712585449	0.16988205909729	[('r', 83.63700079917908)]	[('r', 83.80688285827637)]	1.0	17.0	sub-01	ses-008	mock	1
19	2	short	d	l	0.3	85.13429848240416	85.11905884742737	85.41881990432739	85.71945786476135	0.6003990173339844	85.88970875740051	0.4708888530731201	0.1702508926391601	[('d', 85.71945786476135)]	[('d', 85.88970875740051)]	1.0	18.0	sub-01	ses-008	mock	1
20	2	short	l	l	0.3	87.07634525041874	87.06093883514404	87.36083483695984	87.47203588485718	0.4110970497131347	87.622154712677	0.2613198757171631	0.1501188278198242	[('l', 87.47203588485718)]	[('l', 87.622154712677)]	1.0	19.0	sub-01	ses-008	mock	1
21	2	short	y	r	0.3	89.26865713047505	89.2533209323883	89.55332684516907	89.60299491882324	0.3496739864349365	89.75325274467468	0.1999258995056152	0.1502578258514404	[('y', 89.60299491882324)]	[('y', 89.75325274467468)]	1.0	20.0	sub-01	ses-008	mock	1
22	2	short	a	r	0.3	91.64945068433704	91.63411784172058	91.93409490585329	92.18583798408508	0.551720142364502	92.35601091384888	0.4219160079956054	0.1701729297637939	[('a', 92.18583798408508)]	[('a', 92.35601091384888)]	1.0	21.0	sub-01	ses-008	mock	1
23	2	short	b	r	0.3	93.64534328184648	93.63001680374146	93.93005180358888	94.03828167915344	0.4082648754119873	94.18796968460084	0.2579178810119629	0.1496880054473877	[('b', 94.03828167915344)]	[('b', 94.18796968460083)]	1.0	22.0	sub-01	ses-008	mock	1
24	2	short	x	r	0.3	95.85672565608532	95.84140491485596	96.14130997657776	95.82951378822328	-0.0118911266326904	95.98074173927309	-0.1605682373046875	0.1512279510498047	[('x', 95.82951378822327), ('x', 96.03350687026978)]	[('x', 95.98074173927307), ('x', 96.113107919693)]	1.0	23.0	sub-01	ses-008	mock	1
25	3	long	x	r	1.2365488517378664	98.54794548050543	98.53268694877625	99.76928377151488	99.11612391471864	0.5834369659423828	100.22561693191528	0.4563331604003906	1.1094930171966553	[('x', 99.11612391471863)]	[('x', 100.22561693191528)]	1.0	24.0	sub-01	ses-008	mock	1
26	3	long	a	r	1.7668830376515554	104.92071114638355	104.90552091598512	106.67229890823364	105.46759915351868	0.5620782375335693	106.92711997032166	0.2548210620880127	1.4595208168029783	[('a', 105.46759915351868)]	[('a', 106.92711997032166)]	1.0	25.0	sub-01	ses-008	mock	1
27	3	long	b	r	2.2338679937495143	108.57302452553492	108.55764079093932	110.79170083999634	108.97966814041138	0.4220273494720459	110.5595841407776	-0.23211669921875	1.579916000366211	[('b', 108.97966814041138)]	[('b', 110.55958414077759)]	1.0	26.0	sub-01	ses-008	mock	1
28	3	long	y	r	1.5291112242092542	112.46135147961924	112.44585299491882	113.97519183158876	112.81215381622314	0.3663008213043213	114.24242281913756	0.2672309875488281	1.4302690029144287	[('y', 112.81215381622314)]	[('y', 114.24242281913757)]	1.0	27.0	sub-01	ses-008	mock	1
29	3	long	d	l	2.8874961570292483	116.79330646752412	116.7780900001526	119.66550993919373	117.40501379966736	0.6269237995147705	117.63503384590148	-2.0304760932922363	0.2300200462341308	[('d', 117.40501379966736), ('d', 117.76771593093872), ('d', 118.02993583679199)]	[('d', 117.63503384590149), ('d', 118.00834584236145), ('d', 119.93969488143921)]	1.0	28.0	sub-01	ses-008	mock	1
30	3	long	r	l	1.0375796008727105	121.7202031288382	121.70495080947876	122.74242281913756	122.171795129776	0.4668443202972412	123.0518410205841	0.3094182014465332	0.8800458908081055	[('r', 122.171795129776)]	[('r', 123.0518410205841)]	1.0	29.0	sub-01	ses-008	mock	1
31	3	long	u	l	1.2867065748180928	124.5406904486142	124.52532291412354	125.81213092803956	125.03383088111876	0.5085079669952393	126.10391068458556	0.2917797565460205	1.0700798034667969	[('u', 125.03383088111877)]	[('u', 126.10391068458557)]	1.0	30.0	sub-01	ses-008	mock	1
32	3	long	l	l	2.78354600156416	128.70204835782084	128.68679094314575	131.47037887573242	129.02594375610352	0.3391528129577636	131.7261598110199	0.2557809352874756	2.700216054916382	[('l', 129.02594375610352)]	[('l', 131.7261598110199)]	1.0	31.0	sub-01	ses-008	mock	1
33	4	short	b	r	0.3	133.62677197054606	133.61148881912231	133.9114339351654	134.0375988483429	0.426110029220581	134.3277838230133	0.4163498878479004	0.2901849746704101	[('b', 134.0375988483429)]	[('b', 134.3277838230133)]	1.0	32.0	sub-01	ses-008	mock	1
34	4	short	x	r	0.3	139.65792089252798	139.642835855484	139.9425699710846	140.11031484603882	0.4674789905548095	140.33986377716064	0.3972938060760498	0.2295489311218261	[('x', 140.11031484603882)]	[('x', 140.33986377716064)]	1.0	33.0	sub-01	ses-008	mock	1
35	4	short	y	r	0.3	142.90284549539794	142.88772082328796	143.18734979629517	143.2414526939392	0.3537318706512451	143.34175968170166	0.1544098854064941	0.1003069877624511	[('y', 143.2414526939392)]	[('y', 143.34175968170166)]	1.0	34.0	sub-01	ses-008	mock	1
36	4	short	a	r	0.3	144.78258144812554	144.76727080345154	145.06710481643677	145.04235100746155	0.2750802040100097	145.16411805152893	0.097013235092163	0.1217670440673828	[('a', 145.04235100746155)]	[('a', 145.16411805152893)]	1.0	35.0	sub-01	ses-008	mock	1
37	4	short	l	l	0.3	147.43105587640812	147.4157648086548	147.71576595306396	147.95657992362976	0.5408151149749756	148.0962860584259	0.3805201053619385	0.1397061347961425	[('l', 147.95657992362976)]	[('l', 148.0962860584259)]	1.0	36.0	sub-01	ses-008	mock	1
38	4	short	d	l	0.3	150.69373289511637	150.67855286598206	150.97847080230713	151.19890785217285	0.5203549861907959	151.29897594451904	0.320505142211914	0.1000680923461914	[('d', 151.19890785217285)]	[('d', 151.29897594451904)]	1.0	37.0	sub-01	ses-008	mock	1
39	4	short	u	l	0.3	153.32796906188415	153.31265592575073	153.61248683929443	153.8310968875885	0.5184409618377686	154.22179174423218	0.6093049049377441	0.3906948566436767	[('u', 153.8310968875885)]	[('u', 154.22179174423218)]	1.0	38.0	sub-01	ses-008	mock	1
40	4	short	r	l	0.3	156.36650697405742	156.3514528274536	156.652037858963	156.67237091064453	0.3209180831909179	156.8038969039917	0.1518590450286865	0.1315259933471679	[('r', 156.67237091064453)]	[('r', 156.8038969039917)]	1.0	39.0	sub-01	ses-008	mock	1
41	5	long	y	r	2.1360891221878644	158.4699769900574	158.45468187332153	160.59087300300598	158.9257369041443	0.4710550308227539	160.91617274284363	0.3252997398376465	1.9904358386993408	[('y', 158.9257369041443)]	[('y', 160.91617274284363)]	1.0	40.0	sub-01	ses-008	mock	1
42	5	long	b	r	2.957236684465528	165.2207470131769	165.2056109905243	168.162752866745	165.66759371757507	0.4619827270507812	168.46828174591064	0.3055288791656494	2.8006880283355717	[('b', 165.66759371757507)]	[('b', 168.46828174591064)]	1.0	41.0	sub-01	ses-008	mock	1
43	5	long	a	r	2.097627007854649	170.1379719405195	170.12270879745483	172.22044777870178	170.50020790100098	0.3774991035461426	172.49079990386963	0.2703521251678467	1.9905920028686523	[('a', 170.50020790100098)]	[('a', 172.49079990386963)]	1.0	42.0	sub-01	ses-008	mock	1
44	5	long	x	r	1.142072116395774	174.6077414259692	174.59248900413513	175.7346248626709	174.87314891815186	0.2806599140167236	176.0729899406433	0.3383650779724121	1.199841022491455	[('x', 174.87314891815186)]	[('x', 176.0729899406433)]	1.0	43.0	sub-01	ses-008	mock	1
45	5	long	d	l	2.2917882261333125	177.67102862085628	177.65566778182983	179.94767880439758	178.20526576042175	0.549597978591919	180.24546575546265	0.2977869510650635	2.0401999950408936	[('d', 178.20526576042175)]	[('d', 180.24546575546265)]	1.0	44.0	sub-01	ses-008	mock	1
46	5	long	r	l	1.0404367948806514	182.4462992530036	182.43105483055115	183.4713389873505	182.77728176116943	0.3462269306182861	183.777037858963	0.3056988716125488	0.9997560977935792	[('r', 182.77728176116943)]	[('r', 183.777037858963)]	1.0	45.0	sub-01	ses-008	mock	1
47	5	long	l	l	2.5983171284334468	185.4505309851813	185.4352159500122	188.03366088867188	185.97905278205872	0.5438368320465088	188.28894972801208	0.2552888393402099	2.309896945953369	[('l', 185.97905278205872)]	[('l', 188.28894972801208)]	1.0	46.0	sub-01	ses-008	mock	1
48	5	long	u	l	2.224191445444843	190.9584441407751	190.9433069229126	193.1674268245697	191.3005027770996	0.3571958541870117	193.43042874336243	0.2630019187927246	2.1299259662628174	[('u', 191.3005027770996)]	[('u', 193.43042874336243)]	1.0	47.0	sub-01	ses-008	mock	1
49	6	short	d	l	0.3	195.90775622975377	195.8925428390503	196.1924169063568	196.532555103302	0.640012264251709	196.72225308418277	0.5298361778259277	0.1896979808807373	[('d', 196.532555103302)]	[('d', 196.72225308418274)]	1.0	48.0	sub-01	ses-008	mock	1
50	6	short	l	l	0.3	201.9010361422272	201.8858678340912	202.1856698989868	202.5746297836304	0.6887619495391846	202.7741138935089	0.5884439945220947	0.19948410987854	[('l', 202.57462978363037)]	[('l', 202.7741138935089)]	1.0	49.0	sub-01	ses-008	mock	1
51	6	short	u	l	0.3	205.12469707445217	205.10952377319336	205.40927481651303	205.79675602912903	0.687232255935669	205.97697615623477	0.5677013397216797	0.1802201271057129	[('u', 205.79675602912903)]	[('u', 205.97697615623474)]	1.0	50.0	sub-01	ses-008	mock	1
52	6	short	r	l	0.3	207.9464805323135	207.9312579631805	208.2311418056488	208.26797676086423	0.3367187976837158	208.41936469078064	0.1882228851318359	0.1513879299163818	[('r', 208.26797676086426)]	[('r', 208.41936469078064)]	1.0	51.0	sub-01	ses-008	mock	1
53	6	short	x	r	0.3	210.6103848051805	210.59513998031616	210.89504384994507	211.05196905136108	0.4568290710449219	211.26157903671265	0.3665351867675781	0.2096099853515625	[('x', 211.05196905136108)]	[('x', 211.26157903671265)]	1.0	52.0	sub-01	ses-008	mock	1
54	6	short	b	r	0.3	212.6407359868292	212.6254568099976	212.92539381980896	213.083811044693	0.4583542346954345	213.283931016922	0.3585371971130371	0.2001199722290039	[('b', 213.083811044693)]	[('b', 213.283931016922)]	1.0	53.0	sub-01	ses-008	mock	1
55	6	short	y	r	0.3	215.42517745297505	215.40992093086243	215.7097659111023	215.8962037563324	0.4862828254699707	216.0769238471985	0.3671579360961914	0.1807200908660888	[('y', 215.8962037563324)]	[('y', 216.0769238471985)]	1.0	54.0	sub-01	ses-008	mock	1
56	6	short	a	r	0.3	217.39427032918263	217.37900495529172	217.6788408756256	217.66763997077945	0.2886350154876709	217.8286349773407	0.1497941017150879	0.1609950065612793	[('a', 217.66763997077942)]	[('a', 217.8286349773407)]	1.0	55.0	sub-01	ses-008	mock	1
57	7	long	d	l	2.9273255210020586	219.2426601396416	219.22738790512085	222.1548588275909	219.8805239200592	0.6531360149383545	222.48023295402527	0.3253741264343261	2.5997090339660645	[('d', 219.8805239200592)]	[('d', 222.48023295402527)]	1.0	56.0	sub-01	ses-008	mock	1
58	7	long	u	l	1.1742585994030814	227.0812345549517	227.06609296798703	228.24021792411804	227.69240283966064	0.626309871673584	228.58246779441836	0.3422498703002929	0.8900649547576904	[('u', 227.69240283966064)]	[('u', 228.58246779441833)]	1.0	57.0	sub-01	ses-008	mock	1
59	7	long	r	l	2.205526752143288	229.8410729239144	229.8256688117981	232.03142786026	230.33439087867737	0.5087220668792725	232.36408376693728	0.3326559066772461	2.029692888259888	[('r', 230.33439087867737)]	[('r', 232.36408376693726)]	1.0	58.0	sub-01	ses-008	mock	1
60	7	long	l	l	2.548467378868433	234.15385153788452	234.13856196403503	236.6870868206024	234.47659587860107	0.33803391456604	236.9667477607727	0.2796609401702881	2.490151882171631	[('l', 234.47659587860107)]	[('l', 236.9667477607727)]	1.0	59.0	sub-01	ses-008	mock	1
61	7	long	x	r	1.8293238799810472	239.04191210467565	239.02674293518064	240.85597586631772	239.49882578849792	0.4720828533172607	241.12880492210388	0.2728290557861328	1.629979133605957	[('x', 239.49882578849792)]	[('x', 241.12880492210388)]	1.0	60.0	sub-01	ses-008	mock	1
62	7	long	b	r	2.889337834099168	243.2273325648841	243.21213388442996	246.1014838218689	243.63093090057373	0.4187970161437988	246.4006516933441	0.2991678714752197	2.7697207927703857	[('b', 243.63093090057373)]	[('b', 246.40065169334412)]	1.0	61.0	sub-01	ses-008	mock	1
63	7	long	a	r	2.5563135018997007	248.6166170388097	248.60138583183289	251.1576747894287	249.1027979850769	0.5014121532440186	251.42307496070865	0.2654001712799072	2.320276975631714	[('a', 249.1027979850769)]	[('a', 251.42307496070862)]	1.0	62.0	sub-01	ses-008	mock	1
64	7	long	y	r	2.7400242964936385	253.10611159748348	253.0908908843994	255.8308417797089	253.41455173492432	0.3236608505249023	256.16456174850464	0.3337199687957763	2.7500100135803223	[('y', 253.41455173492432)]	[('y', 256.16456174850464)]	1.0	63.0	sub-01	ses-008	mock	1
65	8	short	x	r	0.3	258.3140669822804	258.29889392852783	258.5986008644104	258.72685194015503	0.4279580116271972	258.91657614707947	0.3179752826690674	0.1897242069244384	[('x', 258.72685194015503)]	[('x', 258.91657614707947)]	1.0	64.0	sub-01	ses-008	mock	1
66	8	short	a	r	0.3	263.55873472143287	263.5436038970947	263.8433349132538	263.9384129047394	0.3948090076446533	264.1090788841248	0.2657439708709717	0.1706659793853759	[('a', 263.9384129047394)]	[('a', 264.10907888412476)]	1.0	65.0	sub-01	ses-008	mock	1
67	8	short	b	r	0.3	265.6599610880141	265.64468789100647	265.94457483291626	265.93001079559326	0.285322904586792	266.1006247997284	0.1560499668121338	0.1706140041351318	[('b', 265.93001079559326)]	[('b', 266.1006247997284)]	1.0	66.0	sub-01	ses-008	mock	1
68	8	short	y	r	0.3	267.8206032718589	267.8052878379822	268.1051299571991	268.0911338329315	0.2858459949493408	268.2921497821808	0.1870198249816894	0.2010159492492675	[('y', 268.0911338329315)]	[('y', 268.2921497821808)]	1.0	67.0	sub-01	ses-008	mock	1
69	8	short	r	l	0.3	269.7875075731007	269.7721059322357	270.07210183143616	270.40406584739685	0.6319599151611328	270.6037838459015	0.531682014465332	0.1997179985046386	[('r', 270.40406584739685)]	[('r', 270.6037838459015)]	1.0	68.0	sub-01	ses-008	mock	1
70	8	short	d	l	0.3	271.9417017051831	271.9263188838959	272.22640085220337	272.4664869308472	0.540168046951294	272.66664385795593	0.4402430057525635	0.2001569271087646	[('d', 272.46648693084717)]	[('d', 272.66664385795593)]	1.0	69.0	sub-01	ses-008	mock	1
71	8	short	l	l	0.3	273.8716730662132	273.8562078475952	274.15642499923706	274.38816595077515	0.5319581031799316	274.58818674087524	0.4317617416381836	0.2000207901000976	[('l', 274.38816595077515)]	[('l', 274.58818674087524)]	1.0	70.0	sub-01	ses-008	mock	1
72	8	short	u	l	0.3	276.66092349194423	276.6455748081207	276.9454119205475	276.9087767601013	0.2632019519805908	277.0900218486786	0.1446099281311035	0.1812450885772705	[('u', 276.9087767601013)]	[('u', 277.0900218486786)]	1.0	71.0	sub-01	ses-008	mock	1
73	9	short	a	r	0.3	279.5182510260809	279.50292897224426	279.80274987220764	280.06261682510376	0.5596878528594971	280.1923186779022	0.3895688056945801	0.1297018527984619	[('a', 280.06261682510376)]	[('a', 280.1923186779022)]	1.0	72.0	sub-01	ses-008	mock	1
74	9	short	b	r	0.3	285.1409063657093	285.12570977211	285.42558789253235	285.65384888648987	0.5281391143798828	285.813670873642	0.3880829811096191	0.1598219871520996	[('b', 285.65384888648987)]	[('b', 285.81367087364197)]	1.0	73.0	sub-01	ses-008	mock	1
75	9	short	y	r	0.3	287.4728354144138	287.4575798511505	287.7574429512024	287.90668082237244	0.4491009712219238	288.0772879123688	0.3198449611663818	0.1706070899963379	[('y', 287.90668082237244)]	[('y', 288.0772879123688)]	1.0	74.0	sub-01	ses-008	mock	1
76	9	short	x	r	0.3	289.9163516694727	289.9011209011078	290.20115089416504	290.2382519245148	0.3371310234069824	290.4186089038849	0.2174580097198486	0.1803569793701172	[('x', 290.23825192451477)]	[('x', 290.4186089038849)]	1.0	75.0	sub-01	ses-008	mock	1
77	9	short	l	l	0.3	292.0387433021072	292.02329182624817	292.3234429359436	292.6512427330017	0.62795090675354	292.8010718822479	0.4776289463043213	0.1498291492462158	[('l', 292.6512427330017)]	[('l', 292.8010718822479)]	1.0	76.0	sub-01	ses-008	mock	1
78	9	short	u	l	0.3	294.2061477898916	294.1907868385315	294.4906678199768	294.8036208152771	0.6128339767456055	295.0033757686615	0.5127079486846924	0.1997549533843994	[('u', 294.8036208152771)]	[('u', 295.0033757686615)]	1.0	77.0	sub-01	ses-008	mock	1
79	9	short	r	l	0.3	296.96927919483494	296.9540889263153	297.25406885147095	297.3753769397736	0.4212880134582519	297.5553839206696	0.3013150691986084	0.1800069808959961	[('r', 297.37537693977356)]	[('r', 297.55538392066956)]	1.0	78.0	sub-01	ses-008	mock	1
80	9	short	d	l	0.3	298.7662754543618	298.750962972641	299.0508599281311	299.1976718902588	0.4467089176177978	299.4283719062805	0.377511978149414	0.2307000160217285	[('d', 299.1976718902588)]	[('d', 299.4283719062805)]	1.0	79.0	sub-01	ses-008	mock	1
1	0	long	d	l	2.2352709941517537	3.0	2.984805107116699	5.2200140953063965	3.841219186782837	0.8564140796661377	5.592169284820557	0.3721551895141601	1.7509500980377195	[('d', 3.841219186782837)]	[('5', 0.07741713523864746), ('d', 5.592169284820557)]	1.0	0.0	sub-02	ses-001	mock	1
2	0	long	r	l	2.2798420426550483	7.826773727455223	7.811413049697876	10.09135103225708	8.313698053359985	0.5022850036621094	10.384233951568604	0.2928829193115234	2.070535898208618	[('r', 8.313698053359985)]	[('r', 10.384233951568604)]	1.0	1.0	sub-02	ses-001	mock	1
3	0	long	u	l	2.2917882261333125	12.146016274395109	12.130676031112673	14.422556161880491	12.63666319847107	0.5059871673583984	14.686606168746948	0.2640500068664551	2.049942970275879	[('u', 12.63666319847107)]	[('u', 14.686606168746948)]	1.0	2.0	sub-02	ses-001	mock	1
4	0	long	l	l	2.097627007854649	17.140363251885113	17.125115156173706	19.222713947296143	17.60850191116333	0.483386754989624	19.47857904434204	0.2558650970458984	1.870077133178711	[('l', 17.60850191116333)]	[('l', 19.47857904434204)]	1.0	3.0	sub-02	ses-001	mock	1
5	0	long	b	r	2.4303787327448387	21.263657031594704	21.248289108276367	23.678786039352417	21.690723180770878	0.4424340724945068	23.980810165405277	0.3020241260528564	2.2900869846343994	[('b', 21.690723180770874)]	[('b', 23.980810165405273)]	1.0	4.0	sub-02	ses-001	mock	1
6	0	long	y	r	1.142072116395774	25.62721682111369	25.611793041229248	26.75385808944702	26.16304612159729	0.551253080368042	27.2830970287323	0.5292389392852783	1.1200509071350098	[('y', 26.16304612159729)]	[('y', 27.2830970287323)]	1.0	5.0	sub-02	ses-001	mock	1
7	0	long	x	r	2.5983171284334468	28.661600817565787	28.64628314971924	31.24469399452209	29.005234003067017	0.3589508533477783	31.515197038650516	0.2705030441284179	2.509963035583496	[('x', 29.005234003067017)]	[('x', 31.515197038650513)]	1.0	6.0	sub-02	ses-001	mock	1
8	0	long	a	r	1.7668830376515554	33.74340035201328	33.72805213928223	35.49492812156677	34.18753433227539	0.459482192993164	35.79832720756531	0.3033990859985351	1.610792875289917	[('a', 34.18753433227539)]	[('a', 35.79832720756531)]	1.0	7.0	sub-02	ses-001	mock	1
9	1	short	y	r	0.3	37.192383573170574	37.17699813842773	37.47692108154297	37.84002733230591	0.6630291938781738	38.03069734573364	0.5537762641906738	0.1906700134277343	[('y', 37.84002733230591)]	[('y', 38.03069734573364)]	1.0	8.0	sub-02	ses-001	mock	1
10	1	short	x	r	0.3	41.96937983269746	41.95415997505188	42.25387215614319	42.47302198410034	0.5188620090484619	42.683051109313965	0.4291789531707763	0.210029125213623	[('x', 42.47302198410034)]	[('x', 42.683051109313965)]	1.0	9.0	sub-02	ses-001	mock	1
11	1	short	b	r	0.3	45.21475385410107	45.19955515861511	45.49932599067688	45.58422589302063	0.3846707344055176	45.7647819519043	0.265455961227417	0.180556058883667	[('b', 45.58422589302063)]	[('b', 45.7647819519043)]	1.0	10.0	sub-02	ses-001	mock	1
12	1	short	a	r	0.3	47.1816581553429	47.16619396209717	47.466132164001465	47.55704593658447	0.3908519744873047	47.68657207489014	0.2204399108886718	0.129526138305664	[('a', 47.55704593658447)]	[('a', 47.68657207489014)]	1.0	11.0	sub-02	ses-001	mock	1
13	1	short	d	l	0.3	49.16803697032544	49.15265607833862	49.45257902145386	49.638747215271	0.486091136932373	49.81102728843689	0.3584482669830322	0.1722800731658935	[('d', 49.638747215270996), ('l', 49.679750204086304)]	[('l', 49.74955224990845), ('d', 49.81102728843689)]	1.0	12.0	sub-02	ses-001	mock	1
14	1	short	r	l	0.3	51.84017944792048	51.8248291015625	52.12480807304382	52.29263305664063	0.467803955078125	52.442538022995	0.3177299499511719	0.1499049663543701	[('r', 52.292633056640625)]	[('r', 52.442538022994995)]	1.0	13.0	sub-02	ses-001	mock	1
15	1	short	u	l	0.3	55.06384038014546	55.04865908622742	55.34835600852966	55.39405608177185	0.3453969955444336	55.544469118118286	0.196113109588623	0.1504130363464355	[('u', 55.39405608177185)]	[('u', 55.544469118118286)]	1.0	14.0	sub-02	ses-001	mock	1
16	1	short	l	l	0.3	58.23849171453403	58.22330212593079	58.52296209335327	58.54527306556702	0.3219709396362304	58.6957950592041	0.17283296585083	0.1505219936370849	[('l', 58.54527306556702)]	[('l', 58.6957950592041)]	1.0	15.0	sub-02	ses-001	mock	1
17	2	long	r	l	2.957236684465528	60.894588294761455	60.87976813316345	63.83660697937012	61.37779402732849	0.498025894165039	64.16769099235535	0.3310840129852295	2.7898969650268555	[('r', 61.37779402732849)]	[('r', 64.16769099235535)]	1.0	16.0	sub-02	ses-001	mock	1
18	2	long	u	l	1.875174422525385	68.46650588015865	68.45137405395508	70.32682013511658	68.86883807182312	0.417464017868042	70.67942810058594	0.3526079654693603	1.8105900287628172	[('u', 68.86883807182312)]	[('u', 70.67942810058594)]	1.0	17.0	sub-02	ses-001	mock	1
19	2	long	l	l	1.0404367948806514	72.87115078461566	72.85588002204895	73.89622712135315	73.34198904037476	0.4861090183258056	74.34220910072327	0.4459819793701172	1.0002200603485107	[('l', 73.34198904037476)]	[('l', 74.34220910072327)]	1.0	18.0	sub-02	ses-001	mock	1
20	2	long	d	l	2.043696643500144	75.49132353222392	75.47597694396973	77.51973700523376	75.82397031784058	0.3479933738708496	77.83758616447449	0.3178491592407226	2.013615846633911	[('d', 75.82397031784058), ('l', 75.87552213668823)]	[('l', 77.73642826080322), ('d', 77.83758616447449)]	1.0	19.0	sub-02	ses-001	mock	1
21	2	long	a	r	2.78354600156416	80.09234770986072	80.07716012001038	82.86062908172607	80.4994010925293	0.4222409725189209	83.15998411178589	0.2993550300598144	2.660583019256592	[('a', 80.4994010925293)]	[('a', 83.15998411178589)]	1.0	20.0	sub-02	ses-001	mock	1
22	2	long	x	r	2.363640598206967	84.7971087899162	84.78173995018005	87.14543509483337	85.23200607299805	0.4502661228179931	87.44220495223999	0.2967698574066162	2.210198879241944	[('x', 85.23200607299805)]	[('x', 87.44220495223999)]	1.0	21.0	sub-02	ses-001	mock	1
23	2	long	y	r	1.8473095986778088	89.69297350834627	89.67772006988525	91.52502512931824	90.15479516983032	0.4770750999450683	91.85694622993468	0.3319211006164551	1.70215106010437	[('y', 90.15479516983032), ('x', 90.19516825675964)]	[('x', 90.24615526199341), ('y', 91.85694622993469)]	1.0	22.0	sub-02	ses-001	mock	1
24	2	long	b	r	2.205526752143288	94.26540375055797	94.2502601146698	96.4555959701538	94.54898691177368	0.2987267971038818	96.77028393745422	0.314687967300415	2.221297025680542	[('b', 94.54898691177368)]	[('b', 96.77028393745422)]	1.0	23.0	sub-02	ses-001	mock	1
[truncated: 3,816 more rows]
