# Supplementary material for: Open design of a reproducible videogame controller for MRI and MEG
Source: PLoS One. 2023 Nov 1;18(11):e0290158. doi: 10.1371/journal.pone.0290158 (PMC10619825; doi:10.1371/journal.pone.0290158)
Supplement: S2 Dataset — (GZ) [file pone.0290158.s003.gz]

Archive with 1 entries (1 files):
- S3_dataset_shinobi_training.csv
