# Supplementary material for: Open design of a reproducible videogame controller for MRI and MEG
Source: PLoS One. 2023 Nov 1;18(11):e0290158. doi: 10.1371/journal.pone.0290158 (PMC10619825; doi:10.1371/journal.pone.0290158)
Supplement: S2 Dataset — (GZ) [file pone.0290158.s003.gz › S3_dataset_shinobi_training.csv]

onset	duration	trial_type	subject	session	repetition
4.35	2.233	RIGHT	sub-01	ses-002	sub-01_ses-002_task-shinobi_level-1_rep-001_gamedata.bk2
4.667	0.25	C	sub-01	ses-002	sub-01_ses-002_task-shinobi_level-1_rep-001_gamedata.bk2
5.2	0.117	A	sub-01	ses-002	sub-01_ses-002_task-shinobi_level-1_rep-001_gamedata.bk2
7.75	1.083	RIGHT	sub-01	ses-002	sub-01_ses-002_task-shinobi_level-1_rep-001_gamedata.bk2
10.433	0.05	UP	sub-01	ses-002	sub-01_ses-002_task-shinobi_level-1_rep-001_gamedata.bk2
10.45	3.6	RIGHT	sub-01	ses-002	sub-01_ses-002_task-shinobi_level-1_rep-001_gamedata.bk2
11.433	0.35	C	sub-01	ses-002	sub-01_ses-002_task-shinobi_level-1_rep-001_gamedata.bk2
12.017	0.416	DOWN	sub-01	ses-002	sub-01_ses-002_task-shinobi_level-1_rep-001_gamedata.bk2
12.05	0.15	B	sub-01	ses-002	sub-01_ses-002_task-shinobi_level-1_rep-001_gamedata.bk2
13.6	0.333	C	sub-01	ses-002	sub-01_ses-002_task-shinobi_level-1_rep-001_gamedata.bk2
14.017	0.416	DOWN	sub-01	ses-002	sub-01_ses-002_task-shinobi_level-1_rep-001_gamedata.bk2
14.1	0.183	B	sub-01	ses-002	sub-01_ses-002_task-shinobi_level-1_rep-001_gamedata.bk2
14.417	1	RIGHT	sub-01	ses-002	sub-01_ses-002_task-shinobi_level-1_rep-001_gamedata.bk2
14.7	0.017	DOWN	sub-01	ses-002	sub-01_ses-002_task-shinobi_level-1_rep-001_gamedata.bk2
14.883	0.367	C	sub-01	ses-002	sub-01_ses-002_task-shinobi_level-1_rep-001_gamedata.bk2
15.35	0.3	B	sub-01	ses-002	sub-01_ses-002_task-shinobi_level-1_rep-001_gamedata.bk2
15.367	1.016	DOWN	sub-01	ses-002	sub-01_ses-002_task-shinobi_level-1_rep-001_gamedata.bk2
15.583	0.35	RIGHT	sub-01	ses-002	sub-01_ses-002_task-shinobi_level-1_rep-001_gamedata.bk2
15.95	0.15	B	sub-01	ses-002	sub-01_ses-002_task-shinobi_level-1_rep-001_gamedata.bk2
16.233	0.967	RIGHT	sub-01	ses-002	sub-01_ses-002_task-shinobi_level-1_rep-001_gamedata.bk2
16.917	0.25	C	sub-01	ses-002	sub-01_ses-002_task-shinobi_level-1_rep-001_gamedata.bk2
17.2	0.683	DOWN	sub-01	ses-002	sub-01_ses-002_task-shinobi_level-1_rep-001_gamedata.bk2
17.317	0.15	B	sub-01	ses-002	sub-01_ses-002_task-shinobi_level-1_rep-001_gamedata.bk2
17.683	0.667	RIGHT	sub-01	ses-002	sub-01_ses-002_task-shinobi_level-1_rep-001_gamedata.bk2
18.317	0.483	DOWN	sub-01	ses-002	sub-01_ses-002_task-shinobi_level-1_rep-001_gamedata.bk2
18.717	0.533	RIGHT	sub-01	ses-002	sub-01_ses-002_task-shinobi_level-1_rep-001_gamedata.bk2
19.217	1.066	DOWN	sub-01	ses-002	sub-01_ses-002_task-shinobi_level-1_rep-001_gamedata.bk2
19.3	0.067	C	sub-01	ses-002	sub-01_ses-002_task-shinobi_level-1_rep-001_gamedata.bk2
19.717	0.066	B	sub-01	ses-002	sub-01_ses-002_task-shinobi_level-1_rep-001_gamedata.bk2
20.25	2.767	RIGHT	sub-01	ses-002	sub-01_ses-002_task-shinobi_level-1_rep-001_gamedata.bk2
22.583	0.234	C	sub-01	ses-002	sub-01_ses-002_task-shinobi_level-1_rep-001_gamedata.bk2
22.933	1.917	DOWN	sub-01	ses-002	sub-01_ses-002_task-shinobi_level-1_rep-001_gamedata.bk2
23.033	0.15	B	sub-01	ses-002	sub-01_ses-002_task-shinobi_level-1_rep-001_gamedata.bk2
23.533	1.8	RIGHT	sub-01	ses-002	sub-01_ses-002_task-shinobi_level-1_rep-001_gamedata.bk2
24.5	0.317	C	sub-01	ses-002	sub-01_ses-002_task-shinobi_level-1_rep-001_gamedata.bk2
25.317	1.683	DOWN	sub-01	ses-002	sub-01_ses-002_task-shinobi_level-1_rep-001_gamedata.bk2
25.333	0.167	B	sub-01	ses-002	sub-01_ses-002_task-shinobi_level-1_rep-001_gamedata.bk2
25.883	1.284	RIGHT	sub-01	ses-002	sub-01_ses-002_task-shinobi_level-1_rep-001_gamedata.bk2
26.217	0.15	B	sub-01	ses-002	sub-01_ses-002_task-shinobi_level-1_rep-001_gamedata.bk2
27.083	0.534	DOWN	sub-01	ses-002	sub-01_ses-002_task-shinobi_level-1_rep-001_gamedata.bk2
27.567	1.466	RIGHT	sub-01	ses-002	sub-01_ses-002_task-shinobi_level-1_rep-001_gamedata.bk2
28.5	0.467	C	sub-01	ses-002	sub-01_ses-002_task-shinobi_level-1_rep-001_gamedata.bk2
29.033	3.2	DOWN	sub-01	ses-002	sub-01_ses-002_task-shinobi_level-1_rep-001_gamedata.bk2
29.117	0.166	B	sub-01	ses-002	sub-01_ses-002_task-shinobi_level-1_rep-001_gamedata.bk2
29.75	0.05	RIGHT	sub-01	ses-002	sub-01_ses-002_task-shinobi_level-1_rep-001_gamedata.bk2
29.85	3.3	RIGHT	sub-01	ses-002	sub-01_ses-002_task-shinobi_level-1_rep-001_gamedata.bk2
30.8	0.117	B	sub-01	ses-002	sub-01_ses-002_task-shinobi_level-1_rep-001_gamedata.bk2
31.567	0.116	B	sub-01	ses-002	sub-01_ses-002_task-shinobi_level-1_rep-001_gamedata.bk2
32.667	0.25	C	sub-01	ses-002	sub-01_ses-002_task-shinobi_level-1_rep-001_gamedata.bk2
33.1	0.5	DOWN	sub-01	ses-002	sub-01_ses-002_task-shinobi_level-1_rep-001_gamedata.bk2
33.167	0.166	B	sub-01	ses-002	sub-01_ses-002_task-shinobi_level-1_rep-001_gamedata.bk2
33.5	0.583	RIGHT	sub-01	ses-002	sub-01_ses-002_task-shinobi_level-1_rep-001_gamedata.bk2
34.083	1.567	DOWN	sub-01	ses-002	sub-01_ses-002_task-shinobi_level-1_rep-001_gamedata.bk2
34.183	0.117	B	sub-01	ses-002	sub-01_ses-002_task-shinobi_level-1_rep-001_gamedata.bk2
34.667	0.133	B	sub-01	ses-002	sub-01_ses-002_task-shinobi_level-1_rep-001_gamedata.bk2
35.6	0.55	RIGHT	sub-01	ses-002	sub-01_ses-002_task-shinobi_level-1_rep-001_gamedata.bk2
35.667	0.366	C	sub-01	ses-002	sub-01_ses-002_task-shinobi_level-1_rep-001_gamedata.bk2
36.117	0.983	DOWN	sub-01	ses-002	sub-01_ses-002_task-shinobi_level-1_rep-001_gamedata.bk2
36.15	0.133	B	sub-01	ses-002	sub-01_ses-002_task-shinobi_level-1_rep-001_gamedata.bk2
37.05	6.267	RIGHT	sub-01	ses-002	sub-01_ses-002_task-shinobi_level-1_rep-001_gamedata.bk2
42.633	0.55	C	sub-01	ses-002	sub-01_ses-002_task-shinobi_level-1_rep-001_gamedata.bk2
43.3	0.383	DOWN	sub-01	ses-002	sub-01_ses-002_task-shinobi_level-1_rep-001_gamedata.bk2
43.317	0.15	B	sub-01	ses-002	sub-01_ses-002_task-shinobi_level-1_rep-001_gamedata.bk2
43.5	1.467	RIGHT	sub-01	ses-002	sub-01_ses-002_task-shinobi_level-1_rep-001_gamedata.bk2
44.383	0.417	C	sub-01	ses-002	sub-01_ses-002_task-shinobi_level-1_rep-001_gamedata.bk2
44.867	0.433	DOWN	sub-01	ses-002	sub-01_ses-002_task-shinobi_level-1_rep-001_gamedata.bk2
44.967	0.15	B	sub-01	ses-002	sub-01_ses-002_task-shinobi_level-1_rep-001_gamedata.bk2
45.05	6.367	RIGHT	sub-01	ses-002	sub-01_ses-002_task-shinobi_level-1_rep-001_gamedata.bk2
46.15	0.283	C	sub-01	ses-002	sub-01_ses-002_task-shinobi_level-1_rep-001_gamedata.bk2
46.55	2.4	DOWN	sub-01	ses-002	sub-01_ses-002_task-shinobi_level-1_rep-001_gamedata.bk2
46.617	0.166	B	sub-01	ses-002	sub-01_ses-002_task-shinobi_level-1_rep-001_gamedata.bk2
47.233	0.134	B	sub-01	ses-002	sub-01_ses-002_task-shinobi_level-1_rep-001_gamedata.bk2
48.267	0.15	B	sub-01	ses-002	sub-01_ses-002_task-shinobi_level-1_rep-001_gamedata.bk2
49.2	0.533	C	sub-01	ses-002	sub-01_ses-002_task-shinobi_level-1_rep-001_gamedata.bk2
49.783	0.65	DOWN	sub-01	ses-002	sub-01_ses-002_task-shinobi_level-1_rep-001_gamedata.bk2
49.867	0.233	B	sub-01	ses-002	sub-01_ses-002_task-shinobi_level-1_rep-001_gamedata.bk2
50.967	0.316	C	sub-01	ses-002	sub-01_ses-002_task-shinobi_level-1_rep-001_gamedata.bk2
51.367	0.55	DOWN	sub-01	ses-002	sub-01_ses-002_task-shinobi_level-1_rep-001_gamedata.bk2
51.383	0.184	B	sub-01	ses-002	sub-01_ses-002_task-shinobi_level-1_rep-001_gamedata.bk2
51.567	3.666	RIGHT	sub-01	ses-002	sub-01_ses-002_task-shinobi_level-1_rep-001_gamedata.bk2
52.05	1.033	DOWN	sub-01	ses-002	sub-01_ses-002_task-shinobi_level-1_rep-001_gamedata.bk2
52.083	0.134	B	sub-01	ses-002	sub-01_ses-002_task-shinobi_level-1_rep-001_gamedata.bk2
53.2	0.25	C	sub-01	ses-002	sub-01_ses-002_task-shinobi_level-1_rep-001_gamedata.bk2
53.583	0.4	DOWN	sub-01	ses-002	sub-01_ses-002_task-shinobi_level-1_rep-001_gamedata.bk2
53.6	0.217	B	sub-01	ses-002	sub-01_ses-002_task-shinobi_level-1_rep-001_gamedata.bk2
54.717	0.5	C	sub-01	ses-002	sub-01_ses-002_task-shinobi_level-1_rep-001_gamedata.bk2
55.2	0.867	DOWN	sub-01	ses-002	sub-01_ses-002_task-shinobi_level-1_rep-001_gamedata.bk2
55.267	0.083	LEFT	sub-01	ses-002	sub-01_ses-002_task-shinobi_level-1_rep-001_gamedata.bk2
55.333	0.134	B	sub-01	ses-002	sub-01_ses-002_task-shinobi_level-1_rep-001_gamedata.bk2
55.417	0.216	LEFT	sub-01	ses-002	sub-01_ses-002_task-shinobi_level-1_rep-001_gamedata.bk2
55.833	0.1	RIGHT	sub-01	ses-002	sub-01_ses-002_task-shinobi_level-1_rep-001_gamedata.bk2
55.967	1.1	RIGHT	sub-01	ses-002	sub-01_ses-002_task-shinobi_level-1_rep-001_gamedata.bk2
56.15	0.133	B	sub-01	ses-002	sub-01_ses-002_task-shinobi_level-1_rep-001_gamedata.bk2
56.2	0.533	DOWN	sub-01	ses-002	sub-01_ses-002_task-shinobi_level-1_rep-001_gamedata.bk2
56.367	0.133	B	sub-01	ses-002	sub-01_ses-002_task-shinobi_level-1_rep-001_gamedata.bk2
56.617	0.066	B	sub-01	ses-002	sub-01_ses-002_task-shinobi_level-1_rep-001_gamedata.bk2
57.033	2.5	DOWN	sub-01	ses-002	sub-01_ses-002_task-shinobi_level-1_rep-001_gamedata.bk2
57.1	0.867	LEFT	sub-01	ses-002	sub-01_ses-002_task-shinobi_level-1_rep-001_gamedata.bk2
57.183	0.117	B	sub-01	ses-002	sub-01_ses-002_task-shinobi_level-1_rep-001_gamedata.bk2
57.55	0.15	B	sub-01	ses-002	sub-01_ses-002_task-shinobi_level-1_rep-001_gamedata.bk2
57.817	0.1	B	sub-01	ses-002	sub-01_ses-002_task-shinobi_level-1_rep-001_gamedata.bk2
58.017	0.116	B	sub-01	ses-002	sub-01_ses-002_task-shinobi_level-1_rep-001_gamedata.bk2
58.2	0.117	B	sub-01	ses-002	sub-01_ses-002_task-shinobi_level-1_rep-001_gamedata.bk2
58.333	0.134	RIGHT	sub-01	ses-002	sub-01_ses-002_task-shinobi_level-1_rep-001_gamedata.bk2
58.45	0.117	B	sub-01	ses-002	sub-01_ses-002_task-shinobi_level-1_rep-001_gamedata.bk2
58.7	0.167	RIGHT	sub-01	ses-002	sub-01_ses-002_task-shinobi_level-1_rep-001_gamedata.bk2
58.75	0.117	B	sub-01	ses-002	sub-01_ses-002_task-shinobi_level-1_rep-001_gamedata.bk2
58.9	1.383	RIGHT	sub-01	ses-002	sub-01_ses-002_task-shinobi_level-1_rep-001_gamedata.bk2
59.033	0.15	B	sub-01	ses-002	sub-01_ses-002_task-shinobi_level-1_rep-001_gamedata.bk2
59.7	0.483	C	sub-01	ses-002	sub-01_ses-002_task-shinobi_level-1_rep-001_gamedata.bk2
60.233	0.7	DOWN	sub-01	ses-002	sub-01_ses-002_task-shinobi_level-1_rep-001_gamedata.bk2
60.35	0.117	B	sub-01	ses-002	sub-01_ses-002_task-shinobi_level-1_rep-001_gamedata.bk2
60.5	1.317	RIGHT	sub-01	ses-002	sub-01_ses-002_task-shinobi_level-1_rep-001_gamedata.bk2
61.35	0.317	C	sub-01	ses-002	sub-01_ses-002_task-shinobi_level-1_rep-001_gamedata.bk2
61.733	0.55	DOWN	sub-01	ses-002	sub-01_ses-002_task-shinobi_level-1_rep-001_gamedata.bk2
61.783	0.217	B	sub-01	ses-002	sub-01_ses-002_task-shinobi_level-1_rep-001_gamedata.bk2
61.883	10.884	RIGHT	sub-01	ses-002	sub-01_ses-002_task-shinobi_level-1_rep-001_gamedata.bk2
62.85	0.267	C	sub-01	ses-002	sub-01_ses-002_task-shinobi_level-1_rep-001_gamedata.bk2
63.217	0.383	DOWN	sub-01	ses-002	sub-01_ses-002_task-shinobi_level-1_rep-001_gamedata.bk2
63.25	0.183	B	sub-01	ses-002	sub-01_ses-002_task-shinobi_level-1_rep-001_gamedata.bk2
63.783	0.35	C	sub-01	ses-002	sub-01_ses-002_task-shinobi_level-1_rep-001_gamedata.bk2
64.217	0.533	DOWN	sub-01	ses-002	sub-01_ses-002_task-shinobi_level-1_rep-001_gamedata.bk2
64.283	0.184	B	sub-01	ses-002	sub-01_ses-002_task-shinobi_level-1_rep-001_gamedata.bk2
67.783	0.3	C	sub-01	ses-002	sub-01_ses-002_task-shinobi_level-1_rep-001_gamedata.bk2
69.6	0.167	C	sub-01	ses-002	sub-01_ses-002_task-shinobi_level-1_rep-001_gamedata.bk2
70.017	0.15	C	sub-01	ses-002	sub-01_ses-002_task-shinobi_level-1_rep-001_gamedata.bk2
70.317	0.166	C	sub-01	ses-002	sub-01_ses-002_task-shinobi_level-1_rep-001_gamedata.bk2
70.617	0.116	C	sub-01	ses-002	sub-01_ses-002_task-shinobi_level-1_rep-001_gamedata.bk2
70.95	0.15	C	sub-01	ses-002	sub-01_ses-002_task-shinobi_level-1_rep-001_gamedata.bk2
71.167	0.183	C	sub-01	ses-002	sub-01_ses-002_task-shinobi_level-1_rep-001_gamedata.bk2
72.967	1.716	RIGHT	sub-01	ses-002	sub-01_ses-002_task-shinobi_level-1_rep-001_gamedata.bk2
73.55	0.033	UP	sub-01	ses-002	sub-01_ses-002_task-shinobi_level-1_rep-001_gamedata.bk2
74.667	0.05	UP	sub-01	ses-002	sub-01_ses-002_task-shinobi_level-1_rep-001_gamedata.bk2
74.717	0.35	LEFT	sub-01	ses-002	sub-01_ses-002_task-shinobi_level-1_rep-001_gamedata.bk2
75.017	0.566	C	sub-01	ses-002	sub-01_ses-002_task-shinobi_level-1_rep-001_gamedata.bk2
75.033	0.017	UP	sub-01	ses-002	sub-01_ses-002_task-shinobi_level-1_rep-001_gamedata.bk2
75.15	2.783	RIGHT	sub-01	ses-002	sub-01_ses-002_task-shinobi_level-1_rep-001_gamedata.bk2
75.617	1.283	DOWN	sub-01	ses-002	sub-01_ses-002_task-shinobi_level-1_rep-001_gamedata.bk2
75.717	0.183	B	sub-01	ses-002	sub-01_ses-002_task-shinobi_level-1_rep-001_gamedata.bk2
76.067	0.166	B	sub-01	ses-002	sub-01_ses-002_task-shinobi_level-1_rep-001_gamedata.bk2
76.267	0.133	B	sub-01	ses-002	sub-01_ses-002_task-shinobi_level-1_rep-001_gamedata.bk2
76.5	0.117	B	sub-01	ses-002	sub-01_ses-002_task-shinobi_level-1_rep-001_gamedata.bk2
77.5	0.417	DOWN	sub-01	ses-002	sub-01_ses-002_task-shinobi_level-1_rep-001_gamedata.bk2
77.633	0.134	B	sub-01	ses-002	sub-01_ses-002_task-shinobi_level-1_rep-001_gamedata.bk2
77.933	0.1	UP	sub-01	ses-002	sub-01_ses-002_task-shinobi_level-1_rep-001_gamedata.bk2
77.967	0.583	LEFT	sub-01	ses-002	sub-01_ses-002_task-shinobi_level-1_rep-001_gamedata.bk2
78.233	0.417	C	sub-01	ses-002	sub-01_ses-002_task-shinobi_level-1_rep-001_gamedata.bk2
78.517	0.033	UP	sub-01	ses-002	sub-01_ses-002_task-shinobi_level-1_rep-001_gamedata.bk2
78.55	5.7	RIGHT	sub-01	ses-002	sub-01_ses-002_task-shinobi_level-1_rep-001_gamedata.bk2
78.717	1.766	DOWN	sub-01	ses-002	sub-01_ses-002_task-shinobi_level-1_rep-001_gamedata.bk2
78.967	0.216	B	sub-01	ses-002	sub-01_ses-002_task-shinobi_level-1_rep-001_gamedata.bk2
79.567	0.166	B	sub-01	ses-002	sub-01_ses-002_task-shinobi_level-1_rep-001_gamedata.bk2
80	0.167	B	sub-01	ses-002	sub-01_ses-002_task-shinobi_level-1_rep-001_gamedata.bk2
81.85	0.267	DOWN	sub-01	ses-002	sub-01_ses-002_task-shinobi_level-1_rep-001_gamedata.bk2
81.95	0.15	B	sub-01	ses-002	sub-01_ses-002_task-shinobi_level-1_rep-001_gamedata.bk2
84.25	0.05	UP	sub-01	ses-002	sub-01_ses-002_task-shinobi_level-1_rep-001_gamedata.bk2
84.283	0.45	LEFT	sub-01	ses-002	sub-01_ses-002_task-shinobi_level-1_rep-001_gamedata.bk2
84.517	0.233	UP	sub-01	ses-002	sub-01_ses-002_task-shinobi_level-1_rep-001_gamedata.bk2
84.75	6.2	RIGHT	sub-01	ses-002	sub-01_ses-002_task-shinobi_level-1_rep-001_gamedata.bk2
84.767	0.366	C	sub-01	ses-002	sub-01_ses-002_task-shinobi_level-1_rep-001_gamedata.bk2
85.25	1.783	DOWN	sub-01	ses-002	sub-01_ses-002_task-shinobi_level-1_rep-001_gamedata.bk2
85.433	0.2	B	sub-01	ses-002	sub-01_ses-002_task-shinobi_level-1_rep-001_gamedata.bk2
85.917	0.166	B	sub-01	ses-002	sub-01_ses-002_task-shinobi_level-1_rep-001_gamedata.bk2
86.2	0.1	B	sub-01	ses-002	sub-01_ses-002_task-shinobi_level-1_rep-001_gamedata.bk2
86.45	0.083	B	sub-01	ses-002	sub-01_ses-002_task-shinobi_level-1_rep-001_gamedata.bk2
86.667	0.133	B	sub-01	ses-002	sub-01_ses-002_task-shinobi_level-1_rep-001_gamedata.bk2
86.9	0.1	B	sub-01	ses-002	sub-01_ses-002_task-shinobi_level-1_rep-001_gamedata.bk2
88.667	0.283	C	sub-01	ses-002	sub-01_ses-002_task-shinobi_level-1_rep-001_gamedata.bk2
89.067	0.216	C	sub-01	ses-002	sub-01_ses-002_task-shinobi_level-1_rep-001_gamedata.bk2
90.983	0.034	UP	sub-01	ses-002	sub-01_ses-002_task-shinobi_level-1_rep-001_gamedata.bk2
91.017	0.716	LEFT	sub-01	ses-002	sub-01_ses-002_task-shinobi_level-1_rep-001_gamedata.bk2
91.733	0.017	DOWN	sub-01	ses-002	sub-01_ses-002_task-shinobi_level-1_rep-001_gamedata.bk2
91.767	0.883	RIGHT	sub-01	ses-002	sub-01_ses-002_task-shinobi_level-1_rep-001_gamedata.bk2
92.683	0.917	LEFT	sub-01	ses-002	sub-01_ses-002_task-shinobi_level-1_rep-001_gamedata.bk2
93.6	0.033	UP	sub-01	ses-002	sub-01_ses-002_task-shinobi_level-1_rep-001_gamedata.bk2
93.65	0.617	RIGHT	sub-01	ses-002	sub-01_ses-002_task-shinobi_level-1_rep-001_gamedata.bk2
94.383	0.667	LEFT	sub-01	ses-002	sub-01_ses-002_task-shinobi_level-1_rep-001_gamedata.bk2
95.133	0.3	RIGHT	sub-01	ses-002	sub-01_ses-002_task-shinobi_level-1_rep-001_gamedata.bk2
95.467	0.166	LEFT	sub-01	ses-002	sub-01_ses-002_task-shinobi_level-1_rep-001_gamedata.bk2
95.65	0.033	UP	sub-01	ses-002	sub-01_ses-002_task-shinobi_level-1_rep-001_gamedata.bk2
95.7	0.15	RIGHT	sub-01	ses-002	sub-01_ses-002_task-shinobi_level-1_rep-001_gamedata.bk2
95.917	0.133	LEFT	sub-01	ses-002	sub-01_ses-002_task-shinobi_level-1_rep-001_gamedata.bk2
96.067	0.033	UP	sub-01	ses-002	sub-01_ses-002_task-shinobi_level-1_rep-001_gamedata.bk2
96.117	0.133	LEFT	sub-01	ses-002	sub-01_ses-002_task-shinobi_level-1_rep-001_gamedata.bk2
96.283	1.834	RIGHT	sub-01	ses-002	sub-01_ses-002_task-shinobi_level-1_rep-001_gamedata.bk2
96.383	0.434	C	sub-01	ses-002	sub-01_ses-002_task-shinobi_level-1_rep-001_gamedata.bk2
96.867	1.2	DOWN	sub-01	ses-002	sub-01_ses-002_task-shinobi_level-1_rep-001_gamedata.bk2
96.983	0.134	B	sub-01	ses-002	sub-01_ses-002_task-shinobi_level-1_rep-001_gamedata.bk2
97.25	0.133	B	sub-01	ses-002	sub-01_ses-002_task-shinobi_level-1_rep-001_gamedata.bk2
97.433	0.134	B	sub-01	ses-002	sub-01_ses-002_task-shinobi_level-1_rep-001_gamedata.bk2
97.617	0.133	B	sub-01	ses-002	sub-01_ses-002_task-shinobi_level-1_rep-001_gamedata.bk2
97.783	0.15	B	sub-01	ses-002	sub-01_ses-002_task-shinobi_level-1_rep-001_gamedata.bk2
98.067	0.066	B	sub-01	ses-002	sub-01_ses-002_task-shinobi_level-1_rep-001_gamedata.bk2
98.117	0.066	UP	sub-01	ses-002	sub-01_ses-002_task-shinobi_level-1_rep-001_gamedata.bk2
98.15	0.433	LEFT	sub-01	ses-002	sub-01_ses-002_task-shinobi_level-1_rep-001_gamedata.bk2
98.567	0.033	UP	sub-01	ses-002	sub-01_ses-002_task-shinobi_level-1_rep-001_gamedata.bk2
98.6	0.65	RIGHT	sub-01	ses-002	sub-01_ses-002_task-shinobi_level-1_rep-001_gamedata.bk2
99.267	0.266	LEFT	sub-01	ses-002	sub-01_ses-002_task-shinobi_level-1_rep-001_gamedata.bk2
99.55	0.183	RIGHT	sub-01	ses-002	sub-01_ses-002_task-shinobi_level-1_rep-001_gamedata.bk2
99.733	0.017	UP	sub-01	ses-002	sub-01_ses-002_task-shinobi_level-1_rep-001_gamedata.bk2
99.767	0.183	LEFT	sub-01	ses-002	sub-01_ses-002_task-shinobi_level-1_rep-001_gamedata.bk2
99.95	0.067	DOWN	sub-01	ses-002	sub-01_ses-002_task-shinobi_level-1_rep-001_gamedata.bk2
100.017	0.2	LEFT	sub-01	ses-002	sub-01_ses-002_task-shinobi_level-1_rep-001_gamedata.bk2
100.183	0.384	C	sub-01	ses-002	sub-01_ses-002_task-shinobi_level-1_rep-001_gamedata.bk2
100.217	0.083	DOWN	sub-01	ses-002	sub-01_ses-002_task-shinobi_level-1_rep-001_gamedata.bk2
100.233	0.467	RIGHT	sub-01	ses-002	sub-01_ses-002_task-shinobi_level-1_rep-001_gamedata.bk2
100.567	0.716	DOWN	sub-01	ses-002	sub-01_ses-002_task-shinobi_level-1_rep-001_gamedata.bk2
100.717	0.15	B	sub-01	ses-002	sub-01_ses-002_task-shinobi_level-1_rep-001_gamedata.bk2
100.767	0.5	RIGHT	sub-01	ses-002	sub-01_ses-002_task-shinobi_level-1_rep-001_gamedata.bk2
100.967	0.1	B	sub-01	ses-002	sub-01_ses-002_task-shinobi_level-1_rep-001_gamedata.bk2
101.15	0.1	B	sub-01	ses-002	sub-01_ses-002_task-shinobi_level-1_rep-001_gamedata.bk2
101.283	0.6	LEFT	sub-01	ses-002	sub-01_ses-002_task-shinobi_level-1_rep-001_gamedata.bk2
101.933	0.267	RIGHT	sub-01	ses-002	sub-01_ses-002_task-shinobi_level-1_rep-001_gamedata.bk2
102.2	0.033	UP	sub-01	ses-002	sub-01_ses-002_task-shinobi_level-1_rep-001_gamedata.bk2
102.217	0.25	LEFT	sub-01	ses-002	sub-01_ses-002_task-shinobi_level-1_rep-001_gamedata.bk2
102.417	0.066	UP	sub-01	ses-002	sub-01_ses-002_task-shinobi_level-1_rep-001_gamedata.bk2
102.483	0.367	RIGHT	sub-01	ses-002	sub-01_ses-002_task-shinobi_level-1_rep-001_gamedata.bk2
102.517	0.083	DOWN	sub-01	ses-002	sub-01_ses-002_task-shinobi_level-1_rep-001_gamedata.bk2
102.883	0.384	LEFT	sub-01	ses-002	sub-01_ses-002_task-shinobi_level-1_rep-001_gamedata.bk2
103.217	0.25	C	sub-01	ses-002	sub-01_ses-002_task-shinobi_level-1_rep-001_gamedata.bk2
103.267	0.166	DOWN	sub-01	ses-002	sub-01_ses-002_task-shinobi_level-1_rep-001_gamedata.bk2
103.3	0.667	RIGHT	sub-01	ses-002	sub-01_ses-002_task-shinobi_level-1_rep-001_gamedata.bk2
103.567	0.666	DOWN	sub-01	ses-002	sub-01_ses-002_task-shinobi_level-1_rep-001_gamedata.bk2
103.8	0.167	B	sub-01	ses-002	sub-01_ses-002_task-shinobi_level-1_rep-001_gamedata.bk2
104.033	0.2	RIGHT	sub-01	ses-002	sub-01_ses-002_task-shinobi_level-1_rep-001_gamedata.bk2
104.1	0.183	B	sub-01	ses-002	sub-01_ses-002_task-shinobi_level-1_rep-001_gamedata.bk2
104.283	2.184	LEFT	sub-01	ses-002	sub-01_ses-002_task-shinobi_level-1_rep-001_gamedata.bk2
104.717	0.2	C	sub-01	ses-002	sub-01_ses-002_task-shinobi_level-1_rep-001_gamedata.bk2
106.467	0.033	UP	sub-01	ses-002	sub-01_ses-002_task-shinobi_level-1_rep-001_gamedata.bk2
106.5	0.583	RIGHT	sub-01	ses-002	sub-01_ses-002_task-shinobi_level-1_rep-001_gamedata.bk2
106.6	0.35	C	sub-01	ses-002	sub-01_ses-002_task-shinobi_level-1_rep-001_gamedata.bk2
107	0.5	DOWN	sub-01	ses-002	sub-01_ses-002_task-shinobi_level-1_rep-001_gamedata.bk2
107.083	0.134	B	sub-01	ses-002	sub-01_ses-002_task-shinobi_level-1_rep-001_gamedata.bk2
107.167	0.366	RIGHT	sub-01	ses-002	sub-01_ses-002_task-shinobi_level-1_rep-001_gamedata.bk2
107.533	0.117	UP	sub-01	ses-002	sub-01_ses-002_task-shinobi_level-1_rep-001_gamedata.bk2
107.717	0.066	UP	sub-01	ses-002	sub-01_ses-002_task-shinobi_level-1_rep-001_gamedata.bk2
107.817	0.116	LEFT	sub-01	ses-002	sub-01_ses-002_task-shinobi_level-1_rep-001_gamedata.bk2
107.833	0.317	C	sub-01	ses-002	sub-01_ses-002_task-shinobi_level-1_rep-001_gamedata.bk2
107.867	0.1	UP	sub-01	ses-002	sub-01_ses-002_task-shinobi_level-1_rep-001_gamedata.bk2
107.967	0.083	RIGHT	sub-01	ses-002	sub-01_ses-002_task-shinobi_level-1_rep-001_gamedata.bk2
108.067	0.383	LEFT	sub-01	ses-002	sub-01_ses-002_task-shinobi_level-1_rep-001_gamedata.bk2
108.083	0.067	UP	sub-01	ses-002	sub-01_ses-002_task-shinobi_level-1_rep-001_gamedata.bk2
108.233	0.117	UP	sub-01	ses-002	sub-01_ses-002_task-shinobi_level-1_rep-001_gamedata.bk2
108.45	0.383	RIGHT	sub-01	ses-002	sub-01_ses-002_task-shinobi_level-1_rep-001_gamedata.bk2
108.567	0.05	DOWN	sub-01	ses-002	sub-01_ses-002_task-shinobi_level-1_rep-001_gamedata.bk2
108.833	0.034	UP	sub-01	ses-002	sub-01_ses-002_task-shinobi_level-1_rep-001_gamedata.bk2
108.867	0.616	LEFT	sub-01	ses-002	sub-01_ses-002_task-shinobi_level-1_rep-001_gamedata.bk2
109.033	0.034	UP	sub-01	ses-002	sub-01_ses-002_task-shinobi_level-1_rep-001_gamedata.bk2
109.15	0.367	UP	sub-01	ses-002	sub-01_ses-002_task-shinobi_level-1_rep-001_gamedata.bk2
109.517	0.65	RIGHT	sub-01	ses-002	sub-01_ses-002_task-shinobi_level-1_rep-001_gamedata.bk2
109.567	0.366	C	sub-01	ses-002	sub-01_ses-002_task-shinobi_level-1_rep-001_gamedata.bk2
110.067	0.6	DOWN	sub-01	ses-002	sub-01_ses-002_task-shinobi_level-1_rep-001_gamedata.bk2
110.15	0.25	B	sub-01	ses-002	sub-01_ses-002_task-shinobi_level-1_rep-001_gamedata.bk2
110.267	0.366	RIGHT	sub-01	ses-002	sub-01_ses-002_task-shinobi_level-1_rep-001_gamedata.bk2
110.667	0.683	LEFT	sub-01	ses-002	sub-01_ses-002_task-shinobi_level-1_rep-001_gamedata.bk2
110.7	0.033	UP	sub-01	ses-002	sub-01_ses-002_task-shinobi_level-1_rep-001_gamedata.bk2
110.867	0.033	UP	sub-01	ses-002	sub-01_ses-002_task-shinobi_level-1_rep-001_gamedata.bk2
111.283	0.067	UP	sub-01	ses-002	sub-01_ses-002_task-shinobi_level-1_rep-001_gamedata.bk2
111.35	4.5	RIGHT	sub-01	ses-002	sub-01_ses-002_task-shinobi_level-1_rep-001_gamedata.bk2
113.267	0.533	C	sub-01	ses-002	sub-01_ses-002_task-shinobi_level-1_rep-001_gamedata.bk2
115.483	0.2	C	sub-01	ses-002	sub-01_ses-002_task-shinobi_level-1_rep-001_gamedata.bk2
115.75	0.55	DOWN	sub-01	ses-002	sub-01_ses-002_task-shinobi_level-1_rep-001_gamedata.bk2
115.817	0.15	B	sub-01	ses-002	sub-01_ses-002_task-shinobi_level-1_rep-001_gamedata.bk2
116.033	1.217	RIGHT	sub-01	ses-002	sub-01_ses-002_task-shinobi_level-1_rep-001_gamedata.bk2
116.917	0.216	C	sub-01	ses-002	sub-01_ses-002_task-shinobi_level-1_rep-001_gamedata.bk2
117.217	0.616	DOWN	sub-01	ses-002	sub-01_ses-002_task-shinobi_level-1_rep-001_gamedata.bk2
117.283	0.2	B	sub-01	ses-002	sub-01_ses-002_task-shinobi_level-1_rep-001_gamedata.bk2
117.317	4.316	RIGHT	sub-01	ses-002	sub-01_ses-002_task-shinobi_level-1_rep-001_gamedata.bk2
117.95	0.35	DOWN	sub-01	ses-002	sub-01_ses-002_task-shinobi_level-1_rep-001_gamedata.bk2
117.983	0.117	B	sub-01	ses-002	sub-01_ses-002_task-shinobi_level-1_rep-001_gamedata.bk2
120.2	0.533	DOWN	sub-01	ses-002	sub-01_ses-002_task-shinobi_level-1_rep-001_gamedata.bk2
120.95	0.133	B	sub-01	ses-002	sub-01_ses-002_task-shinobi_level-1_rep-001_gamedata.bk2
121.517	0.15	C	sub-01	ses-002	sub-01_ses-002_task-shinobi_level-1_rep-001_gamedata.bk2
121.783	0.167	RIGHT	sub-01	ses-002	sub-01_ses-002_task-shinobi_level-1_rep-001_gamedata.bk2
122.4	3.7	RIGHT	sub-01	ses-002	sub-01_ses-002_task-shinobi_level-1_rep-001_gamedata.bk2
122.4	0.017	UP	sub-01	ses-002	sub-01_ses-002_task-shinobi_level-1_rep-001_gamedata.bk2
122.583	0.517	C	sub-01	ses-002	sub-01_ses-002_task-shinobi_level-1_rep-001_gamedata.bk2
122.933	0.117	UP	sub-01	ses-002	sub-01_ses-002_task-shinobi_level-1_rep-001_gamedata.bk2
123.067	2.883	UP	sub-01	ses-002	sub-01_ses-002_task-shinobi_level-1_rep-001_gamedata.bk2
123.9	0.183	C	sub-01	ses-002	sub-01_ses-002_task-shinobi_level-1_rep-001_gamedata.bk2
125.617	0.1	C	sub-01	ses-002	sub-01_ses-002_task-shinobi_level-1_rep-001_gamedata.bk2
126.05	1.05	DOWN	sub-01	ses-002	sub-01_ses-002_task-shinobi_level-1_rep-001_gamedata.bk2
126.15	0.117	RIGHT	sub-01	ses-002	sub-01_ses-002_task-shinobi_level-1_rep-001_gamedata.bk2
126.6	0.133	C	sub-01	ses-002	sub-01_ses-002_task-shinobi_level-1_rep-001_gamedata.bk2
127.05	1.417	RIGHT	sub-01	ses-002	sub-01_ses-002_task-shinobi_level-1_rep-001_gamedata.bk2
128.067	0.283	C	sub-01	ses-002	sub-01_ses-002_task-shinobi_level-1_rep-001_gamedata.bk2
128.417	0.633	DOWN	sub-01	ses-002	sub-01_ses-002_task-shinobi_level-1_rep-001_gamedata.bk2
128.467	0.133	B	sub-01	ses-002	sub-01_ses-002_task-shinobi_level-1_rep-001_gamedata.bk2
128.717	1.416	RIGHT	sub-01	ses-002	sub-01_ses-002_task-shinobi_level-1_rep-001_gamedata.bk2
130.083	0.267	DOWN	sub-01	ses-002	sub-01_ses-002_task-shinobi_level-1_rep-001_gamedata.bk2
130.2	0.117	B	sub-01	ses-002	sub-01_ses-002_task-shinobi_level-1_rep-001_gamedata.bk2
130.283	1.55	RIGHT	sub-01	ses-002	sub-01_ses-002_task-shinobi_level-1_rep-001_gamedata.bk2
131.133	0.567	C	sub-01	ses-002	sub-01_ses-002_task-shinobi_level-1_rep-001_gamedata.bk2
131.783	0.45	DOWN	sub-01	ses-002	sub-01_ses-002_task-shinobi_level-1_rep-001_gamedata.bk2
131.817	0.166	B	sub-01	ses-002	sub-01_ses-002_task-shinobi_level-1_rep-001_gamedata.bk2
131.983	3.234	RIGHT	sub-01	ses-002	sub-01_ses-002_task-shinobi_level-1_rep-001_gamedata.bk2
132.583	0.484	C	sub-01	ses-002	sub-01_ses-002_task-shinobi_level-1_rep-001_gamedata.bk2
133.183	0.334	C	sub-01	ses-002	sub-01_ses-002_task-shinobi_level-1_rep-001_gamedata.bk2
133.85	0.117	B	sub-01	ses-002	sub-01_ses-002_task-shinobi_level-1_rep-001_gamedata.bk2
133.867	0.666	DOWN	sub-01	ses-002	sub-01_ses-002_task-shinobi_level-1_rep-001_gamedata.bk2
134.067	0.133	B	sub-01	ses-002	sub-01_ses-002_task-shinobi_level-1_rep-001_gamedata.bk2
134.683	0.184	C	sub-01	ses-002	sub-01_ses-002_task-shinobi_level-1_rep-001_gamedata.bk2
135.133	0.15	B	sub-01	ses-002	sub-01_ses-002_task-shinobi_level-1_rep-001_gamedata.bk2
135.167	0.85	DOWN	sub-01	ses-002	sub-01_ses-002_task-shinobi_level-1_rep-001_gamedata.bk2
135.45	1.35	RIGHT	sub-01	ses-002	sub-01_ses-002_task-shinobi_level-1_rep-001_gamedata.bk2
135.567	0.166	B	sub-01	ses-002	sub-01_ses-002_task-shinobi_level-1_rep-001_gamedata.bk2
136.283	0.35	C	sub-01	ses-002	sub-01_ses-002_task-shinobi_level-1_rep-001_gamedata.bk2
136.767	0.4	DOWN	sub-01	ses-002	sub-01_ses-002_task-shinobi_level-1_rep-001_gamedata.bk2
136.8	0.167	B	sub-01	ses-002	sub-01_ses-002_task-shinobi_level-1_rep-001_gamedata.bk2
137.1	5.183	RIGHT	sub-01	ses-002	sub-01_ses-002_task-shinobi_level-1_rep-001_gamedata.bk2
137.55	0.233	DOWN	sub-01	ses-002	sub-01_ses-002_task-shinobi_level-1_rep-001_gamedata.bk2
141.3	0.683	C	sub-01	ses-002	sub-01_ses-002_task-shinobi_level-1_rep-001_gamedata.bk2
142.133	0.317	C	sub-01	ses-002	sub-01_ses-002_task-shinobi_level-1_rep-001_gamedata.bk2
142.25	0.933	UP	sub-01	ses-002	sub-01_ses-002_task-shinobi_level-1_rep-001_gamedata.bk2
142.45	0.683	LEFT	sub-01	ses-002	sub-01_ses-002_task-shinobi_level-1_rep-001_gamedata.bk2
142.533	0.167	C	sub-01	ses-002	sub-01_ses-002_task-shinobi_level-1_rep-001_gamedata.bk2
142.717	0.133	C	sub-01	ses-002	sub-01_ses-002_task-shinobi_level-1_rep-001_gamedata.bk2
143.15	0.633	RIGHT	sub-01	ses-002	sub-01_ses-002_task-shinobi_level-1_rep-001_gamedata.bk2
143.233	0.184	UP	sub-01	ses-002	sub-01_ses-002_task-shinobi_level-1_rep-001_gamedata.bk2
143.483	0.117	C	sub-01	ses-002	sub-01_ses-002_task-shinobi_level-1_rep-001_gamedata.bk2
143.667	0.216	C	sub-01	ses-002	sub-01_ses-002_task-shinobi_level-1_rep-001_gamedata.bk2
143.683	0.134	UP	sub-01	ses-002	sub-01_ses-002_task-shinobi_level-1_rep-001_gamedata.bk2
143.817	0.4	LEFT	sub-01	ses-002	sub-01_ses-002_task-shinobi_level-1_rep-001_gamedata.bk2
144.167	0.2	UP	sub-01	ses-002	sub-01_ses-002_task-shinobi_level-1_rep-001_gamedata.bk2
144.167	0.15	C	sub-01	ses-002	sub-01_ses-002_task-shinobi_level-1_rep-001_gamedata.bk2
144.233	1.55	RIGHT	sub-01	ses-002	sub-01_ses-002_task-shinobi_level-1_rep-001_gamedata.bk2
144.35	0.133	C	sub-01	ses-002	sub-01_ses-002_task-shinobi_level-1_rep-001_gamedata.bk2
145.133	0.217	C	sub-01	ses-002	sub-01_ses-002_task-shinobi_level-1_rep-001_gamedata.bk2
145.55	2.117	DOWN	sub-01	ses-002	sub-01_ses-002_task-shinobi_level-1_rep-001_gamedata.bk2
145.75	0.183	C	sub-01	ses-002	sub-01_ses-002_task-shinobi_level-1_rep-001_gamedata.bk2
146.25	0.117	C	sub-01	ses-002	sub-01_ses-002_task-shinobi_level-1_rep-001_gamedata.bk2
146.4	0.05	RIGHT	sub-01	ses-002	sub-01_ses-002_task-shinobi_level-1_rep-001_gamedata.bk2
146.517	0.166	B	sub-01	ses-002	sub-01_ses-002_task-shinobi_level-1_rep-001_gamedata.bk2
146.55	0.333	RIGHT	sub-01	ses-002	sub-01_ses-002_task-shinobi_level-1_rep-001_gamedata.bk2
146.917	1.683	RIGHT	sub-01	ses-002	sub-01_ses-002_task-shinobi_level-1_rep-001_gamedata.bk2
148	0.517	C	sub-01	ses-002	sub-01_ses-002_task-shinobi_level-1_rep-001_gamedata.bk2
148.567	0.4	DOWN	sub-01	ses-002	sub-01_ses-002_task-shinobi_level-1_rep-001_gamedata.bk2
148.7	0.167	C	sub-01	ses-002	sub-01_ses-002_task-shinobi_level-1_rep-001_gamedata.bk2
148.767	2.233	RIGHT	sub-01	ses-002	sub-01_ses-002_task-shinobi_level-1_rep-001_gamedata.bk2
150	0.333	C	sub-01	ses-002	sub-01_ses-002_task-shinobi_level-1_rep-001_gamedata.bk2
150.633	0.117	C	sub-01	ses-002	sub-01_ses-002_task-shinobi_level-1_rep-001_gamedata.bk2
151.117	0.2	LEFT	sub-01	ses-002	sub-01_ses-002_task-shinobi_level-1_rep-001_gamedata.bk2
151.317	0.033	DOWN	sub-01	ses-002	sub-01_ses-002_task-shinobi_level-1_rep-001_gamedata.bk2
151.333	1.7	RIGHT	sub-01	ses-002	sub-01_ses-002_task-shinobi_level-1_rep-001_gamedata.bk2
152.1	0.333	C	sub-01	ses-002	sub-01_ses-002_task-shinobi_level-1_rep-001_gamedata.bk2
152.817	0.75	C	sub-01	ses-002	sub-01_ses-002_task-shinobi_level-1_rep-001_gamedata.bk2
153.067	2.083	RIGHT	sub-01	ses-002	sub-01_ses-002_task-shinobi_level-1_rep-001_gamedata.bk2
153.633	0.167	C	sub-01	ses-002	sub-01_ses-002_task-shinobi_level-1_rep-001_gamedata.bk2
153.85	0.217	C	sub-01	ses-002	sub-01_ses-002_task-shinobi_level-1_rep-001_gamedata.bk2
153.9	0.183	UP	sub-01	ses-002	sub-01_ses-002_task-shinobi_level-1_rep-001_gamedata.bk2
155	0.55	C	sub-01	ses-002	sub-01_ses-002_task-shinobi_level-1_rep-001_gamedata.bk2
155.25	0.017	UP	sub-01	ses-002	sub-01_ses-002_task-shinobi_level-1_rep-001_gamedata.bk2
155.417	0.016	RIGHT	sub-01	ses-002	sub-01_ses-002_task-shinobi_level-1_rep-001_gamedata.bk2
155.533	6.667	RIGHT	sub-01	ses-002	sub-01_ses-002_task-shinobi_level-1_rep-001_gamedata.bk2
155.667	0.616	DOWN	sub-01	ses-002	sub-01_ses-002_task-shinobi_level-1_rep-001_gamedata.bk2
155.85	0.15	B	sub-01	ses-002	sub-01_ses-002_task-shinobi_level-1_rep-001_gamedata.bk2
156.217	0.183	B	sub-01	ses-002	sub-01_ses-002_task-shinobi_level-1_rep-001_gamedata.bk2
156.317	0.083	DOWN	sub-01	ses-002	sub-01_ses-002_task-shinobi_level-1_rep-001_gamedata.bk2
156.417	0.816	DOWN	sub-01	ses-002	sub-01_ses-002_task-shinobi_level-1_rep-001_gamedata.bk2
156.467	0.133	B	sub-01	ses-002	sub-01_ses-002_task-shinobi_level-1_rep-001_gamedata.bk2
156.667	0.133	B	sub-01	ses-002	sub-01_ses-002_task-shinobi_level-1_rep-001_gamedata.bk2
156.883	0.15	B	sub-01	ses-002	sub-01_ses-002_task-shinobi_level-1_rep-001_gamedata.bk2
157.083	0.1	B	sub-01	ses-002	sub-01_ses-002_task-shinobi_level-1_rep-001_gamedata.bk2
157.717	0.066	B	sub-01	ses-002	sub-01_ses-002_task-shinobi_level-1_rep-001_gamedata.bk2
158.917	0.233	C	sub-01	ses-002	sub-01_ses-002_task-shinobi_level-1_rep-001_gamedata.bk2
159.4	0.3	C	sub-01	ses-002	sub-01_ses-002_task-shinobi_level-1_rep-001_gamedata.bk2
159.8	0.283	C	sub-01	ses-002	sub-01_ses-002_task-shinobi_level-1_rep-001_gamedata.bk2
161.083	0.184	C	sub-01	ses-002	sub-01_ses-002_task-shinobi_level-1_rep-001_gamedata.bk2
161.367	0.116	C	sub-01	ses-002	sub-01_ses-002_task-shinobi_level-1_rep-001_gamedata.bk2
161.55	0.217	C	sub-01	ses-002	sub-01_ses-002_task-shinobi_level-1_rep-001_gamedata.bk2
161.783	0.167	DOWN	sub-01	ses-002	sub-01_ses-002_task-shinobi_level-1_rep-001_gamedata.bk2
162.217	0.183	RIGHT	sub-01	ses-002	sub-01_ses-002_task-shinobi_level-1_rep-001_gamedata.bk2
162.4	0.017	UP	sub-01	ses-002	sub-01_ses-002_task-shinobi_level-1_rep-001_gamedata.bk2
162.417	0.333	C	sub-01	ses-002	sub-01_ses-002_task-shinobi_level-1_rep-001_gamedata.bk2
162.433	0.084	LEFT	sub-01	ses-002	sub-01_ses-002_task-shinobi_level-1_rep-001_gamedata.bk2
162.5	0.05	UP	sub-01	ses-002	sub-01_ses-002_task-shinobi_level-1_rep-001_gamedata.bk2
162.55	0.133	RIGHT	sub-01	ses-002	sub-01_ses-002_task-shinobi_level-1_rep-001_gamedata.bk2
162.633	0.15	UP	sub-01	ses-002	sub-01_ses-002_task-shinobi_level-1_rep-001_gamedata.bk2
162.783	0.2	RIGHT	sub-01	ses-002	sub-01_ses-002_task-shinobi_level-1_rep-001_gamedata.bk2
162.867	1.216	DOWN	sub-01	ses-002	sub-01_ses-002_task-shinobi_level-1_rep-001_gamedata.bk2
163.133	1.65	RIGHT	sub-01	ses-002	sub-01_ses-002_task-shinobi_level-1_rep-001_gamedata.bk2
163.167	0.166	B	sub-01	ses-002	sub-01_ses-002_task-shinobi_level-1_rep-001_gamedata.bk2
163.6	0.167	B	sub-01	ses-002	sub-01_ses-002_task-shinobi_level-1_rep-001_gamedata.bk2
163.833	0.134	B	sub-01	ses-002	sub-01_ses-002_task-shinobi_level-1_rep-001_gamedata.bk2
164.067	0.116	B	sub-01	ses-002	sub-01_ses-002_task-shinobi_level-1_rep-001_gamedata.bk2
164.783	0.05	UP	sub-01	ses-002	sub-01_ses-002_task-shinobi_level-1_rep-001_gamedata.bk2
164.817	0.283	LEFT	sub-01	ses-002	sub-01_ses-002_task-shinobi_level-1_rep-001_gamedata.bk2
164.983	0.15	UP	sub-01	ses-002	sub-01_ses-002_task-shinobi_level-1_rep-001_gamedata.bk2
165.1	0.633	C	sub-01	ses-002	sub-01_ses-002_task-shinobi_level-1_rep-001_gamedata.bk2
165.133	1	RIGHT	sub-01	ses-002	sub-01_ses-002_task-shinobi_level-1_rep-001_gamedata.bk2
165.85	0.183	B	sub-01	ses-002	sub-01_ses-002_task-shinobi_level-1_rep-001_gamedata.bk2
166.05	0.4	DOWN	sub-01	ses-002	sub-01_ses-002_task-shinobi_level-1_rep-001_gamedata.bk2
166.117	0.15	B	sub-01	ses-002	sub-01_ses-002_task-shinobi_level-1_rep-001_gamedata.bk2
166.217	3.316	RIGHT	sub-01	ses-002	sub-01_ses-002_task-shinobi_level-1_rep-001_gamedata.bk2
166.317	0.133	B	sub-01	ses-002	sub-01_ses-002_task-shinobi_level-1_rep-001_gamedata.bk2
166.55	0.083	B	sub-01	ses-002	sub-01_ses-002_task-shinobi_level-1_rep-001_gamedata.bk2
166.867	0.1	B	sub-01	ses-002	sub-01_ses-002_task-shinobi_level-1_rep-001_gamedata.bk2
167.067	0.116	B	sub-01	ses-002	sub-01_ses-002_task-shinobi_level-1_rep-001_gamedata.bk2
167.217	0.15	B	sub-01	ses-002	sub-01_ses-002_task-shinobi_level-1_rep-001_gamedata.bk2
167.4	0.15	B	sub-01	ses-002	sub-01_ses-002_task-shinobi_level-1_rep-001_gamedata.bk2
167.583	0.134	B	sub-01	ses-002	sub-01_ses-002_task-shinobi_level-1_rep-001_gamedata.bk2
169.133	0.25	C	sub-01	ses-002	sub-01_ses-002_task-shinobi_level-1_rep-001_gamedata.bk2
169.5	0.4	DOWN	sub-01	ses-002	sub-01_ses-002_task-shinobi_level-1_rep-001_gamedata.bk2
169.833	0.634	RIGHT	sub-01	ses-002	sub-01_ses-002_task-shinobi_level-1_rep-001_gamedata.bk2
170.483	0.35	LEFT	sub-01	ses-002	sub-01_ses-002_task-shinobi_level-1_rep-001_gamedata.bk2
170.567	0.433	DOWN	sub-01	ses-002	sub-01_ses-002_task-shinobi_level-1_rep-001_gamedata.bk2
170.617	0.2	B	sub-01	ses-002	sub-01_ses-002_task-shinobi_level-1_rep-001_gamedata.bk2
170.933	0.117	LEFT	sub-01	ses-002	sub-01_ses-002_task-shinobi_level-1_rep-001_gamedata.bk2
171.067	0.033	UP	sub-01	ses-002	sub-01_ses-002_task-shinobi_level-1_rep-001_gamedata.bk2
171.1	0.1	RIGHT	sub-01	ses-002	sub-01_ses-002_task-shinobi_level-1_rep-001_gamedata.bk2
171.233	0.05	LEFT	sub-01	ses-002	sub-01_ses-002_task-shinobi_level-1_rep-001_gamedata.bk2
171.317	0.15	RIGHT	sub-01	ses-002	sub-01_ses-002_task-shinobi_level-1_rep-001_gamedata.bk2
171.433	0.067	DOWN	sub-01	ses-002	sub-01_ses-002_task-shinobi_level-1_rep-001_gamedata.bk2
171.5	0.417	LEFT	sub-01	ses-002	sub-01_ses-002_task-shinobi_level-1_rep-001_gamedata.bk2
171.933	2.65	RIGHT	sub-01	ses-002	sub-01_ses-002_task-shinobi_level-1_rep-001_gamedata.bk2
173.717	0.5	C	sub-01	ses-002	sub-01_ses-002_task-shinobi_level-1_rep-001_gamedata.bk2
174.3	0.117	C	sub-01	ses-002	sub-01_ses-002_task-shinobi_level-1_rep-001_gamedata.bk2
174.5	0.417	C	sub-01	ses-002	sub-01_ses-002_task-shinobi_level-1_rep-001_gamedata.bk2
174.583	0.084	UP	sub-01	ses-002	sub-01_ses-002_task-shinobi_level-1_rep-001_gamedata.bk2
174.633	0.45	LEFT	sub-01	ses-002	sub-01_ses-002_task-shinobi_level-1_rep-001_gamedata.bk2
175	0.15	C	sub-01	ses-002	sub-01_ses-002_task-shinobi_level-1_rep-001_gamedata.bk2
175.017	0.066	UP	sub-01	ses-002	sub-01_ses-002_task-shinobi_level-1_rep-001_gamedata.bk2
175.083	0.65	RIGHT	sub-01	ses-002	sub-01_ses-002_task-shinobi_level-1_rep-001_gamedata.bk2
175.183	0.217	C	sub-01	ses-002	sub-01_ses-002_task-shinobi_level-1_rep-001_gamedata.bk2
175.583	0.15	C	sub-01	ses-002	sub-01_ses-002_task-shinobi_level-1_rep-001_gamedata.bk2
175.7	0.617	UP	sub-01	ses-002	sub-01_ses-002_task-shinobi_level-1_rep-001_gamedata.bk2
175.767	0.55	LEFT	sub-01	ses-002	sub-01_ses-002_task-shinobi_level-1_rep-001_gamedata.bk2
175.8	0.133	C	sub-01	ses-002	sub-01_ses-002_task-shinobi_level-1_rep-001_gamedata.bk2
176.167	0.133	C	sub-01	ses-002	sub-01_ses-002_task-shinobi_level-1_rep-001_gamedata.bk2
176.317	1.75	RIGHT	sub-01	ses-002	sub-01_ses-002_task-shinobi_level-1_rep-001_gamedata.bk2
176.367	0.383	C	sub-01	ses-002	sub-01_ses-002_task-shinobi_level-1_rep-001_gamedata.bk2
177.6	0.183	C	sub-01	ses-002	sub-01_ses-002_task-shinobi_level-1_rep-001_gamedata.bk2
178.033	1.417	DOWN	sub-01	ses-002	sub-01_ses-002_task-shinobi_level-1_rep-001_gamedata.bk2
178.1	0.183	C	sub-01	ses-002	sub-01_ses-002_task-shinobi_level-1_rep-001_gamedata.bk2
178.55	0.05	RIGHT	sub-01	ses-002	sub-01_ses-002_task-shinobi_level-1_rep-001_gamedata.bk2
178.717	0.15	RIGHT	sub-01	ses-002	sub-01_ses-002_task-shinobi_level-1_rep-001_gamedata.bk2
178.85	0.15	B	sub-01	ses-002	sub-01_ses-002_task-shinobi_level-1_rep-001_gamedata.bk2
179.367	2.316	RIGHT	sub-01	ses-002	sub-01_ses-002_task-shinobi_level-1_rep-001_gamedata.bk2
181.283	0.25	C	sub-01	ses-002	sub-01_ses-002_task-shinobi_level-1_rep-001_gamedata.bk2
181.65	0.333	DOWN	sub-01	ses-002	sub-01_ses-002_task-shinobi_level-1_rep-001_gamedata.bk2
181.667	0.15	B	sub-01	ses-002	sub-01_ses-002_task-shinobi_level-1_rep-001_gamedata.bk2
181.9	1.2	RIGHT	sub-01	ses-002	sub-01_ses-002_task-shinobi_level-1_rep-001_gamedata.bk2
182.733	0.234	C	sub-01	ses-002	sub-01_ses-002_task-shinobi_level-1_rep-001_gamedata.bk2
183.083	0.167	B	sub-01	ses-002	sub-01_ses-002_task-shinobi_level-1_rep-001_gamedata.bk2
183.083	0.367	DOWN	sub-01	ses-002	sub-01_ses-002_task-shinobi_level-1_rep-001_gamedata.bk2
183.383	1.25	RIGHT	sub-01	ses-002	sub-01_ses-002_task-shinobi_level-1_rep-001_gamedata.bk2
183.617	0.166	B	sub-01	ses-002	sub-01_ses-002_task-shinobi_level-1_rep-001_gamedata.bk2
183.783	0.134	DOWN	sub-01	ses-002	sub-01_ses-002_task-shinobi_level-1_rep-001_gamedata.bk2
183.867	0.133	B	sub-01	ses-002	sub-01_ses-002_task-shinobi_level-1_rep-001_gamedata.bk2
184.083	0.034	B	sub-01	ses-002	sub-01_ses-002_task-shinobi_level-1_rep-001_gamedata.bk2
184.2	0.133	B	sub-01	ses-002	sub-01_ses-002_task-shinobi_level-1_rep-001_gamedata.bk2
185.117	2.416	RIGHT	sub-01	ses-002	sub-01_ses-002_task-shinobi_level-1_rep-001_gamedata.bk2
185.25	0.15	B	sub-01	ses-002	sub-01_ses-002_task-shinobi_level-1_rep-001_gamedata.bk2
185.467	0.15	B	sub-01	ses-002	sub-01_ses-002_task-shinobi_level-1_rep-001_gamedata.bk2
185.883	0.167	C	sub-01	ses-002	sub-01_ses-002_task-shinobi_level-1_rep-001_gamedata.bk2
186.883	0.517	C	sub-01	ses-002	sub-01_ses-002_task-shinobi_level-1_rep-001_gamedata.bk2
187.5	0.25	DOWN	sub-01	ses-002	sub-01_ses-002_task-shinobi_level-1_rep-001_gamedata.bk2
187.55	0.167	B	sub-01	ses-002	sub-01_ses-002_task-shinobi_level-1_rep-001_gamedata.bk2
187.717	1.016	RIGHT	sub-01	ses-002	sub-01_ses-002_task-shinobi_level-1_rep-001_gamedata.bk2
188.417	0.183	C	sub-01	ses-002	sub-01_ses-002_task-shinobi_level-1_rep-001_gamedata.bk2
188.667	0.883	DOWN	sub-01	ses-002	sub-01_ses-002_task-shinobi_level-1_rep-001_gamedata.bk2
188.767	0.15	B	sub-01	ses-002	sub-01_ses-002_task-shinobi_level-1_rep-001_gamedata.bk2
189.45	1.2	RIGHT	sub-01	ses-002	sub-01_ses-002_task-shinobi_level-1_rep-001_gamedata.bk2
190.1	0.25	C	sub-01	ses-002	sub-01_ses-002_task-shinobi_level-1_rep-001_gamedata.bk2
191	1.883	RIGHT	sub-01	ses-002	sub-01_ses-002_task-shinobi_level-1_rep-001_gamedata.bk2
191.3	0.5	C	sub-01	ses-002	sub-01_ses-002_task-shinobi_level-1_rep-001_gamedata.bk2
191.85	0.417	DOWN	sub-01	ses-002	sub-01_ses-002_task-shinobi_level-1_rep-001_gamedata.bk2
191.9	0.217	B	sub-01	ses-002	sub-01_ses-002_task-shinobi_level-1_rep-001_gamedata.bk2
192.933	0.85	RIGHT	sub-01	ses-002	sub-01_ses-002_task-shinobi_level-1_rep-001_gamedata.bk2
193.05	0.617	C	sub-01	ses-002	sub-01_ses-002_task-shinobi_level-1_rep-001_gamedata.bk2
193.717	0.6	DOWN	sub-01	ses-002	sub-01_ses-002_task-shinobi_level-1_rep-001_gamedata.bk2
193.783	0.284	B	sub-01	ses-002	sub-01_ses-002_task-shinobi_level-1_rep-001_gamedata.bk2
193.883	0.317	RIGHT	sub-01	ses-002	sub-01_ses-002_task-shinobi_level-1_rep-001_gamedata.bk2
194.233	0.834	RIGHT	sub-01	ses-002	sub-01_ses-002_task-shinobi_level-1_rep-001_gamedata.bk2
195.033	0.917	DOWN	sub-01	ses-002	sub-01_ses-002_task-shinobi_level-1_rep-001_gamedata.bk2
195.917	0.683	RIGHT	sub-01	ses-002	sub-01_ses-002_task-shinobi_level-1_rep-001_gamedata.bk2
196.033	0.417	C	sub-01	ses-002	sub-01_ses-002_task-shinobi_level-1_rep-001_gamedata.bk2
196.567	0.45	DOWN	sub-01	ses-002	sub-01_ses-002_task-shinobi_level-1_rep-001_gamedata.bk2
196.583	0.25	B	sub-01	ses-002	sub-01_ses-002_task-shinobi_level-1_rep-001_gamedata.bk2
196.85	3.667	RIGHT	sub-01	ses-002	sub-01_ses-002_task-shinobi_level-1_rep-001_gamedata.bk2
197.6	0.433	C	sub-01	ses-002	sub-01_ses-002_task-shinobi_level-1_rep-001_gamedata.bk2
198	1.7	UP	sub-01	ses-002	sub-01_ses-002_task-shinobi_level-1_rep-001_gamedata.bk2
198.783	0.234	C	sub-01	ses-002	sub-01_ses-002_task-shinobi_level-1_rep-001_gamedata.bk2
200.117	0.133	C	sub-01	ses-002	sub-01_ses-002_task-shinobi_level-1_rep-001_gamedata.bk2
200.367	0.8	DOWN	sub-01	ses-002	sub-01_ses-002_task-shinobi_level-1_rep-001_gamedata.bk2
200.6	0.067	RIGHT	sub-01	ses-002	sub-01_ses-002_task-shinobi_level-1_rep-001_gamedata.bk2
200.783	0.117	C	sub-01	ses-002	sub-01_ses-002_task-shinobi_level-1_rep-001_gamedata.bk2
201.15	0.767	RIGHT	sub-01	ses-002	sub-01_ses-002_task-shinobi_level-1_rep-001_gamedata.bk2
201.283	0.634	UP	sub-01	ses-002	sub-01_ses-002_task-shinobi_level-1_rep-001_gamedata.bk2
201.383	0.184	C	sub-01	ses-002	sub-01_ses-002_task-shinobi_level-1_rep-001_gamedata.bk2
201.667	0.166	C	sub-01	ses-002	sub-01_ses-002_task-shinobi_level-1_rep-001_gamedata.bk2
8.867	6.2	RIGHT	sub-01	ses-002	sub-01_ses-002_task-shinobi_level-1_rep-002_gamedata.bk2
9.183	0.1	UP	sub-01	ses-002	sub-01_ses-002_task-shinobi_level-1_rep-002_gamedata.bk2
10.7	0.583	C	sub-01	ses-002	sub-01_ses-002_task-shinobi_level-1_rep-002_gamedata.bk2
11.333	0.434	DOWN	sub-01	ses-002	sub-01_ses-002_task-shinobi_level-1_rep-002_gamedata.bk2
11.4	0.2	B	sub-01	ses-002	sub-01_ses-002_task-shinobi_level-1_rep-002_gamedata.bk2
14.067	0.633	C	sub-01	ses-002	sub-01_ses-002_task-shinobi_level-1_rep-002_gamedata.bk2
14.933	0.15	B	sub-01	ses-002	sub-01_ses-002_task-shinobi_level-1_rep-002_gamedata.bk2
15.067	0.85	DOWN	sub-01	ses-002	sub-01_ses-002_task-shinobi_level-1_rep-002_gamedata.bk2
15.133	0.134	B	sub-01	ses-002	sub-01_ses-002_task-shinobi_level-1_rep-002_gamedata.bk2
15.35	0.167	B	sub-01	ses-002	sub-01_ses-002_task-shinobi_level-1_rep-002_gamedata.bk2
15.55	0.133	B	sub-01	ses-002	sub-01_ses-002_task-shinobi_level-1_rep-002_gamedata.bk2
15.75	0.133	B	sub-01	ses-002	sub-01_ses-002_task-shinobi_level-1_rep-002_gamedata.bk2
15.783	0.55	RIGHT	sub-01	ses-002	sub-01_ses-002_task-shinobi_level-1_rep-002_gamedata.bk2
16.267	0.15	B	sub-01	ses-002	sub-01_ses-002_task-shinobi_level-1_rep-002_gamedata.bk2
16.317	0.883	DOWN	sub-01	ses-002	sub-01_ses-002_task-shinobi_level-1_rep-002_gamedata.bk2
16.517	0.1	B	sub-01	ses-002	sub-01_ses-002_task-shinobi_level-1_rep-002_gamedata.bk2
16.583	0.117	RIGHT	sub-01	ses-002	sub-01_ses-002_task-shinobi_level-1_rep-002_gamedata.bk2
16.7	0.133	B	sub-01	ses-002	sub-01_ses-002_task-shinobi_level-1_rep-002_gamedata.bk2
16.883	0.267	LEFT	sub-01	ses-002	sub-01_ses-002_task-shinobi_level-1_rep-002_gamedata.bk2
16.9	0.133	B	sub-01	ses-002	sub-01_ses-002_task-shinobi_level-1_rep-002_gamedata.bk2
17.083	0.134	B	sub-01	ses-002	sub-01_ses-002_task-shinobi_level-1_rep-002_gamedata.bk2
17.167	0.566	RIGHT	sub-01	ses-002	sub-01_ses-002_task-shinobi_level-1_rep-002_gamedata.bk2
17.55	0.2	B	sub-01	ses-002	sub-01_ses-002_task-shinobi_level-1_rep-002_gamedata.bk2
17.667	0.216	DOWN	sub-01	ses-002	sub-01_ses-002_task-shinobi_level-1_rep-002_gamedata.bk2
17.85	0.7	RIGHT	sub-01	ses-002	sub-01_ses-002_task-shinobi_level-1_rep-002_gamedata.bk2
18.117	0.25	C	sub-01	ses-002	sub-01_ses-002_task-shinobi_level-1_rep-002_gamedata.bk2
18.533	0.784	DOWN	sub-01	ses-002	sub-01_ses-002_task-shinobi_level-1_rep-002_gamedata.bk2
18.717	0.1	B	sub-01	ses-002	sub-01_ses-002_task-shinobi_level-1_rep-002_gamedata.bk2
18.783	0.417	RIGHT	sub-01	ses-002	sub-01_ses-002_task-shinobi_level-1_rep-002_gamedata.bk2
19.283	0.95	RIGHT	sub-01	ses-002	sub-01_ses-002_task-shinobi_level-1_rep-002_gamedata.bk2
19.583	0.484	C	sub-01	ses-002	sub-01_ses-002_task-shinobi_level-1_rep-002_gamedata.bk2
20.133	0.617	DOWN	sub-01	ses-002	sub-01_ses-002_task-shinobi_level-1_rep-002_gamedata.bk2
20.233	0.117	B	sub-01	ses-002	sub-01_ses-002_task-shinobi_level-1_rep-002_gamedata.bk2
20.433	0.65	RIGHT	sub-01	ses-002	sub-01_ses-002_task-shinobi_level-1_rep-002_gamedata.bk2
21.017	0.483	DOWN	sub-01	ses-002	sub-01_ses-002_task-shinobi_level-1_rep-002_gamedata.bk2
21.05	0.15	B	sub-01	ses-002	sub-01_ses-002_task-shinobi_level-1_rep-002_gamedata.bk2
21.333	1.25	RIGHT	sub-01	ses-002	sub-01_ses-002_task-shinobi_level-1_rep-002_gamedata.bk2
22.067	0.4	C	sub-01	ses-002	sub-01_ses-002_task-shinobi_level-1_rep-002_gamedata.bk2
22.533	0.267	DOWN	sub-01	ses-002	sub-01_ses-002_task-shinobi_level-1_rep-002_gamedata.bk2
22.617	0.133	B	sub-01	ses-002	sub-01_ses-002_task-shinobi_level-1_rep-002_gamedata.bk2
22.667	1.583	RIGHT	sub-01	ses-002	sub-01_ses-002_task-shinobi_level-1_rep-002_gamedata.bk2
23.75	0.283	C	sub-01	ses-002	sub-01_ses-002_task-shinobi_level-1_rep-002_gamedata.bk2
24.2	0.15	B	sub-01	ses-002	sub-01_ses-002_task-shinobi_level-1_rep-002_gamedata.bk2
24.2	0.283	DOWN	sub-01	ses-002	sub-01_ses-002_task-shinobi_level-1_rep-002_gamedata.bk2
24.45	0.683	RIGHT	sub-01	ses-002	sub-01_ses-002_task-shinobi_level-1_rep-002_gamedata.bk2
24.65	0.217	C	sub-01	ses-002	sub-01_ses-002_task-shinobi_level-1_rep-002_gamedata.bk2
25.067	0.783	DOWN	sub-01	ses-002	sub-01_ses-002_task-shinobi_level-1_rep-002_gamedata.bk2
25.25	0.05	C	sub-01	ses-002	sub-01_ses-002_task-shinobi_level-1_rep-002_gamedata.bk2
25.533	0.15	B	sub-01	ses-002	sub-01_ses-002_task-shinobi_level-1_rep-002_gamedata.bk2
25.55	0.95	RIGHT	sub-01	ses-002	sub-01_ses-002_task-shinobi_level-1_rep-002_gamedata.bk2
26.033	0.3	C	sub-01	ses-002	sub-01_ses-002_task-shinobi_level-1_rep-002_gamedata.bk2
26.483	0.3	DOWN	sub-01	ses-002	sub-01_ses-002_task-shinobi_level-1_rep-002_gamedata.bk2
26.55	0.15	B	sub-01	ses-002	sub-01_ses-002_task-shinobi_level-1_rep-002_gamedata.bk2
26.75	0.617	RIGHT	sub-01	ses-002	sub-01_ses-002_task-shinobi_level-1_rep-002_gamedata.bk2
27.25	0.183	B	sub-01	ses-002	sub-01_ses-002_task-shinobi_level-1_rep-002_gamedata.bk2
27.317	0.816	DOWN	sub-01	ses-002	sub-01_ses-002_task-shinobi_level-1_rep-002_gamedata.bk2
27.667	0.15	B	sub-01	ses-002	sub-01_ses-002_task-shinobi_level-1_rep-002_gamedata.bk2
27.733	0.067	RIGHT	sub-01	ses-002	sub-01_ses-002_task-shinobi_level-1_rep-002_gamedata.bk2
27.883	2.05	RIGHT	sub-01	ses-002	sub-01_ses-002_task-shinobi_level-1_rep-002_gamedata.bk2
29.35	0.467	C	sub-01	ses-002	sub-01_ses-002_task-shinobi_level-1_rep-002_gamedata.bk2
29.85	1.8	DOWN	sub-01	ses-002	sub-01_ses-002_task-shinobi_level-1_rep-002_gamedata.bk2
29.933	0.117	B	sub-01	ses-002	sub-01_ses-002_task-shinobi_level-1_rep-002_gamedata.bk2
29.967	2.166	RIGHT	sub-01	ses-002	sub-01_ses-002_task-shinobi_level-1_rep-002_gamedata.bk2
31.417	0.166	B	sub-01	ses-002	sub-01_ses-002_task-shinobi_level-1_rep-002_gamedata.bk2
32.05	0.133	B	sub-01	ses-002	sub-01_ses-002_task-shinobi_level-1_rep-002_gamedata.bk2
32.1	0.317	DOWN	sub-01	ses-002	sub-01_ses-002_task-shinobi_level-1_rep-002_gamedata.bk2
32.333	0.95	RIGHT	sub-01	ses-002	sub-01_ses-002_task-shinobi_level-1_rep-002_gamedata.bk2
32.75	0.383	C	sub-01	ses-002	sub-01_ses-002_task-shinobi_level-1_rep-002_gamedata.bk2
33.25	2.75	DOWN	sub-01	ses-002	sub-01_ses-002_task-shinobi_level-1_rep-002_gamedata.bk2
33.283	0.184	B	sub-01	ses-002	sub-01_ses-002_task-shinobi_level-1_rep-002_gamedata.bk2
33.5	5.533	RIGHT	sub-01	ses-002	sub-01_ses-002_task-shinobi_level-1_rep-002_gamedata.bk2
33.717	0.133	B	sub-01	ses-002	sub-01_ses-002_task-shinobi_level-1_rep-002_gamedata.bk2
34.067	0.166	B	sub-01	ses-002	sub-01_ses-002_task-shinobi_level-1_rep-002_gamedata.bk2
35.517	0.166	B	sub-01	ses-002	sub-01_ses-002_task-shinobi_level-1_rep-002_gamedata.bk2
39.183	4.617	RIGHT	sub-01	ses-002	sub-01_ses-002_task-shinobi_level-1_rep-002_gamedata.bk2
41.367	0.616	C	sub-01	ses-002	sub-01_ses-002_task-shinobi_level-1_rep-002_gamedata.bk2
42.017	0.383	DOWN	sub-01	ses-002	sub-01_ses-002_task-shinobi_level-1_rep-002_gamedata.bk2
42.1	0.267	B	sub-01	ses-002	sub-01_ses-002_task-shinobi_level-1_rep-002_gamedata.bk2
43.217	0.466	C	sub-01	ses-002	sub-01_ses-002_task-shinobi_level-1_rep-002_gamedata.bk2
43.767	0.4	DOWN	sub-01	ses-002	sub-01_ses-002_task-shinobi_level-1_rep-002_gamedata.bk2
43.8	0.3	B	sub-01	ses-002	sub-01_ses-002_task-shinobi_level-1_rep-002_gamedata.bk2
44	0.583	RIGHT	sub-01	ses-002	sub-01_ses-002_task-shinobi_level-1_rep-002_gamedata.bk2
44.55	1.167	DOWN	sub-01	ses-002	sub-01_ses-002_task-shinobi_level-1_rep-002_gamedata.bk2
44.617	0.05	B	sub-01	ses-002	sub-01_ses-002_task-shinobi_level-1_rep-002_gamedata.bk2
44.75	1.317	RIGHT	sub-01	ses-002	sub-01_ses-002_task-shinobi_level-1_rep-002_gamedata.bk2
45.45	0.2	B	sub-01	ses-002	sub-01_ses-002_task-shinobi_level-1_rep-002_gamedata.bk2
46.05	0.267	DOWN	sub-01	ses-002	sub-01_ses-002_task-shinobi_level-1_rep-002_gamedata.bk2
46.1	0.133	B	sub-01	ses-002	sub-01_ses-002_task-shinobi_level-1_rep-002_gamedata.bk2
46.283	1.584	RIGHT	sub-01	ses-002	sub-01_ses-002_task-shinobi_level-1_rep-002_gamedata.bk2
46.867	0.366	C	sub-01	ses-002	sub-01_ses-002_task-shinobi_level-1_rep-002_gamedata.bk2
47.283	0.284	DOWN	sub-01	ses-002	sub-01_ses-002_task-shinobi_level-1_rep-002_gamedata.bk2
47.317	0.2	B	sub-01	ses-002	sub-01_ses-002_task-shinobi_level-1_rep-002_gamedata.bk2
47.667	0.166	B	sub-01	ses-002	sub-01_ses-002_task-shinobi_level-1_rep-002_gamedata.bk2
47.9	1.617	LEFT	sub-01	ses-002	sub-01_ses-002_task-shinobi_level-1_rep-002_gamedata.bk2
48.05	1.483	DOWN	sub-01	ses-002	sub-01_ses-002_task-shinobi_level-1_rep-002_gamedata.bk2
48.05	0.167	B	sub-01	ses-002	sub-01_ses-002_task-shinobi_level-1_rep-002_gamedata.bk2
48.3	0.15	B	sub-01	ses-002	sub-01_ses-002_task-shinobi_level-1_rep-002_gamedata.bk2
48.5	0.15	B	sub-01	ses-002	sub-01_ses-002_task-shinobi_level-1_rep-002_gamedata.bk2
48.717	0.133	B	sub-01	ses-002	sub-01_ses-002_task-shinobi_level-1_rep-002_gamedata.bk2
49.2	0.15	B	sub-01	ses-002	sub-01_ses-002_task-shinobi_level-1_rep-002_gamedata.bk2
49.533	0.734	RIGHT	sub-01	ses-002	sub-01_ses-002_task-shinobi_level-1_rep-002_gamedata.bk2
49.917	0.2	C	sub-01	ses-002	sub-01_ses-002_task-shinobi_level-1_rep-002_gamedata.bk2
50.233	0.617	DOWN	sub-01	ses-002	sub-01_ses-002_task-shinobi_level-1_rep-002_gamedata.bk2
50.317	0.15	B	sub-01	ses-002	sub-01_ses-002_task-shinobi_level-1_rep-002_gamedata.bk2
50.467	1.5	RIGHT	sub-01	ses-002	sub-01_ses-002_task-shinobi_level-1_rep-002_gamedata.bk2
51.283	0.55	C	sub-01	ses-002	sub-01_ses-002_task-shinobi_level-1_rep-002_gamedata.bk2
51.933	0.634	DOWN	sub-01	ses-002	sub-01_ses-002_task-shinobi_level-1_rep-002_gamedata.bk2
52	0.333	B	sub-01	ses-002	sub-01_ses-002_task-shinobi_level-1_rep-002_gamedata.bk2
52.117	2.35	RIGHT	sub-01	ses-002	sub-01_ses-002_task-shinobi_level-1_rep-002_gamedata.bk2
53.15	0.467	C	sub-01	ses-002	sub-01_ses-002_task-shinobi_level-1_rep-002_gamedata.bk2
53.633	0.55	DOWN	sub-01	ses-002	sub-01_ses-002_task-shinobi_level-1_rep-002_gamedata.bk2
53.717	0.15	B	sub-01	ses-002	sub-01_ses-002_task-shinobi_level-1_rep-002_gamedata.bk2
54.433	0.667	DOWN	sub-01	ses-002	sub-01_ses-002_task-shinobi_level-1_rep-002_gamedata.bk2
54.45	0.167	B	sub-01	ses-002	sub-01_ses-002_task-shinobi_level-1_rep-002_gamedata.bk2
54.917	1.383	RIGHT	sub-01	ses-002	sub-01_ses-002_task-shinobi_level-1_rep-002_gamedata.bk2
55.383	0.467	C	sub-01	ses-002	sub-01_ses-002_task-shinobi_level-1_rep-002_gamedata.bk2
55.85	0.2	DOWN	sub-01	ses-002	sub-01_ses-002_task-shinobi_level-1_rep-002_gamedata.bk2
56.017	0.166	B	sub-01	ses-002	sub-01_ses-002_task-shinobi_level-1_rep-002_gamedata.bk2
56.25	1.1	DOWN	sub-01	ses-002	sub-01_ses-002_task-shinobi_level-1_rep-002_gamedata.bk2
56.333	0.784	LEFT	sub-01	ses-002	sub-01_ses-002_task-shinobi_level-1_rep-002_gamedata.bk2
56.55	0.183	B	sub-01	ses-002	sub-01_ses-002_task-shinobi_level-1_rep-002_gamedata.bk2
56.817	0.133	B	sub-01	ses-002	sub-01_ses-002_task-shinobi_level-1_rep-002_gamedata.bk2
57.15	0.033	RIGHT	sub-01	ses-002	sub-01_ses-002_task-shinobi_level-1_rep-002_gamedata.bk2
57.267	2.033	RIGHT	sub-01	ses-002	sub-01_ses-002_task-shinobi_level-1_rep-002_gamedata.bk2
57.867	0.383	C	sub-01	ses-002	sub-01_ses-002_task-shinobi_level-1_rep-002_gamedata.bk2
58.617	0.033	C	sub-01	ses-002	sub-01_ses-002_task-shinobi_level-1_rep-002_gamedata.bk2
58.683	0.517	C	sub-01	ses-002	sub-01_ses-002_task-shinobi_level-1_rep-002_gamedata.bk2
59.233	0.984	DOWN	sub-01	ses-002	sub-01_ses-002_task-shinobi_level-1_rep-002_gamedata.bk2
59.3	0.133	C	sub-01	ses-002	sub-01_ses-002_task-shinobi_level-1_rep-002_gamedata.bk2
59.35	4.25	RIGHT	sub-01	ses-002	sub-01_ses-002_task-shinobi_level-1_rep-002_gamedata.bk2
59.567	0.283	B	sub-01	ses-002	sub-01_ses-002_task-shinobi_level-1_rep-002_gamedata.bk2
63.033	0.35	C	sub-01	ses-002	sub-01_ses-002_task-shinobi_level-1_rep-002_gamedata.bk2
63.517	0.233	B	sub-01	ses-002	sub-01_ses-002_task-shinobi_level-1_rep-002_gamedata.bk2
63.533	1.067	DOWN	sub-01	ses-002	sub-01_ses-002_task-shinobi_level-1_rep-002_gamedata.bk2
63.717	10.066	RIGHT	sub-01	ses-002	sub-01_ses-002_task-shinobi_level-1_rep-002_gamedata.bk2
63.967	0.166	B	sub-01	ses-002	sub-01_ses-002_task-shinobi_level-1_rep-002_gamedata.bk2
64.217	0.166	B	sub-01	ses-002	sub-01_ses-002_task-shinobi_level-1_rep-002_gamedata.bk2
64.433	0.15	B	sub-01	ses-002	sub-01_ses-002_task-shinobi_level-1_rep-002_gamedata.bk2
67.15	0.517	C	sub-01	ses-002	sub-01_ses-002_task-shinobi_level-1_rep-002_gamedata.bk2
67.783	0.45	C	sub-01	ses-002	sub-01_ses-002_task-shinobi_level-1_rep-002_gamedata.bk2
68.35	0.383	C	sub-01	ses-002	sub-01_ses-002_task-shinobi_level-1_rep-002_gamedata.bk2
70.183	0.5	C	sub-01	ses-002	sub-01_ses-002_task-shinobi_level-1_rep-002_gamedata.bk2
73.783	0.034	UP	sub-01	ses-002	sub-01_ses-002_task-shinobi_level-1_rep-002_gamedata.bk2
73.8	0.333	LEFT	sub-01	ses-002	sub-01_ses-002_task-shinobi_level-1_rep-002_gamedata.bk2
74.067	0.116	UP	sub-01	ses-002	sub-01_ses-002_task-shinobi_level-1_rep-002_gamedata.bk2
74.083	0.267	C	sub-01	ses-002	sub-01_ses-002_task-shinobi_level-1_rep-002_gamedata.bk2
74.15	2.033	RIGHT	sub-01	ses-002	sub-01_ses-002_task-shinobi_level-1_rep-002_gamedata.bk2
74.55	1.55	DOWN	sub-01	ses-002	sub-01_ses-002_task-shinobi_level-1_rep-002_gamedata.bk2
74.65	0.167	B	sub-01	ses-002	sub-01_ses-002_task-shinobi_level-1_rep-002_gamedata.bk2
74.883	0.167	B	sub-01	ses-002	sub-01_ses-002_task-shinobi_level-1_rep-002_gamedata.bk2
75.067	0.166	B	sub-01	ses-002	sub-01_ses-002_task-shinobi_level-1_rep-002_gamedata.bk2
75.417	0.15	B	sub-01	ses-002	sub-01_ses-002_task-shinobi_level-1_rep-002_gamedata.bk2
75.617	0.15	B	sub-01	ses-002	sub-01_ses-002_task-shinobi_level-1_rep-002_gamedata.bk2
75.833	0.15	B	sub-01	ses-002	sub-01_ses-002_task-shinobi_level-1_rep-002_gamedata.bk2
76.183	0.084	UP	sub-01	ses-002	sub-01_ses-002_task-shinobi_level-1_rep-002_gamedata.bk2
76.25	0.25	LEFT	sub-01	ses-002	sub-01_ses-002_task-shinobi_level-1_rep-002_gamedata.bk2
76.517	0.266	RIGHT	sub-01	ses-002	sub-01_ses-002_task-shinobi_level-1_rep-002_gamedata.bk2
76.85	0.367	LEFT	sub-01	ses-002	sub-01_ses-002_task-shinobi_level-1_rep-002_gamedata.bk2
77.233	0.034	UP	sub-01	ses-002	sub-01_ses-002_task-shinobi_level-1_rep-002_gamedata.bk2
77.267	0.3	RIGHT	sub-01	ses-002	sub-01_ses-002_task-shinobi_level-1_rep-002_gamedata.bk2
77.6	0.217	LEFT	sub-01	ses-002	sub-01_ses-002_task-shinobi_level-1_rep-002_gamedata.bk2
77.767	0.066	UP	sub-01	ses-002	sub-01_ses-002_task-shinobi_level-1_rep-002_gamedata.bk2
77.783	0.267	C	sub-01	ses-002	sub-01_ses-002_task-shinobi_level-1_rep-002_gamedata.bk2
77.833	1.65	RIGHT	sub-01	ses-002	sub-01_ses-002_task-shinobi_level-1_rep-002_gamedata.bk2
78.05	1.4	DOWN	sub-01	ses-002	sub-01_ses-002_task-shinobi_level-1_rep-002_gamedata.bk2
78.433	0.134	B	sub-01	ses-002	sub-01_ses-002_task-shinobi_level-1_rep-002_gamedata.bk2
78.7	0.117	B	sub-01	ses-002	sub-01_ses-002_task-shinobi_level-1_rep-002_gamedata.bk2
78.9	0.133	B	sub-01	ses-002	sub-01_ses-002_task-shinobi_level-1_rep-002_gamedata.bk2
79.083	0.2	B	sub-01	ses-002	sub-01_ses-002_task-shinobi_level-1_rep-002_gamedata.bk2
79.367	0.033	B	sub-01	ses-002	sub-01_ses-002_task-shinobi_level-1_rep-002_gamedata.bk2
79.517	0.216	LEFT	sub-01	ses-002	sub-01_ses-002_task-shinobi_level-1_rep-002_gamedata.bk2
79.683	0.05	UP	sub-01	ses-002	sub-01_ses-002_task-shinobi_level-1_rep-002_gamedata.bk2
79.767	2.983	RIGHT	sub-01	ses-002	sub-01_ses-002_task-shinobi_level-1_rep-002_gamedata.bk2
81.1	0.317	C	sub-01	ses-002	sub-01_ses-002_task-shinobi_level-1_rep-002_gamedata.bk2
81.517	0.2	C	sub-01	ses-002	sub-01_ses-002_task-shinobi_level-1_rep-002_gamedata.bk2
81.783	0.184	C	sub-01	ses-002	sub-01_ses-002_task-shinobi_level-1_rep-002_gamedata.bk2
82.033	0.184	C	sub-01	ses-002	sub-01_ses-002_task-shinobi_level-1_rep-002_gamedata.bk2
82.583	0.384	DOWN	sub-01	ses-002	sub-01_ses-002_task-shinobi_level-1_rep-002_gamedata.bk2
82.833	0.1	B	sub-01	ses-002	sub-01_ses-002_task-shinobi_level-1_rep-002_gamedata.bk2
82.833	2.334	RIGHT	sub-01	ses-002	sub-01_ses-002_task-shinobi_level-1_rep-002_gamedata.bk2
85.183	0.034	UP	sub-01	ses-002	sub-01_ses-002_task-shinobi_level-1_rep-002_gamedata.bk2
85.217	0.366	LEFT	sub-01	ses-002	sub-01_ses-002_task-shinobi_level-1_rep-002_gamedata.bk2
85.55	0.05	UP	sub-01	ses-002	sub-01_ses-002_task-shinobi_level-1_rep-002_gamedata.bk2
85.6	2.133	RIGHT	sub-01	ses-002	sub-01_ses-002_task-shinobi_level-1_rep-002_gamedata.bk2
85.633	0.25	C	sub-01	ses-002	sub-01_ses-002_task-shinobi_level-1_rep-002_gamedata.bk2
86.2	0.183	B	sub-01	ses-002	sub-01_ses-002_task-shinobi_level-1_rep-002_gamedata.bk2
86.25	1.317	DOWN	sub-01	ses-002	sub-01_ses-002_task-shinobi_level-1_rep-002_gamedata.bk2
86.417	0.166	B	sub-01	ses-002	sub-01_ses-002_task-shinobi_level-1_rep-002_gamedata.bk2
86.617	0.133	B	sub-01	ses-002	sub-01_ses-002_task-shinobi_level-1_rep-002_gamedata.bk2
86.783	0.167	B	sub-01	ses-002	sub-01_ses-002_task-shinobi_level-1_rep-002_gamedata.bk2
87.033	0.184	B	sub-01	ses-002	sub-01_ses-002_task-shinobi_level-1_rep-002_gamedata.bk2
87.267	0.15	B	sub-01	ses-002	sub-01_ses-002_task-shinobi_level-1_rep-002_gamedata.bk2
87.5	0.1	B	sub-01	ses-002	sub-01_ses-002_task-shinobi_level-1_rep-002_gamedata.bk2
87.6	0.05	DOWN	sub-01	ses-002	sub-01_ses-002_task-shinobi_level-1_rep-002_gamedata.bk2
87.767	0.316	LEFT	sub-01	ses-002	sub-01_ses-002_task-shinobi_level-1_rep-002_gamedata.bk2
88.067	0.05	UP	sub-01	ses-002	sub-01_ses-002_task-shinobi_level-1_rep-002_gamedata.bk2
88.117	0.4	RIGHT	sub-01	ses-002	sub-01_ses-002_task-shinobi_level-1_rep-002_gamedata.bk2
88.55	0.25	LEFT	sub-01	ses-002	sub-01_ses-002_task-shinobi_level-1_rep-002_gamedata.bk2
88.8	0.233	RIGHT	sub-01	ses-002	sub-01_ses-002_task-shinobi_level-1_rep-002_gamedata.bk2
89.033	0.034	UP	sub-01	ses-002	sub-01_ses-002_task-shinobi_level-1_rep-002_gamedata.bk2
89.083	0.05	RIGHT	sub-01	ses-002	sub-01_ses-002_task-shinobi_level-1_rep-002_gamedata.bk2
89.117	0.05	UP	sub-01	ses-002	sub-01_ses-002_task-shinobi_level-1_rep-002_gamedata.bk2
89.167	0.333	LEFT	sub-01	ses-002	sub-01_ses-002_task-shinobi_level-1_rep-002_gamedata.bk2
89.25	0.05	UP	sub-01	ses-002	sub-01_ses-002_task-shinobi_level-1_rep-002_gamedata.bk2
89.45	0.067	UP	sub-01	ses-002	sub-01_ses-002_task-shinobi_level-1_rep-002_gamedata.bk2
89.5	0.283	C	sub-01	ses-002	sub-01_ses-002_task-shinobi_level-1_rep-002_gamedata.bk2
89.517	6.866	RIGHT	sub-01	ses-002	sub-01_ses-002_task-shinobi_level-1_rep-002_gamedata.bk2
89.933	1.2	DOWN	sub-01	ses-002	sub-01_ses-002_task-shinobi_level-1_rep-002_gamedata.bk2
90.15	0.167	B	sub-01	ses-002	sub-01_ses-002_task-shinobi_level-1_rep-002_gamedata.bk2
90.367	0.15	B	sub-01	ses-002	sub-01_ses-002_task-shinobi_level-1_rep-002_gamedata.bk2
90.567	0.15	B	sub-01	ses-002	sub-01_ses-002_task-shinobi_level-1_rep-002_gamedata.bk2
90.767	0.133	B	sub-01	ses-002	sub-01_ses-002_task-shinobi_level-1_rep-002_gamedata.bk2
90.967	0.166	B	sub-01	ses-002	sub-01_ses-002_task-shinobi_level-1_rep-002_gamedata.bk2
92.4	0.2	C	sub-01	ses-002	sub-01_ses-002_task-shinobi_level-1_rep-002_gamedata.bk2
92.8	0.15	C	sub-01	ses-002	sub-01_ses-002_task-shinobi_level-1_rep-002_gamedata.bk2
93.017	0.133	C	sub-01	ses-002	sub-01_ses-002_task-shinobi_level-1_rep-002_gamedata.bk2
93.767	0.183	C	sub-01	ses-002	sub-01_ses-002_task-shinobi_level-1_rep-002_gamedata.bk2
94.05	0.117	C	sub-01	ses-002	sub-01_ses-002_task-shinobi_level-1_rep-002_gamedata.bk2
94.217	0.166	C	sub-01	ses-002	sub-01_ses-002_task-shinobi_level-1_rep-002_gamedata.bk2
94.417	0.133	C	sub-01	ses-002	sub-01_ses-002_task-shinobi_level-1_rep-002_gamedata.bk2
94.617	0.15	C	sub-01	ses-002	sub-01_ses-002_task-shinobi_level-1_rep-002_gamedata.bk2
94.833	0.15	C	sub-01	ses-002	sub-01_ses-002_task-shinobi_level-1_rep-002_gamedata.bk2
95.067	0.133	C	sub-01	ses-002	sub-01_ses-002_task-shinobi_level-1_rep-002_gamedata.bk2
95.267	0.15	C	sub-01	ses-002	sub-01_ses-002_task-shinobi_level-1_rep-002_gamedata.bk2
95.5	0.183	C	sub-01	ses-002	sub-01_ses-002_task-shinobi_level-1_rep-002_gamedata.bk2
95.767	0.183	C	sub-01	ses-002	sub-01_ses-002_task-shinobi_level-1_rep-002_gamedata.bk2
96.4	0.367	LEFT	sub-01	ses-002	sub-01_ses-002_task-shinobi_level-1_rep-002_gamedata.bk2
96.7	0.1	UP	sub-01	ses-002	sub-01_ses-002_task-shinobi_level-1_rep-002_gamedata.bk2
96.8	0.217	RIGHT	sub-01	ses-002	sub-01_ses-002_task-shinobi_level-1_rep-002_gamedata.bk2
97.05	0.017	UP	sub-01	ses-002	sub-01_ses-002_task-shinobi_level-1_rep-002_gamedata.bk2
97.083	0.084	LEFT	sub-01	ses-002	sub-01_ses-002_task-shinobi_level-1_rep-002_gamedata.bk2
97.15	0.05	UP	sub-01	ses-002	sub-01_ses-002_task-shinobi_level-1_rep-002_gamedata.bk2
97.217	0.183	RIGHT	sub-01	ses-002	sub-01_ses-002_task-shinobi_level-1_rep-002_gamedata.bk2
97.367	0.033	UP	sub-01	ses-002	sub-01_ses-002_task-shinobi_level-1_rep-002_gamedata.bk2
97.467	0.083	UP	sub-01	ses-002	sub-01_ses-002_task-shinobi_level-1_rep-002_gamedata.bk2
97.55	0.033	RIGHT	sub-01	ses-002	sub-01_ses-002_task-shinobi_level-1_rep-002_gamedata.bk2
97.583	0.05	UP	sub-01	ses-002	sub-01_ses-002_task-shinobi_level-1_rep-002_gamedata.bk2
97.65	0.2	LEFT	sub-01	ses-002	sub-01_ses-002_task-shinobi_level-1_rep-002_gamedata.bk2
97.9	0.683	LEFT	sub-01	ses-002	sub-01_ses-002_task-shinobi_level-1_rep-002_gamedata.bk2
98.583	0.067	UP	sub-01	ses-002	sub-01_ses-002_task-shinobi_level-1_rep-002_gamedata.bk2
98.65	0.367	RIGHT	sub-01	ses-002	sub-01_ses-002_task-shinobi_level-1_rep-002_gamedata.bk2
99	0.05	UP	sub-01	ses-002	sub-01_ses-002_task-shinobi_level-1_rep-002_gamedata.bk2
99.05	0.133	LEFT	sub-01	ses-002	sub-01_ses-002_task-shinobi_level-1_rep-002_gamedata.bk2
99.2	0.05	UP	sub-01	ses-002	sub-01_ses-002_task-shinobi_level-1_rep-002_gamedata.bk2
99.25	0.167	RIGHT	sub-01	ses-002	sub-01_ses-002_task-shinobi_level-1_rep-002_gamedata.bk2
99.383	0.117	UP	sub-01	ses-002	sub-01_ses-002_task-shinobi_level-1_rep-002_gamedata.bk2
99.483	0.15	RIGHT	sub-01	ses-002	sub-01_ses-002_task-shinobi_level-1_rep-002_gamedata.bk2
99.667	0.133	LEFT	sub-01	ses-002	sub-01_ses-002_task-shinobi_level-1_rep-002_gamedata.bk2
99.8	0.033	DOWN	sub-01	ses-002	sub-01_ses-002_task-shinobi_level-1_rep-002_gamedata.bk2
99.833	0.084	RIGHT	sub-01	ses-002	sub-01_ses-002_task-shinobi_level-1_rep-002_gamedata.bk2
99.95	0.133	LEFT	sub-01	ses-002	sub-01_ses-002_task-shinobi_level-1_rep-002_gamedata.bk2
100.067	0.033	DOWN	sub-01	ses-002	sub-01_ses-002_task-shinobi_level-1_rep-002_gamedata.bk2
100.083	0.117	RIGHT	sub-01	ses-002	sub-01_ses-002_task-shinobi_level-1_rep-002_gamedata.bk2
100.233	0.234	LEFT	sub-01	ses-002	sub-01_ses-002_task-shinobi_level-1_rep-002_gamedata.bk2
100.433	0.05	UP	sub-01	ses-002	sub-01_ses-002_task-shinobi_level-1_rep-002_gamedata.bk2
100.5	0.133	RIGHT	sub-01	ses-002	sub-01_ses-002_task-shinobi_level-1_rep-002_gamedata.bk2
100.65	0.1	UP	sub-01	ses-002	sub-01_ses-002_task-shinobi_level-1_rep-002_gamedata.bk2
100.683	0.6	LEFT	sub-01	ses-002	sub-01_ses-002_task-shinobi_level-1_rep-002_gamedata.bk2
101.267	0.05	UP	sub-01	ses-002	sub-01_ses-002_task-shinobi_level-1_rep-002_gamedata.bk2
101.317	1.183	RIGHT	sub-01	ses-002	sub-01_ses-002_task-shinobi_level-1_rep-002_gamedata.bk2
101.467	0.416	C	sub-01	ses-002	sub-01_ses-002_task-shinobi_level-1_rep-002_gamedata.bk2
101.983	0.517	DOWN	sub-01	ses-002	sub-01_ses-002_task-shinobi_level-1_rep-002_gamedata.bk2
102.05	0.217	B	sub-01	ses-002	sub-01_ses-002_task-shinobi_level-1_rep-002_gamedata.bk2
102.45	0.083	B	sub-01	ses-002	sub-01_ses-002_task-shinobi_level-1_rep-002_gamedata.bk2
102.533	1.984	LEFT	sub-01	ses-002	sub-01_ses-002_task-shinobi_level-1_rep-002_gamedata.bk2
103.317	0.1	UP	sub-01	ses-002	sub-01_ses-002_task-shinobi_level-1_rep-002_gamedata.bk2
104.483	0.067	UP	sub-01	ses-002	sub-01_ses-002_task-shinobi_level-1_rep-002_gamedata.bk2
104.55	0.567	RIGHT	sub-01	ses-002	sub-01_ses-002_task-shinobi_level-1_rep-002_gamedata.bk2
104.55	0.367	C	sub-01	ses-002	sub-01_ses-002_task-shinobi_level-1_rep-002_gamedata.bk2
105.033	0.534	DOWN	sub-01	ses-002	sub-01_ses-002_task-shinobi_level-1_rep-002_gamedata.bk2
105.117	0.166	B	sub-01	ses-002	sub-01_ses-002_task-shinobi_level-1_rep-002_gamedata.bk2
105.167	0.383	RIGHT	sub-01	ses-002	sub-01_ses-002_task-shinobi_level-1_rep-002_gamedata.bk2
105.383	0.134	B	sub-01	ses-002	sub-01_ses-002_task-shinobi_level-1_rep-002_gamedata.bk2
105.567	1.666	LEFT	sub-01	ses-002	sub-01_ses-002_task-shinobi_level-1_rep-002_gamedata.bk2
105.767	0.066	UP	sub-01	ses-002	sub-01_ses-002_task-shinobi_level-1_rep-002_gamedata.bk2
107.233	0.034	UP	sub-01	ses-002	sub-01_ses-002_task-shinobi_level-1_rep-002_gamedata.bk2
107.267	1.233	RIGHT	sub-01	ses-002	sub-01_ses-002_task-shinobi_level-1_rep-002_gamedata.bk2
107.5	0.383	C	sub-01	ses-002	sub-01_ses-002_task-shinobi_level-1_rep-002_gamedata.bk2
108.083	0.467	DOWN	sub-01	ses-002	sub-01_ses-002_task-shinobi_level-1_rep-002_gamedata.bk2
108.1	0.2	B	sub-01	ses-002	sub-01_ses-002_task-shinobi_level-1_rep-002_gamedata.bk2
108.55	0.25	LEFT	sub-01	ses-002	sub-01_ses-002_task-shinobi_level-1_rep-002_gamedata.bk2
108.85	0.1	RIGHT	sub-01	ses-002	sub-01_ses-002_task-shinobi_level-1_rep-002_gamedata.bk2
108.95	0.117	LEFT	sub-01	ses-002	sub-01_ses-002_task-shinobi_level-1_rep-002_gamedata.bk2
109.117	0.083	LEFT	sub-01	ses-002	sub-01_ses-002_task-shinobi_level-1_rep-002_gamedata.bk2
109.267	0.383	C	sub-01	ses-002	sub-01_ses-002_task-shinobi_level-1_rep-002_gamedata.bk2
109.35	1.25	LEFT	sub-01	ses-002	sub-01_ses-002_task-shinobi_level-1_rep-002_gamedata.bk2
110.567	0.066	UP	sub-01	ses-002	sub-01_ses-002_task-shinobi_level-1_rep-002_gamedata.bk2
110.633	0.384	C	sub-01	ses-002	sub-01_ses-002_task-shinobi_level-1_rep-002_gamedata.bk2
110.633	1.35	RIGHT	sub-01	ses-002	sub-01_ses-002_task-shinobi_level-1_rep-002_gamedata.bk2
111.15	0.2	B	sub-01	ses-002	sub-01_ses-002_task-shinobi_level-1_rep-002_gamedata.bk2
111.167	0.816	DOWN	sub-01	ses-002	sub-01_ses-002_task-shinobi_level-1_rep-002_gamedata.bk2
111.6	0.2	B	sub-01	ses-002	sub-01_ses-002_task-shinobi_level-1_rep-002_gamedata.bk2
111.867	0.116	B	sub-01	ses-002	sub-01_ses-002_task-shinobi_level-1_rep-002_gamedata.bk2
111.983	1.25	LEFT	sub-01	ses-002	sub-01_ses-002_task-shinobi_level-1_rep-002_gamedata.bk2
112.083	0.167	B	sub-01	ses-002	sub-01_ses-002_task-shinobi_level-1_rep-002_gamedata.bk2
112.317	0.133	C	sub-01	ses-002	sub-01_ses-002_task-shinobi_level-1_rep-002_gamedata.bk2
113.217	0.033	UP	sub-01	ses-002	sub-01_ses-002_task-shinobi_level-1_rep-002_gamedata.bk2
113.25	0.617	RIGHT	sub-01	ses-002	sub-01_ses-002_task-shinobi_level-1_rep-002_gamedata.bk2
113.367	0.566	C	sub-01	ses-002	sub-01_ses-002_task-shinobi_level-1_rep-002_gamedata.bk2
113.867	0.033	UP	sub-01	ses-002	sub-01_ses-002_task-shinobi_level-1_rep-002_gamedata.bk2
113.9	0.283	LEFT	sub-01	ses-002	sub-01_ses-002_task-shinobi_level-1_rep-002_gamedata.bk2
114.183	0.117	DOWN	sub-01	ses-002	sub-01_ses-002_task-shinobi_level-1_rep-002_gamedata.bk2
114.283	0.534	LEFT	sub-01	ses-002	sub-01_ses-002_task-shinobi_level-1_rep-002_gamedata.bk2
114.65	0.3	C	sub-01	ses-002	sub-01_ses-002_task-shinobi_level-1_rep-002_gamedata.bk2
114.8	0.033	UP	sub-01	ses-002	sub-01_ses-002_task-shinobi_level-1_rep-002_gamedata.bk2
114.833	1.067	RIGHT	sub-01	ses-002	sub-01_ses-002_task-shinobi_level-1_rep-002_gamedata.bk2
117.683	1.284	RIGHT	sub-01	ses-002	sub-01_ses-002_task-shinobi_level-1_rep-002_gamedata.bk2
117.75	0.533	C	sub-01	ses-002	sub-01_ses-002_task-shinobi_level-1_rep-002_gamedata.bk2
118.383	0.584	DOWN	sub-01	ses-002	sub-01_ses-002_task-shinobi_level-1_rep-002_gamedata.bk2
118.483	0.2	B	sub-01	ses-002	sub-01_ses-002_task-shinobi_level-1_rep-002_gamedata.bk2
118.833	0.134	B	sub-01	ses-002	sub-01_ses-002_task-shinobi_level-1_rep-002_gamedata.bk2
118.967	1.6	LEFT	sub-01	ses-002	sub-01_ses-002_task-shinobi_level-1_rep-002_gamedata.bk2
119.117	0.183	C	sub-01	ses-002	sub-01_ses-002_task-shinobi_level-1_rep-002_gamedata.bk2
119.4	0.133	UP	sub-01	ses-002	sub-01_ses-002_task-shinobi_level-1_rep-002_gamedata.bk2
119.4	0.283	C	sub-01	ses-002	sub-01_ses-002_task-shinobi_level-1_rep-002_gamedata.bk2
120.75	0.1	RIGHT	sub-01	ses-002	sub-01_ses-002_task-shinobi_level-1_rep-002_gamedata.bk2
120.85	0.017	UP	sub-01	ses-002	sub-01_ses-002_task-shinobi_level-1_rep-002_gamedata.bk2
120.883	0.15	LEFT	sub-01	ses-002	sub-01_ses-002_task-shinobi_level-1_rep-002_gamedata.bk2
121.067	0.616	RIGHT	sub-01	ses-002	sub-01_ses-002_task-shinobi_level-1_rep-002_gamedata.bk2
121.167	0.316	C	sub-01	ses-002	sub-01_ses-002_task-shinobi_level-1_rep-002_gamedata.bk2
121.65	0.55	DOWN	sub-01	ses-002	sub-01_ses-002_task-shinobi_level-1_rep-002_gamedata.bk2
121.833	0.2	B	sub-01	ses-002	sub-01_ses-002_task-shinobi_level-1_rep-002_gamedata.bk2
121.933	0.05	RIGHT	sub-01	ses-002	sub-01_ses-002_task-shinobi_level-1_rep-002_gamedata.bk2
122.167	0.566	LEFT	sub-01	ses-002	sub-01_ses-002_task-shinobi_level-1_rep-002_gamedata.bk2
122.717	0.033	UP	sub-01	ses-002	sub-01_ses-002_task-shinobi_level-1_rep-002_gamedata.bk2
122.75	4.517	RIGHT	sub-01	ses-002	sub-01_ses-002_task-shinobi_level-1_rep-002_gamedata.bk2
126.817	0.383	C	sub-01	ses-002	sub-01_ses-002_task-shinobi_level-1_rep-002_gamedata.bk2
127.2	0.433	DOWN	sub-01	ses-002	sub-01_ses-002_task-shinobi_level-1_rep-002_gamedata.bk2
127.283	0.167	B	sub-01	ses-002	sub-01_ses-002_task-shinobi_level-1_rep-002_gamedata.bk2
127.35	1.583	RIGHT	sub-01	ses-002	sub-01_ses-002_task-shinobi_level-1_rep-002_gamedata.bk2
128.35	0.417	C	sub-01	ses-002	sub-01_ses-002_task-shinobi_level-1_rep-002_gamedata.bk2
128.917	1.5	DOWN	sub-01	ses-002	sub-01_ses-002_task-shinobi_level-1_rep-002_gamedata.bk2
128.95	0.15	B	sub-01	ses-002	sub-01_ses-002_task-shinobi_level-1_rep-002_gamedata.bk2
129.25	4.133	RIGHT	sub-01	ses-002	sub-01_ses-002_task-shinobi_level-1_rep-002_gamedata.bk2
130.217	0.116	B	sub-01	ses-002	sub-01_ses-002_task-shinobi_level-1_rep-002_gamedata.bk2
130.633	0.634	C	sub-01	ses-002	sub-01_ses-002_task-shinobi_level-1_rep-002_gamedata.bk2
133.083	0.15	B	sub-01	ses-002	sub-01_ses-002_task-shinobi_level-1_rep-002_gamedata.bk2
133.583	0.384	DOWN	sub-01	ses-002	sub-01_ses-002_task-shinobi_level-1_rep-002_gamedata.bk2
133.733	0.1	B	sub-01	ses-002	sub-01_ses-002_task-shinobi_level-1_rep-002_gamedata.bk2
133.917	0.416	RIGHT	sub-01	ses-002	sub-01_ses-002_task-shinobi_level-1_rep-002_gamedata.bk2
134.117	0.166	C	sub-01	ses-002	sub-01_ses-002_task-shinobi_level-1_rep-002_gamedata.bk2
134.8	0.1	RIGHT	sub-01	ses-002	sub-01_ses-002_task-shinobi_level-1_rep-002_gamedata.bk2
135.033	0.15	RIGHT	sub-01	ses-002	sub-01_ses-002_task-shinobi_level-1_rep-002_gamedata.bk2
135.317	3.483	RIGHT	sub-01	ses-002	sub-01_ses-002_task-shinobi_level-1_rep-002_gamedata.bk2
135.483	0.467	C	sub-01	ses-002	sub-01_ses-002_task-shinobi_level-1_rep-002_gamedata.bk2
135.55	1.933	UP	sub-01	ses-002	sub-01_ses-002_task-shinobi_level-1_rep-002_gamedata.bk2
136.617	0.15	C	sub-01	ses-002	sub-01_ses-002_task-shinobi_level-1_rep-002_gamedata.bk2
137.683	0.2	DOWN	sub-01	ses-002	sub-01_ses-002_task-shinobi_level-1_rep-002_gamedata.bk2
137.9	0.767	UP	sub-01	ses-002	sub-01_ses-002_task-shinobi_level-1_rep-002_gamedata.bk2
138.433	0.184	C	sub-01	ses-002	sub-01_ses-002_task-shinobi_level-1_rep-002_gamedata.bk2
138.75	0.567	DOWN	sub-01	ses-002	sub-01_ses-002_task-shinobi_level-1_rep-002_gamedata.bk2
139.217	2.15	RIGHT	sub-01	ses-002	sub-01_ses-002_task-shinobi_level-1_rep-002_gamedata.bk2
139.867	0.183	C	sub-01	ses-002	sub-01_ses-002_task-shinobi_level-1_rep-002_gamedata.bk2
140.333	0.1	DOWN	sub-01	ses-002	sub-01_ses-002_task-shinobi_level-1_rep-002_gamedata.bk2
140.567	0.5	DOWN	sub-01	ses-002	sub-01_ses-002_task-shinobi_level-1_rep-002_gamedata.bk2
141.1	0.1	C	sub-01	ses-002	sub-01_ses-002_task-shinobi_level-1_rep-002_gamedata.bk2
141.333	0.5	DOWN	sub-01	ses-002	sub-01_ses-002_task-shinobi_level-1_rep-002_gamedata.bk2
141.383	0.117	B	sub-01	ses-002	sub-01_ses-002_task-shinobi_level-1_rep-002_gamedata.bk2
141.5	1.367	RIGHT	sub-01	ses-002	sub-01_ses-002_task-shinobi_level-1_rep-002_gamedata.bk2
141.767	0.016	B	sub-01	ses-002	sub-01_ses-002_task-shinobi_level-1_rep-002_gamedata.bk2
142.867	0.166	DOWN	sub-01	ses-002	sub-01_ses-002_task-shinobi_level-1_rep-002_gamedata.bk2
142.883	0.117	B	sub-01	ses-002	sub-01_ses-002_task-shinobi_level-1_rep-002_gamedata.bk2
143	1.783	RIGHT	sub-01	ses-002	sub-01_ses-002_task-shinobi_level-1_rep-002_gamedata.bk2
143.833	0.35	C	sub-01	ses-002	sub-01_ses-002_task-shinobi_level-1_rep-002_gamedata.bk2
144.217	0.183	C	sub-01	ses-002	sub-01_ses-002_task-shinobi_level-1_rep-002_gamedata.bk2
144.767	0.466	DOWN	sub-01	ses-002	sub-01_ses-002_task-shinobi_level-1_rep-002_gamedata.bk2
144.9	0.133	B	sub-01	ses-002	sub-01_ses-002_task-shinobi_level-1_rep-002_gamedata.bk2
145.167	2.466	RIGHT	sub-01	ses-002	sub-01_ses-002_task-shinobi_level-1_rep-002_gamedata.bk2
145.383	0.8	DOWN	sub-01	ses-002	sub-01_ses-002_task-shinobi_level-1_rep-002_gamedata.bk2
145.383	0.134	B	sub-01	ses-002	sub-01_ses-002_task-shinobi_level-1_rep-002_gamedata.bk2
145.767	0.133	B	sub-01	ses-002	sub-01_ses-002_task-shinobi_level-1_rep-002_gamedata.bk2
146.2	0.167	DOWN	sub-01	ses-002	sub-01_ses-002_task-shinobi_level-1_rep-002_gamedata.bk2
146.583	0.317	C	sub-01	ses-002	sub-01_ses-002_task-shinobi_level-1_rep-002_gamedata.bk2
147	0.2	C	sub-01	ses-002	sub-01_ses-002_task-shinobi_level-1_rep-002_gamedata.bk2
147.567	0.866	DOWN	sub-01	ses-002	sub-01_ses-002_task-shinobi_level-1_rep-002_gamedata.bk2
147.617	0.15	B	sub-01	ses-002	sub-01_ses-002_task-shinobi_level-1_rep-002_gamedata.bk2
147.717	2.85	RIGHT	sub-01	ses-002	sub-01_ses-002_task-shinobi_level-1_rep-002_gamedata.bk2
149.283	0.15	B	sub-01	ses-002	sub-01_ses-002_task-shinobi_level-1_rep-002_gamedata.bk2
149.683	0.3	C	sub-01	ses-002	sub-01_ses-002_task-shinobi_level-1_rep-002_gamedata.bk2
150.15	0.467	DOWN	sub-01	ses-002	sub-01_ses-002_task-shinobi_level-1_rep-002_gamedata.bk2
150.15	0.167	B	sub-01	ses-002	sub-01_ses-002_task-shinobi_level-1_rep-002_gamedata.bk2
150.567	0.2	LEFT	sub-01	ses-002	sub-01_ses-002_task-shinobi_level-1_rep-002_gamedata.bk2
150.733	0.167	DOWN	sub-01	ses-002	sub-01_ses-002_task-shinobi_level-1_rep-002_gamedata.bk2
150.783	0.117	RIGHT	sub-01	ses-002	sub-01_ses-002_task-shinobi_level-1_rep-002_gamedata.bk2
150.933	0.034	UP	sub-01	ses-002	sub-01_ses-002_task-shinobi_level-1_rep-002_gamedata.bk2
150.967	0.15	RIGHT	sub-01	ses-002	sub-01_ses-002_task-shinobi_level-1_rep-002_gamedata.bk2
151.117	0.016	UP	sub-01	ses-002	sub-01_ses-002_task-shinobi_level-1_rep-002_gamedata.bk2
151.15	0.333	LEFT	sub-01	ses-002	sub-01_ses-002_task-shinobi_level-1_rep-002_gamedata.bk2
151.467	0.033	UP	sub-01	ses-002	sub-01_ses-002_task-shinobi_level-1_rep-002_gamedata.bk2
151.517	4.216	RIGHT	sub-01	ses-002	sub-01_ses-002_task-shinobi_level-1_rep-002_gamedata.bk2
154.833	0.567	C	sub-01	ses-002	sub-01_ses-002_task-shinobi_level-1_rep-002_gamedata.bk2
155.5	0.15	C	sub-01	ses-002	sub-01_ses-002_task-shinobi_level-1_rep-002_gamedata.bk2
155.717	0.333	C	sub-01	ses-002	sub-01_ses-002_task-shinobi_level-1_rep-002_gamedata.bk2
155.733	0.434	LEFT	sub-01	ses-002	sub-01_ses-002_task-shinobi_level-1_rep-002_gamedata.bk2
155.733	0.05	UP	sub-01	ses-002	sub-01_ses-002_task-shinobi_level-1_rep-002_gamedata.bk2
156.117	0.066	UP	sub-01	ses-002	sub-01_ses-002_task-shinobi_level-1_rep-002_gamedata.bk2
156.167	0.133	C	sub-01	ses-002	sub-01_ses-002_task-shinobi_level-1_rep-002_gamedata.bk2
156.2	0.683	RIGHT	sub-01	ses-002	sub-01_ses-002_task-shinobi_level-1_rep-002_gamedata.bk2
156.35	0.167	C	sub-01	ses-002	sub-01_ses-002_task-shinobi_level-1_rep-002_gamedata.bk2
156.8	0.367	C	sub-01	ses-002	sub-01_ses-002_task-shinobi_level-1_rep-002_gamedata.bk2
156.917	0.55	RIGHT	sub-01	ses-002	sub-01_ses-002_task-shinobi_level-1_rep-002_gamedata.bk2
157.4	0.15	C	sub-01	ses-002	sub-01_ses-002_task-shinobi_level-1_rep-002_gamedata.bk2
157.467	0.033	UP	sub-01	ses-002	sub-01_ses-002_task-shinobi_level-1_rep-002_gamedata.bk2
157.6	0.667	LEFT	sub-01	ses-002	sub-01_ses-002_task-shinobi_level-1_rep-002_gamedata.bk2
157.617	0.333	C	sub-01	ses-002	sub-01_ses-002_task-shinobi_level-1_rep-002_gamedata.bk2
158.083	0.117	C	sub-01	ses-002	sub-01_ses-002_task-shinobi_level-1_rep-002_gamedata.bk2
158.233	0.05	UP	sub-01	ses-002	sub-01_ses-002_task-shinobi_level-1_rep-002_gamedata.bk2
158.3	0.067	RIGHT	sub-01	ses-002	sub-01_ses-002_task-shinobi_level-1_rep-002_gamedata.bk2
158.367	0.066	UP	sub-01	ses-002	sub-01_ses-002_task-shinobi_level-1_rep-002_gamedata.bk2
158.4	0.567	RIGHT	sub-01	ses-002	sub-01_ses-002_task-shinobi_level-1_rep-002_gamedata.bk2
158.4	0.133	C	sub-01	ses-002	sub-01_ses-002_task-shinobi_level-1_rep-002_gamedata.bk2
158.783	0.15	C	sub-01	ses-002	sub-01_ses-002_task-shinobi_level-1_rep-002_gamedata.bk2
158.967	0.433	LEFT	sub-01	ses-002	sub-01_ses-002_task-shinobi_level-1_rep-002_gamedata.bk2
158.967	0.016	UP	sub-01	ses-002	sub-01_ses-002_task-shinobi_level-1_rep-002_gamedata.bk2
158.983	0.167	C	sub-01	ses-002	sub-01_ses-002_task-shinobi_level-1_rep-002_gamedata.bk2
159.383	0.167	C	sub-01	ses-002	sub-01_ses-002_task-shinobi_level-1_rep-002_gamedata.bk2
159.383	0.084	UP	sub-01	ses-002	sub-01_ses-002_task-shinobi_level-1_rep-002_gamedata.bk2
159.467	1.5	RIGHT	sub-01	ses-002	sub-01_ses-002_task-shinobi_level-1_rep-002_gamedata.bk2
159.6	0.367	C	sub-01	ses-002	sub-01_ses-002_task-shinobi_level-1_rep-002_gamedata.bk2
160.383	0.317	C	sub-01	ses-002	sub-01_ses-002_task-shinobi_level-1_rep-002_gamedata.bk2
160.917	0.5	DOWN	sub-01	ses-002	sub-01_ses-002_task-shinobi_level-1_rep-002_gamedata.bk2
161	0.2	C	sub-01	ses-002	sub-01_ses-002_task-shinobi_level-1_rep-002_gamedata.bk2
161.35	0.55	RIGHT	sub-01	ses-002	sub-01_ses-002_task-shinobi_level-1_rep-002_gamedata.bk2
161.6	0.15	C	sub-01	ses-002	sub-01_ses-002_task-shinobi_level-1_rep-002_gamedata.bk2
161.867	1.016	DOWN	sub-01	ses-002	sub-01_ses-002_task-shinobi_level-1_rep-002_gamedata.bk2
162.017	0.266	B	sub-01	ses-002	sub-01_ses-002_task-shinobi_level-1_rep-002_gamedata.bk2
162.3	0.05	RIGHT	sub-01	ses-002	sub-01_ses-002_task-shinobi_level-1_rep-002_gamedata.bk2
162.567	3.083	RIGHT	sub-01	ses-002	sub-01_ses-002_task-shinobi_level-1_rep-002_gamedata.bk2
163.333	0.484	C	sub-01	ses-002	sub-01_ses-002_task-shinobi_level-1_rep-002_gamedata.bk2
163.8	0.15	DOWN	sub-01	ses-002	sub-01_ses-002_task-shinobi_level-1_rep-002_gamedata.bk2
163.883	0.334	C	sub-01	ses-002	sub-01_ses-002_task-shinobi_level-1_rep-002_gamedata.bk2
164.45	0.133	B	sub-01	ses-002	sub-01_ses-002_task-shinobi_level-1_rep-002_gamedata.bk2
165.217	0.333	C	sub-01	ses-002	sub-01_ses-002_task-shinobi_level-1_rep-002_gamedata.bk2
165.8	1.083	RIGHT	sub-01	ses-002	sub-01_ses-002_task-shinobi_level-1_rep-002_gamedata.bk2
166.5	0.333	C	sub-01	ses-002	sub-01_ses-002_task-shinobi_level-1_rep-002_gamedata.bk2
166.95	4.067	RIGHT	sub-01	ses-002	sub-01_ses-002_task-shinobi_level-1_rep-002_gamedata.bk2
167.45	0.55	C	sub-01	ses-002	sub-01_ses-002_task-shinobi_level-1_rep-002_gamedata.bk2
168.133	0.167	C	sub-01	ses-002	sub-01_ses-002_task-shinobi_level-1_rep-002_gamedata.bk2
168.333	0.25	UP	sub-01	ses-002	sub-01_ses-002_task-shinobi_level-1_rep-002_gamedata.bk2
168.367	0.2	C	sub-01	ses-002	sub-01_ses-002_task-shinobi_level-1_rep-002_gamedata.bk2
168.733	0.267	B	sub-01	ses-002	sub-01_ses-002_task-shinobi_level-1_rep-002_gamedata.bk2
170.983	0.084	UP	sub-01	ses-002	sub-01_ses-002_task-shinobi_level-1_rep-002_gamedata.bk2
171.05	0.317	LEFT	sub-01	ses-002	sub-01_ses-002_task-shinobi_level-1_rep-002_gamedata.bk2
171.317	0.366	C	sub-01	ses-002	sub-01_ses-002_task-shinobi_level-1_rep-002_gamedata.bk2
171.333	0.034	UP	sub-01	ses-002	sub-01_ses-002_task-shinobi_level-1_rep-002_gamedata.bk2
171.367	1.733	RIGHT	sub-01	ses-002	sub-01_ses-002_task-shinobi_level-1_rep-002_gamedata.bk2
172.983	0.317	DOWN	sub-01	ses-002	sub-01_ses-002_task-shinobi_level-1_rep-002_gamedata.bk2
173.067	0.166	B	sub-01	ses-002	sub-01_ses-002_task-shinobi_level-1_rep-002_gamedata.bk2
173.167	0.516	RIGHT	sub-01	ses-002	sub-01_ses-002_task-shinobi_level-1_rep-002_gamedata.bk2
173.3	0.133	B	sub-01	ses-002	sub-01_ses-002_task-shinobi_level-1_rep-002_gamedata.bk2
173.35	0.317	DOWN	sub-01	ses-002	sub-01_ses-002_task-shinobi_level-1_rep-002_gamedata.bk2
173.533	0.084	B	sub-01	ses-002	sub-01_ses-002_task-shinobi_level-1_rep-002_gamedata.bk2
173.683	1.517	LEFT	sub-01	ses-002	sub-01_ses-002_task-shinobi_level-1_rep-002_gamedata.bk2
173.7	0.05	UP	sub-01	ses-002	sub-01_ses-002_task-shinobi_level-1_rep-002_gamedata.bk2
174.85	0.483	C	sub-01	ses-002	sub-01_ses-002_task-shinobi_level-1_rep-002_gamedata.bk2
174.95	0.1	UP	sub-01	ses-002	sub-01_ses-002_task-shinobi_level-1_rep-002_gamedata.bk2
175.1	0.117	UP	sub-01	ses-002	sub-01_ses-002_task-shinobi_level-1_rep-002_gamedata.bk2
175.217	0.85	RIGHT	sub-01	ses-002	sub-01_ses-002_task-shinobi_level-1_rep-002_gamedata.bk2
176.067	0.1	UP	sub-01	ses-002	sub-01_ses-002_task-shinobi_level-1_rep-002_gamedata.bk2
176.133	4.734	RIGHT	sub-01	ses-002	sub-01_ses-002_task-shinobi_level-1_rep-002_gamedata.bk2
176.217	0.133	B	sub-01	ses-002	sub-01_ses-002_task-shinobi_level-1_rep-002_gamedata.bk2
176.6	0.133	B	sub-01	ses-002	sub-01_ses-002_task-shinobi_level-1_rep-002_gamedata.bk2
176.817	0.133	B	sub-01	ses-002	sub-01_ses-002_task-shinobi_level-1_rep-002_gamedata.bk2
177.017	0.116	B	sub-01	ses-002	sub-01_ses-002_task-shinobi_level-1_rep-002_gamedata.bk2
177.2	0.1	B	sub-01	ses-002	sub-01_ses-002_task-shinobi_level-1_rep-002_gamedata.bk2
177.383	0.117	B	sub-01	ses-002	sub-01_ses-002_task-shinobi_level-1_rep-002_gamedata.bk2
177.55	0.1	B	sub-01	ses-002	sub-01_ses-002_task-shinobi_level-1_rep-002_gamedata.bk2
180.217	0.683	C	sub-01	ses-002	sub-01_ses-002_task-shinobi_level-1_rep-002_gamedata.bk2
180.917	0.85	LEFT	sub-01	ses-002	sub-01_ses-002_task-shinobi_level-1_rep-002_gamedata.bk2
181.133	0.1	C	sub-01	ses-002	sub-01_ses-002_task-shinobi_level-1_rep-002_gamedata.bk2
181.433	0.35	C	sub-01	ses-002	sub-01_ses-002_task-shinobi_level-1_rep-002_gamedata.bk2
181.733	0.017	UP	sub-01	ses-002	sub-01_ses-002_task-shinobi_level-1_rep-002_gamedata.bk2
181.783	1.1	RIGHT	sub-01	ses-002	sub-01_ses-002_task-shinobi_level-1_rep-002_gamedata.bk2
182.583	0.134	B	sub-01	ses-002	sub-01_ses-002_task-shinobi_level-1_rep-002_gamedata.bk2
182.783	0.15	B	sub-01	ses-002	sub-01_ses-002_task-shinobi_level-1_rep-002_gamedata.bk2
182.967	0.133	B	sub-01	ses-002	sub-01_ses-002_task-shinobi_level-1_rep-002_gamedata.bk2
183.033	3.417	RIGHT	sub-01	ses-002	sub-01_ses-002_task-shinobi_level-1_rep-002_gamedata.bk2
183.183	0.134	B	sub-01	ses-002	sub-01_ses-002_task-shinobi_level-1_rep-002_gamedata.bk2
183.35	0.117	B	sub-01	ses-002	sub-01_ses-002_task-shinobi_level-1_rep-002_gamedata.bk2
183.55	0.133	B	sub-01	ses-002	sub-01_ses-002_task-shinobi_level-1_rep-002_gamedata.bk2
183.75	0.1	B	sub-01	ses-002	sub-01_ses-002_task-shinobi_level-1_rep-002_gamedata.bk2
184	0.067	B	sub-01	ses-002	sub-01_ses-002_task-shinobi_level-1_rep-002_gamedata.bk2
185.7	0.233	C	sub-01	ses-002	sub-01_ses-002_task-shinobi_level-1_rep-002_gamedata.bk2
186.483	0.317	LEFT	sub-01	ses-002	sub-01_ses-002_task-shinobi_level-1_rep-002_gamedata.bk2
186.7	0.133	B	sub-01	ses-002	sub-01_ses-002_task-shinobi_level-1_rep-002_gamedata.bk2
186.733	0.45	DOWN	sub-01	ses-002	sub-01_ses-002_task-shinobi_level-1_rep-002_gamedata.bk2
186.983	0.367	LEFT	sub-01	ses-002	sub-01_ses-002_task-shinobi_level-1_rep-002_gamedata.bk2
187.3	0.483	DOWN	sub-01	ses-002	sub-01_ses-002_task-shinobi_level-1_rep-002_gamedata.bk2
187.317	0.116	B	sub-01	ses-002	sub-01_ses-002_task-shinobi_level-1_rep-002_gamedata.bk2
187.783	0.117	LEFT	sub-01	ses-002	sub-01_ses-002_task-shinobi_level-1_rep-002_gamedata.bk2
187.9	0.067	DOWN	sub-01	ses-002	sub-01_ses-002_task-shinobi_level-1_rep-002_gamedata.bk2
187.933	2.567	RIGHT	sub-01	ses-002	sub-01_ses-002_task-shinobi_level-1_rep-002_gamedata.bk2
189.8	0.433	C	sub-01	ses-002	sub-01_ses-002_task-shinobi_level-1_rep-002_gamedata.bk2
190.367	0.1	C	sub-01	ses-002	sub-01_ses-002_task-shinobi_level-1_rep-002_gamedata.bk2
190.55	0.067	UP	sub-01	ses-002	sub-01_ses-002_task-shinobi_level-1_rep-002_gamedata.bk2
190.55	0.35	C	sub-01	ses-002	sub-01_ses-002_task-shinobi_level-1_rep-002_gamedata.bk2
190.583	0.517	LEFT	sub-01	ses-002	sub-01_ses-002_task-shinobi_level-1_rep-002_gamedata.bk2
190.983	0.134	C	sub-01	ses-002	sub-01_ses-002_task-shinobi_level-1_rep-002_gamedata.bk2
191.05	0.067	UP	sub-01	ses-002	sub-01_ses-002_task-shinobi_level-1_rep-002_gamedata.bk2
191.133	0.55	RIGHT	sub-01	ses-002	sub-01_ses-002_task-shinobi_level-1_rep-002_gamedata.bk2
191.317	0.166	C	sub-01	ses-002	sub-01_ses-002_task-shinobi_level-1_rep-002_gamedata.bk2
191.683	0.3	C	sub-01	ses-002	sub-01_ses-002_task-shinobi_level-1_rep-002_gamedata.bk2
191.683	0.017	UP	sub-01	ses-002	sub-01_ses-002_task-shinobi_level-1_rep-002_gamedata.bk2
191.717	0.516	LEFT	sub-01	ses-002	sub-01_ses-002_task-shinobi_level-1_rep-002_gamedata.bk2
192.033	0.15	C	sub-01	ses-002	sub-01_ses-002_task-shinobi_level-1_rep-002_gamedata.bk2
192.183	0.05	UP	sub-01	ses-002	sub-01_ses-002_task-shinobi_level-1_rep-002_gamedata.bk2
192.25	1.05	RIGHT	sub-01	ses-002	sub-01_ses-002_task-shinobi_level-1_rep-002_gamedata.bk2
192.433	0.4	C	sub-01	ses-002	sub-01_ses-002_task-shinobi_level-1_rep-002_gamedata.bk2
193.017	0.166	C	sub-01	ses-002	sub-01_ses-002_task-shinobi_level-1_rep-002_gamedata.bk2
193.267	0.116	C	sub-01	ses-002	sub-01_ses-002_task-shinobi_level-1_rep-002_gamedata.bk2
193.3	0.017	UP	sub-01	ses-002	sub-01_ses-002_task-shinobi_level-1_rep-002_gamedata.bk2
193.333	0.5	LEFT	sub-01	ses-002	sub-01_ses-002_task-shinobi_level-1_rep-002_gamedata.bk2
193.733	0.134	C	sub-01	ses-002	sub-01_ses-002_task-shinobi_level-1_rep-002_gamedata.bk2
193.783	0.05	UP	sub-01	ses-002	sub-01_ses-002_task-shinobi_level-1_rep-002_gamedata.bk2
193.833	0.65	RIGHT	sub-01	ses-002	sub-01_ses-002_task-shinobi_level-1_rep-002_gamedata.bk2
193.917	0.233	C	sub-01	ses-002	sub-01_ses-002_task-shinobi_level-1_rep-002_gamedata.bk2
194.367	0.15	C	sub-01	ses-002	sub-01_ses-002_task-shinobi_level-1_rep-002_gamedata.bk2
194.517	0.616	LEFT	sub-01	ses-002	sub-01_ses-002_task-shinobi_level-1_rep-002_gamedata.bk2
194.533	0.167	C	sub-01	ses-002	sub-01_ses-002_task-shinobi_level-1_rep-002_gamedata.bk2
194.9	0.383	C	sub-01	ses-002	sub-01_ses-002_task-shinobi_level-1_rep-002_gamedata.bk2
195.067	0.083	UP	sub-01	ses-002	sub-01_ses-002_task-shinobi_level-1_rep-002_gamedata.bk2
195.15	1.467	RIGHT	sub-01	ses-002	sub-01_ses-002_task-shinobi_level-1_rep-002_gamedata.bk2
195.4	0.233	C	sub-01	ses-002	sub-01_ses-002_task-shinobi_level-1_rep-002_gamedata.bk2
195.783	0.484	C	sub-01	ses-002	sub-01_ses-002_task-shinobi_level-1_rep-002_gamedata.bk2
196.95	0.6	C	sub-01	ses-002	sub-01_ses-002_task-shinobi_level-1_rep-002_gamedata.bk2
197.283	0.584	RIGHT	sub-01	ses-002	sub-01_ses-002_task-shinobi_level-1_rep-002_gamedata.bk2
197.717	0.783	C	sub-01	ses-002	sub-01_ses-002_task-shinobi_level-1_rep-002_gamedata.bk2
197.85	0.083	UP	sub-01	ses-002	sub-01_ses-002_task-shinobi_level-1_rep-002_gamedata.bk2
197.883	0.884	LEFT	sub-01	ses-002	sub-01_ses-002_task-shinobi_level-1_rep-002_gamedata.bk2
198	0.533	UP	sub-01	ses-002	sub-01_ses-002_task-shinobi_level-1_rep-002_gamedata.bk2
198.633	0.767	C	sub-01	ses-002	sub-01_ses-002_task-shinobi_level-1_rep-002_gamedata.bk2
198.7	0.1	UP	sub-01	ses-002	sub-01_ses-002_task-shinobi_level-1_rep-002_gamedata.bk2
198.8	7.25	RIGHT	sub-01	ses-002	sub-01_ses-002_task-shinobi_level-1_rep-002_gamedata.bk2
199.95	0.333	C	sub-01	ses-002	sub-01_ses-002_task-shinobi_level-1_rep-002_gamedata.bk2
204.167	0.133	B	sub-01	ses-002	sub-01_ses-002_task-shinobi_level-1_rep-002_gamedata.bk2
204.417	0.216	C	sub-01	ses-002	sub-01_ses-002_task-shinobi_level-1_rep-002_gamedata.bk2
205.45	0.483	C	sub-01	ses-002	sub-01_ses-002_task-shinobi_level-1_rep-002_gamedata.bk2
206.017	0.45	DOWN	sub-01	ses-002	sub-01_ses-002_task-shinobi_level-1_rep-002_gamedata.bk2
206.067	0.166	B	sub-01	ses-002	sub-01_ses-002_task-shinobi_level-1_rep-002_gamedata.bk2
206.333	1.617	RIGHT	sub-01	ses-002	sub-01_ses-002_task-shinobi_level-1_rep-002_gamedata.bk2
207.167	0.7	C	sub-01	ses-002	sub-01_ses-002_task-shinobi_level-1_rep-002_gamedata.bk2
207.95	1.75	DOWN	sub-01	ses-002	sub-01_ses-002_task-shinobi_level-1_rep-002_gamedata.bk2
207.983	0.4	B	sub-01	ses-002	sub-01_ses-002_task-shinobi_level-1_rep-002_gamedata.bk2
208.117	0.666	RIGHT	sub-01	ses-002	sub-01_ses-002_task-shinobi_level-1_rep-002_gamedata.bk2
208.667	0.15	B	sub-01	ses-002	sub-01_ses-002_task-shinobi_level-1_rep-002_gamedata.bk2
208.9	0.283	B	sub-01	ses-002	sub-01_ses-002_task-shinobi_level-1_rep-002_gamedata.bk2
208.933	1.367	RIGHT	sub-01	ses-002	sub-01_ses-002_task-shinobi_level-1_rep-002_gamedata.bk2
209.283	0.15	B	sub-01	ses-002	sub-01_ses-002_task-shinobi_level-1_rep-002_gamedata.bk2
210.283	0.534	DOWN	sub-01	ses-002	sub-01_ses-002_task-shinobi_level-1_rep-002_gamedata.bk2
210.783	1.4	RIGHT	sub-01	ses-002	sub-01_ses-002_task-shinobi_level-1_rep-002_gamedata.bk2
210.867	0.483	C	sub-01	ses-002	sub-01_ses-002_task-shinobi_level-1_rep-002_gamedata.bk2
211.417	0.166	C	sub-01	ses-002	sub-01_ses-002_task-shinobi_level-1_rep-002_gamedata.bk2
211.883	0.067	DOWN	sub-01	ses-002	sub-01_ses-002_task-shinobi_level-1_rep-002_gamedata.bk2
211.967	0.15	B	sub-01	ses-002	sub-01_ses-002_task-shinobi_level-1_rep-002_gamedata.bk2
212	0.15	DOWN	sub-01	ses-002	sub-01_ses-002_task-shinobi_level-1_rep-002_gamedata.bk2
212.183	0.067	UP	sub-01	ses-002	sub-01_ses-002_task-shinobi_level-1_rep-002_gamedata.bk2
212.25	0.133	LEFT	sub-01	ses-002	sub-01_ses-002_task-shinobi_level-1_rep-002_gamedata.bk2
212.4	0.917	DOWN	sub-01	ses-002	sub-01_ses-002_task-shinobi_level-1_rep-002_gamedata.bk2
212.45	1.517	LEFT	sub-01	ses-002	sub-01_ses-002_task-shinobi_level-1_rep-002_gamedata.bk2
212.483	0.184	B	sub-01	ses-002	sub-01_ses-002_task-shinobi_level-1_rep-002_gamedata.bk2
212.767	0.1	B	sub-01	ses-002	sub-01_ses-002_task-shinobi_level-1_rep-002_gamedata.bk2
212.95	0.15	B	sub-01	ses-002	sub-01_ses-002_task-shinobi_level-1_rep-002_gamedata.bk2
213.167	0.133	B	sub-01	ses-002	sub-01_ses-002_task-shinobi_level-1_rep-002_gamedata.bk2
213.333	0.134	DOWN	sub-01	ses-002	sub-01_ses-002_task-shinobi_level-1_rep-002_gamedata.bk2
213.367	0.166	B	sub-01	ses-002	sub-01_ses-002_task-shinobi_level-1_rep-002_gamedata.bk2
213.533	0.6	DOWN	sub-01	ses-002	sub-01_ses-002_task-shinobi_level-1_rep-002_gamedata.bk2
214.117	2.216	RIGHT	sub-01	ses-002	sub-01_ses-002_task-shinobi_level-1_rep-002_gamedata.bk2
214.617	0.516	C	sub-01	ses-002	sub-01_ses-002_task-shinobi_level-1_rep-002_gamedata.bk2
215.183	0.617	DOWN	sub-01	ses-002	sub-01_ses-002_task-shinobi_level-1_rep-002_gamedata.bk2
215.233	0.284	B	sub-01	ses-002	sub-01_ses-002_task-shinobi_level-1_rep-002_gamedata.bk2
216.983	0.067	RIGHT	sub-01	ses-002	sub-01_ses-002_task-shinobi_level-1_rep-002_gamedata.bk2
217.05	0.467	DOWN	sub-01	ses-002	sub-01_ses-002_task-shinobi_level-1_rep-002_gamedata.bk2
217.483	0.467	RIGHT	sub-01	ses-002	sub-01_ses-002_task-shinobi_level-1_rep-002_gamedata.bk2
217.6	0.25	C	sub-01	ses-002	sub-01_ses-002_task-shinobi_level-1_rep-002_gamedata.bk2
217.95	0.383	DOWN	sub-01	ses-002	sub-01_ses-002_task-shinobi_level-1_rep-002_gamedata.bk2
217.967	0.166	B	sub-01	ses-002	sub-01_ses-002_task-shinobi_level-1_rep-002_gamedata.bk2
218.3	3.517	RIGHT	sub-01	ses-002	sub-01_ses-002_task-shinobi_level-1_rep-002_gamedata.bk2
219.317	0.483	C	sub-01	ses-002	sub-01_ses-002_task-shinobi_level-1_rep-002_gamedata.bk2
219.467	2.25	UP	sub-01	ses-002	sub-01_ses-002_task-shinobi_level-1_rep-002_gamedata.bk2
220.217	0.166	C	sub-01	ses-002	sub-01_ses-002_task-shinobi_level-1_rep-002_gamedata.bk2
221.8	0.267	DOWN	sub-01	ses-002	sub-01_ses-002_task-shinobi_level-1_rep-002_gamedata.bk2
222.033	0.784	RIGHT	sub-01	ses-002	sub-01_ses-002_task-shinobi_level-1_rep-002_gamedata.bk2
222.1	0.083	DOWN	sub-01	ses-002	sub-01_ses-002_task-shinobi_level-1_rep-002_gamedata.bk2
222.2	0.317	UP	sub-01	ses-002	sub-01_ses-002_task-shinobi_level-1_rep-002_gamedata.bk2
222.683	0.167	C	sub-01	ses-002	sub-01_ses-002_task-shinobi_level-1_rep-002_gamedata.bk2
222.767	0.15	DOWN	sub-01	ses-002	sub-01_ses-002_task-shinobi_level-1_rep-002_gamedata.bk2
222.85	0.683	RIGHT	sub-01	ses-002	sub-01_ses-002_task-shinobi_level-1_rep-002_gamedata.bk2
222.95	0.233	UP	sub-01	ses-002	sub-01_ses-002_task-shinobi_level-1_rep-002_gamedata.bk2
223.183	0.067	DOWN	sub-01	ses-002	sub-01_ses-002_task-shinobi_level-1_rep-002_gamedata.bk2
223.333	0.15	DOWN	sub-01	ses-002	sub-01_ses-002_task-shinobi_level-1_rep-002_gamedata.bk2
228.867	0.183	C	sub-01	ses-002	sub-01_ses-002_task-shinobi_level-1_rep-002_gamedata.bk2
229.717	0.1	DOWN	sub-01	ses-002	sub-01_ses-002_task-shinobi_level-1_rep-002_gamedata.bk2
229.95	0.1	UP	sub-01	ses-002	sub-01_ses-002_task-shinobi_level-1_rep-002_gamedata.bk2
230.1	0.1	UP	sub-01	ses-002	sub-01_ses-002_task-shinobi_level-1_rep-002_gamedata.bk2
230.75	0.45	LEFT	sub-01	ses-002	sub-01_ses-002_task-shinobi_level-1_rep-002_gamedata.bk2
231.467	0.15	RIGHT	sub-01	ses-002	sub-01_ses-002_task-shinobi_level-1_rep-002_gamedata.bk2
232.367	0.166	DOWN	sub-01	ses-002	sub-01_ses-002_task-shinobi_level-1_rep-002_gamedata.bk2
232.4	0.133	C	sub-01	ses-002	sub-01_ses-002_task-shinobi_level-1_rep-002_gamedata.bk2
232.733	1.667	UP	sub-01	ses-002	sub-01_ses-002_task-shinobi_level-1_rep-002_gamedata.bk2
233.367	1.116	RIGHT	sub-01	ses-002	sub-01_ses-002_task-shinobi_level-1_rep-002_gamedata.bk2
233.967	0.133	C	sub-01	ses-002	sub-01_ses-002_task-shinobi_level-1_rep-002_gamedata.bk2
234.45	1.883	DOWN	sub-01	ses-002	sub-01_ses-002_task-shinobi_level-1_rep-002_gamedata.bk2
235.733	0.034	RIGHT	sub-01	ses-002	sub-01_ses-002_task-shinobi_level-1_rep-002_gamedata.bk2
235.817	0.133	B	sub-01	ses-002	sub-01_ses-002_task-shinobi_level-1_rep-002_gamedata.bk2
236.283	0.3	RIGHT	sub-01	ses-002	sub-01_ses-002_task-shinobi_level-1_rep-002_gamedata.bk2
236.55	0.6	DOWN	sub-01	ses-002	sub-01_ses-002_task-shinobi_level-1_rep-002_gamedata.bk2
236.617	0.333	LEFT	sub-01	ses-002	sub-01_ses-002_task-shinobi_level-1_rep-002_gamedata.bk2
236.8	0.133	B	sub-01	ses-002	sub-01_ses-002_task-shinobi_level-1_rep-002_gamedata.bk2
237	0.517	LEFT	sub-01	ses-002	sub-01_ses-002_task-shinobi_level-1_rep-002_gamedata.bk2
237.533	2.234	RIGHT	sub-01	ses-002	sub-01_ses-002_task-shinobi_level-1_rep-002_gamedata.bk2
237.933	0.117	C	sub-01	ses-002	sub-01_ses-002_task-shinobi_level-1_rep-002_gamedata.bk2
239.15	0.4	C	sub-01	ses-002	sub-01_ses-002_task-shinobi_level-1_rep-002_gamedata.bk2
239.217	0.25	UP	sub-01	ses-002	sub-01_ses-002_task-shinobi_level-1_rep-002_gamedata.bk2
242.017	0.45	RIGHT	sub-01	ses-002	sub-01_ses-002_task-shinobi_level-1_rep-002_gamedata.bk2
243.5	0.8	RIGHT	sub-01	ses-002	sub-01_ses-002_task-shinobi_level-1_rep-002_gamedata.bk2
244.3	0.017	UP	sub-01	ses-002	sub-01_ses-002_task-shinobi_level-1_rep-002_gamedata.bk2
244.333	0.5	LEFT	sub-01	ses-002	sub-01_ses-002_task-shinobi_level-1_rep-002_gamedata.bk2
244.817	0.016	UP	sub-01	ses-002	sub-01_ses-002_task-shinobi_level-1_rep-002_gamedata.bk2
244.833	0.6	RIGHT	sub-01	ses-002	sub-01_ses-002_task-shinobi_level-1_rep-002_gamedata.bk2
244.867	0.5	C	sub-01	ses-002	sub-01_ses-002_task-shinobi_level-1_rep-002_gamedata.bk2
245.4	0.4	DOWN	sub-01	ses-002	sub-01_ses-002_task-shinobi_level-1_rep-002_gamedata.bk2
245.483	0.167	B	sub-01	ses-002	sub-01_ses-002_task-shinobi_level-1_rep-002_gamedata.bk2
245.767	0.15	B	sub-01	ses-002	sub-01_ses-002_task-shinobi_level-1_rep-002_gamedata.bk2
245.8	1.267	LEFT	sub-01	ses-002	sub-01_ses-002_task-shinobi_level-1_rep-002_gamedata.bk2
247.033	0.467	C	sub-01	ses-002	sub-01_ses-002_task-shinobi_level-1_rep-002_gamedata.bk2
247.033	0.034	UP	sub-01	ses-002	sub-01_ses-002_task-shinobi_level-1_rep-002_gamedata.bk2
247.067	0.666	RIGHT	sub-01	ses-002	sub-01_ses-002_task-shinobi_level-1_rep-002_gamedata.bk2
247.517	0.516	DOWN	sub-01	ses-002	sub-01_ses-002_task-shinobi_level-1_rep-002_gamedata.bk2
247.633	0.15	B	sub-01	ses-002	sub-01_ses-002_task-shinobi_level-1_rep-002_gamedata.bk2
247.85	0.15	RIGHT	sub-01	ses-002	sub-01_ses-002_task-shinobi_level-1_rep-002_gamedata.bk2
247.85	0.167	B	sub-01	ses-002	sub-01_ses-002_task-shinobi_level-1_rep-002_gamedata.bk2
248.033	0.934	LEFT	sub-01	ses-002	sub-01_ses-002_task-shinobi_level-1_rep-002_gamedata.bk2
248.05	0.117	B	sub-01	ses-002	sub-01_ses-002_task-shinobi_level-1_rep-002_gamedata.bk2
248.967	0.033	UP	sub-01	ses-002	sub-01_ses-002_task-shinobi_level-1_rep-002_gamedata.bk2
249	0.567	RIGHT	sub-01	ses-002	sub-01_ses-002_task-shinobi_level-1_rep-002_gamedata.bk2
249.567	0.033	UP	sub-01	ses-002	sub-01_ses-002_task-shinobi_level-1_rep-002_gamedata.bk2
249.583	0.434	LEFT	sub-01	ses-002	sub-01_ses-002_task-shinobi_level-1_rep-002_gamedata.bk2
249.783	0.084	UP	sub-01	ses-002	sub-01_ses-002_task-shinobi_level-1_rep-002_gamedata.bk2
249.9	0.483	C	sub-01	ses-002	sub-01_ses-002_task-shinobi_level-1_rep-002_gamedata.bk2
250.017	0.016	UP	sub-01	ses-002	sub-01_ses-002_task-shinobi_level-1_rep-002_gamedata.bk2
250.033	0.034	RIGHT	sub-01	ses-002	sub-01_ses-002_task-shinobi_level-1_rep-002_gamedata.bk2
250.05	0.1	UP	sub-01	ses-002	sub-01_ses-002_task-shinobi_level-1_rep-002_gamedata.bk2
250.117	0.033	LEFT	sub-01	ses-002	sub-01_ses-002_task-shinobi_level-1_rep-002_gamedata.bk2
250.167	0.016	UP	sub-01	ses-002	sub-01_ses-002_task-shinobi_level-1_rep-002_gamedata.bk2
250.183	1.567	RIGHT	sub-01	ses-002	sub-01_ses-002_task-shinobi_level-1_rep-002_gamedata.bk2
250.45	0.117	C	sub-01	ses-002	sub-01_ses-002_task-shinobi_level-1_rep-002_gamedata.bk2
251.75	0.033	UP	sub-01	ses-002	sub-01_ses-002_task-shinobi_level-1_rep-002_gamedata.bk2
251.8	1.133	LEFT	sub-01	ses-002	sub-01_ses-002_task-shinobi_level-1_rep-002_gamedata.bk2
253.083	0.284	RIGHT	sub-01	ses-002	sub-01_ses-002_task-shinobi_level-1_rep-002_gamedata.bk2
253.45	0.167	LEFT	sub-01	ses-002	sub-01_ses-002_task-shinobi_level-1_rep-002_gamedata.bk2
253.7	0.65	RIGHT	sub-01	ses-002	sub-01_ses-002_task-shinobi_level-1_rep-002_gamedata.bk2
254.367	0.033	UP	sub-01	ses-002	sub-01_ses-002_task-shinobi_level-1_rep-002_gamedata.bk2
254.4	0.233	RIGHT	sub-01	ses-002	sub-01_ses-002_task-shinobi_level-1_rep-002_gamedata.bk2
254.717	0.4	LEFT	sub-01	ses-002	sub-01_ses-002_task-shinobi_level-1_rep-002_gamedata.bk2
255.1	0.033	UP	sub-01	ses-002	sub-01_ses-002_task-shinobi_level-1_rep-002_gamedata.bk2
255.15	0.517	RIGHT	sub-01	ses-002	sub-01_ses-002_task-shinobi_level-1_rep-002_gamedata.bk2
255.683	0.6	LEFT	sub-01	ses-002	sub-01_ses-002_task-shinobi_level-1_rep-002_gamedata.bk2
255.75	0.45	C	sub-01	ses-002	sub-01_ses-002_task-shinobi_level-1_rep-002_gamedata.bk2
256.2	0.5	DOWN	sub-01	ses-002	sub-01_ses-002_task-shinobi_level-1_rep-002_gamedata.bk2
256.317	0.133	B	sub-01	ses-002	sub-01_ses-002_task-shinobi_level-1_rep-002_gamedata.bk2
256.567	0.116	B	sub-01	ses-002	sub-01_ses-002_task-shinobi_level-1_rep-002_gamedata.bk2
256.733	1.117	RIGHT	sub-01	ses-002	sub-01_ses-002_task-shinobi_level-1_rep-002_gamedata.bk2
257.833	0.434	C	sub-01	ses-002	sub-01_ses-002_task-shinobi_level-1_rep-002_gamedata.bk2
257.85	0.033	UP	sub-01	ses-002	sub-01_ses-002_task-shinobi_level-1_rep-002_gamedata.bk2
257.867	0.933	LEFT	sub-01	ses-002	sub-01_ses-002_task-shinobi_level-1_rep-002_gamedata.bk2
258.317	0.566	DOWN	sub-01	ses-002	sub-01_ses-002_task-shinobi_level-1_rep-002_gamedata.bk2
258.483	0.167	B	sub-01	ses-002	sub-01_ses-002_task-shinobi_level-1_rep-002_gamedata.bk2
258.75	0.133	B	sub-01	ses-002	sub-01_ses-002_task-shinobi_level-1_rep-002_gamedata.bk2
258.883	0.834	RIGHT	sub-01	ses-002	sub-01_ses-002_task-shinobi_level-1_rep-002_gamedata.bk2
259.667	0.433	C	sub-01	ses-002	sub-01_ses-002_task-shinobi_level-1_rep-002_gamedata.bk2
259.717	0.033	UP	sub-01	ses-002	sub-01_ses-002_task-shinobi_level-1_rep-002_gamedata.bk2
259.75	0.117	LEFT	sub-01	ses-002	sub-01_ses-002_task-shinobi_level-1_rep-002_gamedata.bk2
259.933	0.017	RIGHT	sub-01	ses-002	sub-01_ses-002_task-shinobi_level-1_rep-002_gamedata.bk2
259.95	0.017	UP	sub-01	ses-002	sub-01_ses-002_task-shinobi_level-1_rep-002_gamedata.bk2
259.967	0.4	LEFT	sub-01	ses-002	sub-01_ses-002_task-shinobi_level-1_rep-002_gamedata.bk2
260.067	0.483	DOWN	sub-01	ses-002	sub-01_ses-002_task-shinobi_level-1_rep-002_gamedata.bk2
260.2	0.117	B	sub-01	ses-002	sub-01_ses-002_task-shinobi_level-1_rep-002_gamedata.bk2
260.4	0.117	B	sub-01	ses-002	sub-01_ses-002_task-shinobi_level-1_rep-002_gamedata.bk2
260.517	1.116	RIGHT	sub-01	ses-002	sub-01_ses-002_task-shinobi_level-1_rep-002_gamedata.bk2
261.433	0.617	C	sub-01	ses-002	sub-01_ses-002_task-shinobi_level-1_rep-002_gamedata.bk2
261.633	0.05	UP	sub-01	ses-002	sub-01_ses-002_task-shinobi_level-1_rep-002_gamedata.bk2
261.683	1.35	LEFT	sub-01	ses-002	sub-01_ses-002_task-shinobi_level-1_rep-002_gamedata.bk2
262.133	0.184	C	sub-01	ses-002	sub-01_ses-002_task-shinobi_level-1_rep-002_gamedata.bk2
262.383	0.5	C	sub-01	ses-002	sub-01_ses-002_task-shinobi_level-1_rep-002_gamedata.bk2
262.917	0.166	UP	sub-01	ses-002	sub-01_ses-002_task-shinobi_level-1_rep-002_gamedata.bk2
263.083	1.284	RIGHT	sub-01	ses-002	sub-01_ses-002_task-shinobi_level-1_rep-002_gamedata.bk2
264.4	0.267	LEFT	sub-01	ses-002	sub-01_ses-002_task-shinobi_level-1_rep-002_gamedata.bk2
264.667	0.016	UP	sub-01	ses-002	sub-01_ses-002_task-shinobi_level-1_rep-002_gamedata.bk2
264.733	0.217	RIGHT	sub-01	ses-002	sub-01_ses-002_task-shinobi_level-1_rep-002_gamedata.bk2
265.067	0.35	LEFT	sub-01	ses-002	sub-01_ses-002_task-shinobi_level-1_rep-002_gamedata.bk2
265.417	0.016	UP	sub-01	ses-002	sub-01_ses-002_task-shinobi_level-1_rep-002_gamedata.bk2
265.433	0.434	C	sub-01	ses-002	sub-01_ses-002_task-shinobi_level-1_rep-002_gamedata.bk2
265.45	0.567	RIGHT	sub-01	ses-002	sub-01_ses-002_task-shinobi_level-1_rep-002_gamedata.bk2
265.9	0.417	DOWN	sub-01	ses-002	sub-01_ses-002_task-shinobi_level-1_rep-002_gamedata.bk2
265.983	0.167	B	sub-01	ses-002	sub-01_ses-002_task-shinobi_level-1_rep-002_gamedata.bk2
266.05	0.233	RIGHT	sub-01	ses-002	sub-01_ses-002_task-shinobi_level-1_rep-002_gamedata.bk2
266.317	0.95	LEFT	sub-01	ses-002	sub-01_ses-002_task-shinobi_level-1_rep-002_gamedata.bk2
267.25	0.05	UP	sub-01	ses-002	sub-01_ses-002_task-shinobi_level-1_rep-002_gamedata.bk2
267.3	0.833	RIGHT	sub-01	ses-002	sub-01_ses-002_task-shinobi_level-1_rep-002_gamedata.bk2
268.133	0.034	UP	sub-01	ses-002	sub-01_ses-002_task-shinobi_level-1_rep-002_gamedata.bk2
268.167	0.433	LEFT	sub-01	ses-002	sub-01_ses-002_task-shinobi_level-1_rep-002_gamedata.bk2
268.217	0.55	C	sub-01	ses-002	sub-01_ses-002_task-shinobi_level-1_rep-002_gamedata.bk2
268.583	0.084	UP	sub-01	ses-002	sub-01_ses-002_task-shinobi_level-1_rep-002_gamedata.bk2
268.65	0.35	RIGHT	sub-01	ses-002	sub-01_ses-002_task-shinobi_level-1_rep-002_gamedata.bk2
269	0.033	UP	sub-01	ses-002	sub-01_ses-002_task-shinobi_level-1_rep-002_gamedata.bk2
269.033	1.85	LEFT	sub-01	ses-002	sub-01_ses-002_task-shinobi_level-1_rep-002_gamedata.bk2
270.483	0.417	C	sub-01	ses-002	sub-01_ses-002_task-shinobi_level-1_rep-002_gamedata.bk2
270.933	0.15	LEFT	sub-01	ses-002	sub-01_ses-002_task-shinobi_level-1_rep-002_gamedata.bk2
271.083	0.067	DOWN	sub-01	ses-002	sub-01_ses-002_task-shinobi_level-1_rep-002_gamedata.bk2
271.083	0.167	B	sub-01	ses-002	sub-01_ses-002_task-shinobi_level-1_rep-002_gamedata.bk2
271.333	0.934	RIGHT	sub-01	ses-002	sub-01_ses-002_task-shinobi_level-1_rep-002_gamedata.bk2
271.367	0.033	DOWN	sub-01	ses-002	sub-01_ses-002_task-shinobi_level-1_rep-002_gamedata.bk2
272.183	0.317	C	sub-01	ses-002	sub-01_ses-002_task-shinobi_level-1_rep-002_gamedata.bk2
272.267	0.566	LEFT	sub-01	ses-002	sub-01_ses-002_task-shinobi_level-1_rep-002_gamedata.bk2
272.317	0.116	DOWN	sub-01	ses-002	sub-01_ses-002_task-shinobi_level-1_rep-002_gamedata.bk2
272.617	0.333	DOWN	sub-01	ses-002	sub-01_ses-002_task-shinobi_level-1_rep-002_gamedata.bk2
272.65	0.167	B	sub-01	ses-002	sub-01_ses-002_task-shinobi_level-1_rep-002_gamedata.bk2
272.95	1.267	RIGHT	sub-01	ses-002	sub-01_ses-002_task-shinobi_level-1_rep-002_gamedata.bk2
273.333	0.2	C	sub-01	ses-002	sub-01_ses-002_task-shinobi_level-1_rep-002_gamedata.bk2
274.117	0.283	C	sub-01	ses-002	sub-01_ses-002_task-shinobi_level-1_rep-002_gamedata.bk2
274.2	0.067	UP	sub-01	ses-002	sub-01_ses-002_task-shinobi_level-1_rep-002_gamedata.bk2
274.25	0.4	LEFT	sub-01	ses-002	sub-01_ses-002_task-shinobi_level-1_rep-002_gamedata.bk2
274.483	0.467	DOWN	sub-01	ses-002	sub-01_ses-002_task-shinobi_level-1_rep-002_gamedata.bk2
274.533	0.167	B	sub-01	ses-002	sub-01_ses-002_task-shinobi_level-1_rep-002_gamedata.bk2
274.767	0.133	B	sub-01	ses-002	sub-01_ses-002_task-shinobi_level-1_rep-002_gamedata.bk2
274.9	1.067	RIGHT	sub-01	ses-002	sub-01_ses-002_task-shinobi_level-1_rep-002_gamedata.bk2
275.95	0.067	UP	sub-01	ses-002	sub-01_ses-002_task-shinobi_level-1_rep-002_gamedata.bk2
276.017	1.283	LEFT	sub-01	ses-002	sub-01_ses-002_task-shinobi_level-1_rep-002_gamedata.bk2
276.25	0.55	C	sub-01	ses-002	sub-01_ses-002_task-shinobi_level-1_rep-002_gamedata.bk2
276.933	0.284	C	sub-01	ses-002	sub-01_ses-002_task-shinobi_level-1_rep-002_gamedata.bk2
277.267	0.066	UP	sub-01	ses-002	sub-01_ses-002_task-shinobi_level-1_rep-002_gamedata.bk2
277.333	1.917	RIGHT	sub-01	ses-002	sub-01_ses-002_task-shinobi_level-1_rep-002_gamedata.bk2
279.617	0.216	LEFT	sub-01	ses-002	sub-01_ses-002_task-shinobi_level-1_rep-002_gamedata.bk2
280.35	0.367	LEFT	sub-01	ses-002	sub-01_ses-002_task-shinobi_level-1_rep-002_gamedata.bk2
280.75	0.05	RIGHT	sub-01	ses-002	sub-01_ses-002_task-shinobi_level-1_rep-002_gamedata.bk2
280.783	0.117	UP	sub-01	ses-002	sub-01_ses-002_task-shinobi_level-1_rep-002_gamedata.bk2
280.833	0.217	RIGHT	sub-01	ses-002	sub-01_ses-002_task-shinobi_level-1_rep-002_gamedata.bk2
281.05	0.017	UP	sub-01	ses-002	sub-01_ses-002_task-shinobi_level-1_rep-002_gamedata.bk2
281.083	0.4	LEFT	sub-01	ses-002	sub-01_ses-002_task-shinobi_level-1_rep-002_gamedata.bk2
281.45	0.05	UP	sub-01	ses-002	sub-01_ses-002_task-shinobi_level-1_rep-002_gamedata.bk2
281.467	0.283	C	sub-01	ses-002	sub-01_ses-002_task-shinobi_level-1_rep-002_gamedata.bk2
281.517	0.716	RIGHT	sub-01	ses-002	sub-01_ses-002_task-shinobi_level-1_rep-002_gamedata.bk2
281.85	0.4	DOWN	sub-01	ses-002	sub-01_ses-002_task-shinobi_level-1_rep-002_gamedata.bk2
281.883	0.167	B	sub-01	ses-002	sub-01_ses-002_task-shinobi_level-1_rep-002_gamedata.bk2
282.267	1.033	LEFT	sub-01	ses-002	sub-01_ses-002_task-shinobi_level-1_rep-002_gamedata.bk2
283.267	0.066	UP	sub-01	ses-002	sub-01_ses-002_task-shinobi_level-1_rep-002_gamedata.bk2
283.35	0.033	RIGHT	sub-01	ses-002	sub-01_ses-002_task-shinobi_level-1_rep-002_gamedata.bk2
283.417	0.016	UP	sub-01	ses-002	sub-01_ses-002_task-shinobi_level-1_rep-002_gamedata.bk2
283.433	0.234	RIGHT	sub-01	ses-002	sub-01_ses-002_task-shinobi_level-1_rep-002_gamedata.bk2
283.667	0.033	UP	sub-01	ses-002	sub-01_ses-002_task-shinobi_level-1_rep-002_gamedata.bk2
283.7	0.467	LEFT	sub-01	ses-002	sub-01_ses-002_task-shinobi_level-1_rep-002_gamedata.bk2
283.917	0.55	C	sub-01	ses-002	sub-01_ses-002_task-shinobi_level-1_rep-002_gamedata.bk2
284.117	0.066	UP	sub-01	ses-002	sub-01_ses-002_task-shinobi_level-1_rep-002_gamedata.bk2
284.183	0.684	RIGHT	sub-01	ses-002	sub-01_ses-002_task-shinobi_level-1_rep-002_gamedata.bk2
284.483	0.434	UP	sub-01	ses-002	sub-01_ses-002_task-shinobi_level-1_rep-002_gamedata.bk2
284.583	0.2	C	sub-01	ses-002	sub-01_ses-002_task-shinobi_level-1_rep-002_gamedata.bk2
284.9	1.367	LEFT	sub-01	ses-002	sub-01_ses-002_task-shinobi_level-1_rep-002_gamedata.bk2
286.233	0.067	UP	sub-01	ses-002	sub-01_ses-002_task-shinobi_level-1_rep-002_gamedata.bk2
286.3	0.05	RIGHT	sub-01	ses-002	sub-01_ses-002_task-shinobi_level-1_rep-002_gamedata.bk2
286.417	0.25	RIGHT	sub-01	ses-002	sub-01_ses-002_task-shinobi_level-1_rep-002_gamedata.bk2
286.65	0.083	UP	sub-01	ses-002	sub-01_ses-002_task-shinobi_level-1_rep-002_gamedata.bk2
286.7	0.25	LEFT	sub-01	ses-002	sub-01_ses-002_task-shinobi_level-1_rep-002_gamedata.bk2
286.933	0.05	UP	sub-01	ses-002	sub-01_ses-002_task-shinobi_level-1_rep-002_gamedata.bk2
286.983	0.45	RIGHT	sub-01	ses-002	sub-01_ses-002_task-shinobi_level-1_rep-002_gamedata.bk2
287.433	0.034	UP	sub-01	ses-002	sub-01_ses-002_task-shinobi_level-1_rep-002_gamedata.bk2
287.467	0.85	LEFT	sub-01	ses-002	sub-01_ses-002_task-shinobi_level-1_rep-002_gamedata.bk2
287.533	0.3	C	sub-01	ses-002	sub-01_ses-002_task-shinobi_level-1_rep-002_gamedata.bk2
287.933	0.434	DOWN	sub-01	ses-002	sub-01_ses-002_task-shinobi_level-1_rep-002_gamedata.bk2
288.05	0.15	B	sub-01	ses-002	sub-01_ses-002_task-shinobi_level-1_rep-002_gamedata.bk2
288.35	1.117	RIGHT	sub-01	ses-002	sub-01_ses-002_task-shinobi_level-1_rep-002_gamedata.bk2
289.483	1.25	LEFT	sub-01	ses-002	sub-01_ses-002_task-shinobi_level-1_rep-002_gamedata.bk2
289.717	0.6	C	sub-01	ses-002	sub-01_ses-002_task-shinobi_level-1_rep-002_gamedata.bk2
290.417	0.283	C	sub-01	ses-002	sub-01_ses-002_task-shinobi_level-1_rep-002_gamedata.bk2
290.733	1.967	RIGHT	sub-01	ses-002	sub-01_ses-002_task-shinobi_level-1_rep-002_gamedata.bk2
292.7	0.067	UP	sub-01	ses-002	sub-01_ses-002_task-shinobi_level-1_rep-002_gamedata.bk2
292.833	0.3	RIGHT	sub-01	ses-002	sub-01_ses-002_task-shinobi_level-1_rep-002_gamedata.bk2
293.15	0.017	UP	sub-01	ses-002	sub-01_ses-002_task-shinobi_level-1_rep-002_gamedata.bk2
293.183	0.217	LEFT	sub-01	ses-002	sub-01_ses-002_task-shinobi_level-1_rep-002_gamedata.bk2
293.333	0.1	UP	sub-01	ses-002	sub-01_ses-002_task-shinobi_level-1_rep-002_gamedata.bk2
293.45	0.2	RIGHT	sub-01	ses-002	sub-01_ses-002_task-shinobi_level-1_rep-002_gamedata.bk2
293.7	0.083	RIGHT	sub-01	ses-002	sub-01_ses-002_task-shinobi_level-1_rep-002_gamedata.bk2
293.8	0.333	LEFT	sub-01	ses-002	sub-01_ses-002_task-shinobi_level-1_rep-002_gamedata.bk2
294.117	0.383	C	sub-01	ses-002	sub-01_ses-002_task-shinobi_level-1_rep-002_gamedata.bk2
294.133	0.117	DOWN	sub-01	ses-002	sub-01_ses-002_task-shinobi_level-1_rep-002_gamedata.bk2
294.167	0.416	RIGHT	sub-01	ses-002	sub-01_ses-002_task-shinobi_level-1_rep-002_gamedata.bk2
294.483	0.5	DOWN	sub-01	ses-002	sub-01_ses-002_task-shinobi_level-1_rep-002_gamedata.bk2
294.617	0.133	B	sub-01	ses-002	sub-01_ses-002_task-shinobi_level-1_rep-002_gamedata.bk2
294.7	0.067	RIGHT	sub-01	ses-002	sub-01_ses-002_task-shinobi_level-1_rep-002_gamedata.bk2
294.95	1.7	LEFT	sub-01	ses-002	sub-01_ses-002_task-shinobi_level-1_rep-002_gamedata.bk2
296.517	0.416	C	sub-01	ses-002	sub-01_ses-002_task-shinobi_level-1_rep-002_gamedata.bk2
296.617	0.283	UP	sub-01	ses-002	sub-01_ses-002_task-shinobi_level-1_rep-002_gamedata.bk2
296.65	0.867	RIGHT	sub-01	ses-002	sub-01_ses-002_task-shinobi_level-1_rep-002_gamedata.bk2
297.05	0.2	C	sub-01	ses-002	sub-01_ses-002_task-shinobi_level-1_rep-002_gamedata.bk2
297.117	0.25	UP	sub-01	ses-002	sub-01_ses-002_task-shinobi_level-1_rep-002_gamedata.bk2
297.35	0.017	C	sub-01	ses-002	sub-01_ses-002_task-shinobi_level-1_rep-002_gamedata.bk2
297.467	0.066	UP	sub-01	ses-002	sub-01_ses-002_task-shinobi_level-1_rep-002_gamedata.bk2
297.533	2.2	LEFT	sub-01	ses-002	sub-01_ses-002_task-shinobi_level-1_rep-002_gamedata.bk2
299.7	0.05	UP	sub-01	ses-002	sub-01_ses-002_task-shinobi_level-1_rep-002_gamedata.bk2
299.75	0.483	RIGHT	sub-01	ses-002	sub-01_ses-002_task-shinobi_level-1_rep-002_gamedata.bk2
300.233	0.3	C	sub-01	ses-002	sub-01_ses-002_task-shinobi_level-1_rep-002_gamedata.bk2
300.233	0.017	UP	sub-01	ses-002	sub-01_ses-002_task-shinobi_level-1_rep-002_gamedata.bk2
300.233	0.8	LEFT	sub-01	ses-002	sub-01_ses-002_task-shinobi_level-1_rep-002_gamedata.bk2
300.65	0.45	DOWN	sub-01	ses-002	sub-01_ses-002_task-shinobi_level-1_rep-002_gamedata.bk2
300.717	0.15	B	sub-01	ses-002	sub-01_ses-002_task-shinobi_level-1_rep-002_gamedata.bk2
301.1	1.633	RIGHT	sub-01	ses-002	sub-01_ses-002_task-shinobi_level-1_rep-002_gamedata.bk2
301.533	0.084	C	sub-01	ses-002	sub-01_ses-002_task-shinobi_level-1_rep-002_gamedata.bk2
302.733	0.05	UP	sub-01	ses-002	sub-01_ses-002_task-shinobi_level-1_rep-002_gamedata.bk2
302.767	0.666	LEFT	sub-01	ses-002	sub-01_ses-002_task-shinobi_level-1_rep-002_gamedata.bk2
303.383	0.05	UP	sub-01	ses-002	sub-01_ses-002_task-shinobi_level-1_rep-002_gamedata.bk2
303.467	0.583	RIGHT	sub-01	ses-002	sub-01_ses-002_task-shinobi_level-1_rep-002_gamedata.bk2
304.067	0.033	UP	sub-01	ses-002	sub-01_ses-002_task-shinobi_level-1_rep-002_gamedata.bk2
304.083	0.567	LEFT	sub-01	ses-002	sub-01_ses-002_task-shinobi_level-1_rep-002_gamedata.bk2
304.117	0.3	C	sub-01	ses-002	sub-01_ses-002_task-shinobi_level-1_rep-002_gamedata.bk2
304.517	0.5	DOWN	sub-01	ses-002	sub-01_ses-002_task-shinobi_level-1_rep-002_gamedata.bk2
304.617	0.2	B	sub-01	ses-002	sub-01_ses-002_task-shinobi_level-1_rep-002_gamedata.bk2
304.783	0.217	LEFT	sub-01	ses-002	sub-01_ses-002_task-shinobi_level-1_rep-002_gamedata.bk2
305.033	0.034	DOWN	sub-01	ses-002	sub-01_ses-002_task-shinobi_level-1_rep-002_gamedata.bk2
305.05	0.833	RIGHT	sub-01	ses-002	sub-01_ses-002_task-shinobi_level-1_rep-002_gamedata.bk2
305.883	0.017	UP	sub-01	ses-002	sub-01_ses-002_task-shinobi_level-1_rep-002_gamedata.bk2
305.9	0.417	LEFT	sub-01	ses-002	sub-01_ses-002_task-shinobi_level-1_rep-002_gamedata.bk2
306.283	0.05	UP	sub-01	ses-002	sub-01_ses-002_task-shinobi_level-1_rep-002_gamedata.bk2
306.333	0.567	RIGHT	sub-01	ses-002	sub-01_ses-002_task-shinobi_level-1_rep-002_gamedata.bk2
306.533	0.3	C	sub-01	ses-002	sub-01_ses-002_task-shinobi_level-1_rep-002_gamedata.bk2
306.983	0.667	LEFT	sub-01	ses-002	sub-01_ses-002_task-shinobi_level-1_rep-002_gamedata.bk2
307.65	0.05	UP	sub-01	ses-002	sub-01_ses-002_task-shinobi_level-1_rep-002_gamedata.bk2
307.667	0.6	C	sub-01	ses-002	sub-01_ses-002_task-shinobi_level-1_rep-002_gamedata.bk2
307.7	0.367	RIGHT	sub-01	ses-002	sub-01_ses-002_task-shinobi_level-1_rep-002_gamedata.bk2
308.067	0.016	UP	sub-01	ses-002	sub-01_ses-002_task-shinobi_level-1_rep-002_gamedata.bk2
308.067	0.7	LEFT	sub-01	ses-002	sub-01_ses-002_task-shinobi_level-1_rep-002_gamedata.bk2
308.433	0.384	DOWN	sub-01	ses-002	sub-01_ses-002_task-shinobi_level-1_rep-002_gamedata.bk2
308.433	0.25	B	sub-01	ses-002	sub-01_ses-002_task-shinobi_level-1_rep-002_gamedata.bk2
308.817	1.033	RIGHT	sub-01	ses-002	sub-01_ses-002_task-shinobi_level-1_rep-002_gamedata.bk2
309.85	0.083	UP	sub-01	ses-002	sub-01_ses-002_task-shinobi_level-1_rep-002_gamedata.bk2
309.883	0.834	LEFT	sub-01	ses-002	sub-01_ses-002_task-shinobi_level-1_rep-002_gamedata.bk2
310.35	0.517	C	sub-01	ses-002	sub-01_ses-002_task-shinobi_level-1_rep-002_gamedata.bk2
310.55	0.3	UP	sub-01	ses-002	sub-01_ses-002_task-shinobi_level-1_rep-002_gamedata.bk2
310.75	0.417	LEFT	sub-01	ses-002	sub-01_ses-002_task-shinobi_level-1_rep-002_gamedata.bk2
310.967	0.166	C	sub-01	ses-002	sub-01_ses-002_task-shinobi_level-1_rep-002_gamedata.bk2
311.1	0.067	UP	sub-01	ses-002	sub-01_ses-002_task-shinobi_level-1_rep-002_gamedata.bk2
311.2	2	RIGHT	sub-01	ses-002	sub-01_ses-002_task-shinobi_level-1_rep-002_gamedata.bk2
313.2	0.033	UP	sub-01	ses-002	sub-01_ses-002_task-shinobi_level-1_rep-002_gamedata.bk2
313.233	0.184	LEFT	sub-01	ses-002	sub-01_ses-002_task-shinobi_level-1_rep-002_gamedata.bk2
313.383	0.067	UP	sub-01	ses-002	sub-01_ses-002_task-shinobi_level-1_rep-002_gamedata.bk2
313.45	0.5	RIGHT	sub-01	ses-002	sub-01_ses-002_task-shinobi_level-1_rep-002_gamedata.bk2
313.967	0.433	LEFT	sub-01	ses-002	sub-01_ses-002_task-shinobi_level-1_rep-002_gamedata.bk2
314.417	0.266	C	sub-01	ses-002	sub-01_ses-002_task-shinobi_level-1_rep-002_gamedata.bk2
314.433	0.784	RIGHT	sub-01	ses-002	sub-01_ses-002_task-shinobi_level-1_rep-002_gamedata.bk2
314.433	0.017	UP	sub-01	ses-002	sub-01_ses-002_task-shinobi_level-1_rep-002_gamedata.bk2
314.817	0.35	DOWN	sub-01	ses-002	sub-01_ses-002_task-shinobi_level-1_rep-002_gamedata.bk2
314.867	0.15	B	sub-01	ses-002	sub-01_ses-002_task-shinobi_level-1_rep-002_gamedata.bk2
315.25	0.783	LEFT	sub-01	ses-002	sub-01_ses-002_task-shinobi_level-1_rep-002_gamedata.bk2
316.017	0.033	UP	sub-01	ses-002	sub-01_ses-002_task-shinobi_level-1_rep-002_gamedata.bk2
316.05	0.133	RIGHT	sub-01	ses-002	sub-01_ses-002_task-shinobi_level-1_rep-002_gamedata.bk2
316.2	0.25	LEFT	sub-01	ses-002	sub-01_ses-002_task-shinobi_level-1_rep-002_gamedata.bk2
316.45	0.367	RIGHT	sub-01	ses-002	sub-01_ses-002_task-shinobi_level-1_rep-002_gamedata.bk2
316.45	0.033	DOWN	sub-01	ses-002	sub-01_ses-002_task-shinobi_level-1_rep-002_gamedata.bk2
316.833	0.267	LEFT	sub-01	ses-002	sub-01_ses-002_task-shinobi_level-1_rep-002_gamedata.bk2
316.95	0.583	C	sub-01	ses-002	sub-01_ses-002_task-shinobi_level-1_rep-002_gamedata.bk2
317.1	0.05	DOWN	sub-01	ses-002	sub-01_ses-002_task-shinobi_level-1_rep-002_gamedata.bk2
317.117	0.566	RIGHT	sub-01	ses-002	sub-01_ses-002_task-shinobi_level-1_rep-002_gamedata.bk2
317.583	0.15	C	sub-01	ses-002	sub-01_ses-002_task-shinobi_level-1_rep-002_gamedata.bk2
317.683	0.034	UP	sub-01	ses-002	sub-01_ses-002_task-shinobi_level-1_rep-002_gamedata.bk2
317.717	2.183	LEFT	sub-01	ses-002	sub-01_ses-002_task-shinobi_level-1_rep-002_gamedata.bk2
319.917	0.4	RIGHT	sub-01	ses-002	sub-01_ses-002_task-shinobi_level-1_rep-002_gamedata.bk2
320.3	0.05	UP	sub-01	ses-002	sub-01_ses-002_task-shinobi_level-1_rep-002_gamedata.bk2
320.333	1.634	LEFT	sub-01	ses-002	sub-01_ses-002_task-shinobi_level-1_rep-002_gamedata.bk2
320.367	0.233	C	sub-01	ses-002	sub-01_ses-002_task-shinobi_level-1_rep-002_gamedata.bk2
320.65	0.417	DOWN	sub-01	ses-002	sub-01_ses-002_task-shinobi_level-1_rep-002_gamedata.bk2
320.833	0.15	B	sub-01	ses-002	sub-01_ses-002_task-shinobi_level-1_rep-002_gamedata.bk2
321.567	0.25	C	sub-01	ses-002	sub-01_ses-002_task-shinobi_level-1_rep-002_gamedata.bk2
321.967	0.383	DOWN	sub-01	ses-002	sub-01_ses-002_task-shinobi_level-1_rep-002_gamedata.bk2
322.017	0.166	B	sub-01	ses-002	sub-01_ses-002_task-shinobi_level-1_rep-002_gamedata.bk2
322.217	0.95	RIGHT	sub-01	ses-002	sub-01_ses-002_task-shinobi_level-1_rep-002_gamedata.bk2
323.167	0.3	C	sub-01	ses-002	sub-01_ses-002_task-shinobi_level-1_rep-002_gamedata.bk2
323.167	0.066	UP	sub-01	ses-002	sub-01_ses-002_task-shinobi_level-1_rep-002_gamedata.bk2
323.2	0.367	LEFT	sub-01	ses-002	sub-01_ses-002_task-shinobi_level-1_rep-002_gamedata.bk2
323.55	0.383	DOWN	sub-01	ses-002	sub-01_ses-002_task-shinobi_level-1_rep-002_gamedata.bk2
323.6	0.15	B	sub-01	ses-002	sub-01_ses-002_task-shinobi_level-1_rep-002_gamedata.bk2
323.783	0.1	LEFT	sub-01	ses-002	sub-01_ses-002_task-shinobi_level-1_rep-002_gamedata.bk2
323.95	1.133	RIGHT	sub-01	ses-002	sub-01_ses-002_task-shinobi_level-1_rep-002_gamedata.bk2
325.083	0.167	UP	sub-01	ses-002	sub-01_ses-002_task-shinobi_level-1_rep-002_gamedata.bk2
325.117	0.65	C	sub-01	ses-002	sub-01_ses-002_task-shinobi_level-1_rep-002_gamedata.bk2
325.183	1.3	LEFT	sub-01	ses-002	sub-01_ses-002_task-shinobi_level-1_rep-002_gamedata.bk2
325.35	0.017	UP	sub-01	ses-002	sub-01_ses-002_task-shinobi_level-1_rep-002_gamedata.bk2
325.85	0.633	C	sub-01	ses-002	sub-01_ses-002_task-shinobi_level-1_rep-002_gamedata.bk2
326.433	0.084	UP	sub-01	ses-002	sub-01_ses-002_task-shinobi_level-1_rep-002_gamedata.bk2
326.517	2.25	RIGHT	sub-01	ses-002	sub-01_ses-002_task-shinobi_level-1_rep-002_gamedata.bk2
328.767	0.033	UP	sub-01	ses-002	sub-01_ses-002_task-shinobi_level-1_rep-002_gamedata.bk2
328.8	0.533	LEFT	sub-01	ses-002	sub-01_ses-002_task-shinobi_level-1_rep-002_gamedata.bk2
329.3	0.033	UP	sub-01	ses-002	sub-01_ses-002_task-shinobi_level-1_rep-002_gamedata.bk2
329.333	0.867	RIGHT	sub-01	ses-002	sub-01_ses-002_task-shinobi_level-1_rep-002_gamedata.bk2
329.367	0.333	C	sub-01	ses-002	sub-01_ses-002_task-shinobi_level-1_rep-002_gamedata.bk2
329.8	0.4	DOWN	sub-01	ses-002	sub-01_ses-002_task-shinobi_level-1_rep-002_gamedata.bk2
329.817	0.216	B	sub-01	ses-002	sub-01_ses-002_task-shinobi_level-1_rep-002_gamedata.bk2
330.25	1.233	LEFT	sub-01	ses-002	sub-01_ses-002_task-shinobi_level-1_rep-002_gamedata.bk2
331.517	0.266	RIGHT	sub-01	ses-002	sub-01_ses-002_task-shinobi_level-1_rep-002_gamedata.bk2
331.767	0.05	UP	sub-01	ses-002	sub-01_ses-002_task-shinobi_level-1_rep-002_gamedata.bk2
331.8	0.217	LEFT	sub-01	ses-002	sub-01_ses-002_task-shinobi_level-1_rep-002_gamedata.bk2
331.867	0.616	C	sub-01	ses-002	sub-01_ses-002_task-shinobi_level-1_rep-002_gamedata.bk2
331.933	0.117	UP	sub-01	ses-002	sub-01_ses-002_task-shinobi_level-1_rep-002_gamedata.bk2
332.05	0.633	RIGHT	sub-01	ses-002	sub-01_ses-002_task-shinobi_level-1_rep-002_gamedata.bk2
332.383	0.2	UP	sub-01	ses-002	sub-01_ses-002_task-shinobi_level-1_rep-002_gamedata.bk2
332.567	0.166	C	sub-01	ses-002	sub-01_ses-002_task-shinobi_level-1_rep-002_gamedata.bk2
332.6	0.167	UP	sub-01	ses-002	sub-01_ses-002_task-shinobi_level-1_rep-002_gamedata.bk2
332.717	2	LEFT	sub-01	ses-002	sub-01_ses-002_task-shinobi_level-1_rep-002_gamedata.bk2
334.683	0.184	UP	sub-01	ses-002	sub-01_ses-002_task-shinobi_level-1_rep-002_gamedata.bk2
334.883	0.334	RIGHT	sub-01	ses-002	sub-01_ses-002_task-shinobi_level-1_rep-002_gamedata.bk2
335.267	0.2	LEFT	sub-01	ses-002	sub-01_ses-002_task-shinobi_level-1_rep-002_gamedata.bk2
335.433	0.017	UP	sub-01	ses-002	sub-01_ses-002_task-shinobi_level-1_rep-002_gamedata.bk2
335.5	0.45	RIGHT	sub-01	ses-002	sub-01_ses-002_task-shinobi_level-1_rep-002_gamedata.bk2
335.95	0.033	UP	sub-01	ses-002	sub-01_ses-002_task-shinobi_level-1_rep-002_gamedata.bk2
335.95	0.35	C	sub-01	ses-002	sub-01_ses-002_task-shinobi_level-1_rep-002_gamedata.bk2
335.967	0.516	LEFT	sub-01	ses-002	sub-01_ses-002_task-shinobi_level-1_rep-002_gamedata.bk2
336.35	0.55	DOWN	sub-01	ses-002	sub-01_ses-002_task-shinobi_level-1_rep-002_gamedata.bk2
336.467	0.2	B	sub-01	ses-002	sub-01_ses-002_task-shinobi_level-1_rep-002_gamedata.bk2
336.65	0.183	LEFT	sub-01	ses-002	sub-01_ses-002_task-shinobi_level-1_rep-002_gamedata.bk2
336.883	0.8	RIGHT	sub-01	ses-002	sub-01_ses-002_task-shinobi_level-1_rep-002_gamedata.bk2
337.667	0.583	C	sub-01	ses-002	sub-01_ses-002_task-shinobi_level-1_rep-002_gamedata.bk2
337.75	0.733	LEFT	sub-01	ses-002	sub-01_ses-002_task-shinobi_level-1_rep-002_gamedata.bk2
337.75	0.033	UP	sub-01	ses-002	sub-01_ses-002_task-shinobi_level-1_rep-002_gamedata.bk2
338.35	0.35	C	sub-01	ses-002	sub-01_ses-002_task-shinobi_level-1_rep-002_gamedata.bk2
338.417	0.083	UP	sub-01	ses-002	sub-01_ses-002_task-shinobi_level-1_rep-002_gamedata.bk2
338.533	0.217	RIGHT	sub-01	ses-002	sub-01_ses-002_task-shinobi_level-1_rep-002_gamedata.bk2
338.75	0.033	UP	sub-01	ses-002	sub-01_ses-002_task-shinobi_level-1_rep-002_gamedata.bk2
338.783	0.984	LEFT	sub-01	ses-002	sub-01_ses-002_task-shinobi_level-1_rep-002_gamedata.bk2
338.917	0.15	C	sub-01	ses-002	sub-01_ses-002_task-shinobi_level-1_rep-002_gamedata.bk2
339.15	0.117	B	sub-01	ses-002	sub-01_ses-002_task-shinobi_level-1_rep-002_gamedata.bk2
339.333	0.1	B	sub-01	ses-002	sub-01_ses-002_task-shinobi_level-1_rep-002_gamedata.bk2
339.483	0.134	B	sub-01	ses-002	sub-01_ses-002_task-shinobi_level-1_rep-002_gamedata.bk2
339.683	0.1	B	sub-01	ses-002	sub-01_ses-002_task-shinobi_level-1_rep-002_gamedata.bk2
339.7	0.517	DOWN	sub-01	ses-002	sub-01_ses-002_task-shinobi_level-1_rep-002_gamedata.bk2
339.833	0.134	B	sub-01	ses-002	sub-01_ses-002_task-shinobi_level-1_rep-002_gamedata.bk2
339.967	0.066	LEFT	sub-01	ses-002	sub-01_ses-002_task-shinobi_level-1_rep-002_gamedata.bk2
340	0.117	B	sub-01	ses-002	sub-01_ses-002_task-shinobi_level-1_rep-002_gamedata.bk2
340.167	0.116	B	sub-01	ses-002	sub-01_ses-002_task-shinobi_level-1_rep-002_gamedata.bk2
340.2	0.117	RIGHT	sub-01	ses-002	sub-01_ses-002_task-shinobi_level-1_rep-002_gamedata.bk2
340.317	0.216	B	sub-01	ses-002	sub-01_ses-002_task-shinobi_level-1_rep-002_gamedata.bk2
340.35	0.083	DOWN	sub-01	ses-002	sub-01_ses-002_task-shinobi_level-1_rep-002_gamedata.bk2
340.4	0.3	LEFT	sub-01	ses-002	sub-01_ses-002_task-shinobi_level-1_rep-002_gamedata.bk2
340.4	0.283	C	sub-01	ses-002	sub-01_ses-002_task-shinobi_level-1_rep-002_gamedata.bk2
340.55	0.167	B	sub-01	ses-002	sub-01_ses-002_task-shinobi_level-1_rep-002_gamedata.bk2
340.567	0.25	DOWN	sub-01	ses-002	sub-01_ses-002_task-shinobi_level-1_rep-002_gamedata.bk2
340.75	0.083	RIGHT	sub-01	ses-002	sub-01_ses-002_task-shinobi_level-1_rep-002_gamedata.bk2
340.767	0.516	B	sub-01	ses-002	sub-01_ses-002_task-shinobi_level-1_rep-002_gamedata.bk2
340.767	0.133	C	sub-01	ses-002	sub-01_ses-002_task-shinobi_level-1_rep-002_gamedata.bk2
340.85	0.033	UP	sub-01	ses-002	sub-01_ses-002_task-shinobi_level-1_rep-002_gamedata.bk2
340.917	0.083	DOWN	sub-01	ses-002	sub-01_ses-002_task-shinobi_level-1_rep-002_gamedata.bk2
340.917	0.166	C	sub-01	ses-002	sub-01_ses-002_task-shinobi_level-1_rep-002_gamedata.bk2
340.917	0.233	RIGHT	sub-01	ses-002	sub-01_ses-002_task-shinobi_level-1_rep-002_gamedata.bk2
341.033	0.034	UP	sub-01	ses-002	sub-01_ses-002_task-shinobi_level-1_rep-002_gamedata.bk2
341.117	0.166	C	sub-01	ses-002	sub-01_ses-002_task-shinobi_level-1_rep-002_gamedata.bk2
341.133	0.217	DOWN	sub-01	ses-002	sub-01_ses-002_task-shinobi_level-1_rep-002_gamedata.bk2
341.183	0.05	LEFT	sub-01	ses-002	sub-01_ses-002_task-shinobi_level-1_rep-002_gamedata.bk2
341.283	1.467	RIGHT	sub-01	ses-002	sub-01_ses-002_task-shinobi_level-1_rep-002_gamedata.bk2
341.333	0.284	B	sub-01	ses-002	sub-01_ses-002_task-shinobi_level-1_rep-002_gamedata.bk2
341.333	0.284	C	sub-01	ses-002	sub-01_ses-002_task-shinobi_level-1_rep-002_gamedata.bk2
341.7	0.15	B	sub-01	ses-002	sub-01_ses-002_task-shinobi_level-1_rep-002_gamedata.bk2
341.717	0.083	C	sub-01	ses-002	sub-01_ses-002_task-shinobi_level-1_rep-002_gamedata.bk2
342.05	0.167	C	sub-01	ses-002	sub-01_ses-002_task-shinobi_level-1_rep-002_gamedata.bk2
342.05	0.033	B	sub-01	ses-002	sub-01_ses-002_task-shinobi_level-1_rep-002_gamedata.bk2
342.267	0.2	C	sub-01	ses-002	sub-01_ses-002_task-shinobi_level-1_rep-002_gamedata.bk2
9.1	0.183	START	sub-01	ses-003	sub-01_ses-003_task-shinobi_level-1_rep-001_gamedata.bk2
10.9	0.2	START	sub-01	ses-003	sub-01_ses-003_task-shinobi_level-1_rep-001_gamedata.bk2
17.117	0.083	UP	sub-01	ses-003	sub-01_ses-003_task-shinobi_level-1_rep-001_gamedata.bk2
17.15	0.317	RIGHT	sub-01	ses-003	sub-01_ses-003_task-shinobi_level-1_rep-001_gamedata.bk2
19.167	0.183	C	sub-01	ses-003	sub-01_ses-003_task-shinobi_level-1_rep-001_gamedata.bk2
19.55	24.617	RIGHT	sub-01	ses-003	sub-01_ses-003_task-shinobi_level-1_rep-001_gamedata.bk2
21.1	0.65	C	sub-01	ses-003	sub-01_ses-003_task-shinobi_level-1_rep-001_gamedata.bk2
21.867	0.25	B	sub-01	ses-003	sub-01_ses-003_task-shinobi_level-1_rep-001_gamedata.bk2
21.883	0.45	DOWN	sub-01	ses-003	sub-01_ses-003_task-shinobi_level-1_rep-001_gamedata.bk2
22.617	0.866	DOWN	sub-01	ses-003	sub-01_ses-003_task-shinobi_level-1_rep-001_gamedata.bk2
22.667	0.183	B	sub-01	ses-003	sub-01_ses-003_task-shinobi_level-1_rep-001_gamedata.bk2
23.233	0.167	B	sub-01	ses-003	sub-01_ses-003_task-shinobi_level-1_rep-001_gamedata.bk2
25.217	0.183	C	sub-01	ses-003	sub-01_ses-003_task-shinobi_level-1_rep-001_gamedata.bk2
25.5	1.867	DOWN	sub-01	ses-003	sub-01_ses-003_task-shinobi_level-1_rep-001_gamedata.bk2
25.583	0.184	B	sub-01	ses-003	sub-01_ses-003_task-shinobi_level-1_rep-001_gamedata.bk2
26.017	0.133	B	sub-01	ses-003	sub-01_ses-003_task-shinobi_level-1_rep-001_gamedata.bk2
26.3	0.05	B	sub-01	ses-003	sub-01_ses-003_task-shinobi_level-1_rep-001_gamedata.bk2
26.433	0.15	B	sub-01	ses-003	sub-01_ses-003_task-shinobi_level-1_rep-001_gamedata.bk2
26.717	0.166	B	sub-01	ses-003	sub-01_ses-003_task-shinobi_level-1_rep-001_gamedata.bk2
27.467	0.166	DOWN	sub-01	ses-003	sub-01_ses-003_task-shinobi_level-1_rep-001_gamedata.bk2
27.667	0.416	C	sub-01	ses-003	sub-01_ses-003_task-shinobi_level-1_rep-001_gamedata.bk2
27.717	0.016	UP	sub-01	ses-003	sub-01_ses-003_task-shinobi_level-1_rep-001_gamedata.bk2
28.15	0.667	DOWN	sub-01	ses-003	sub-01_ses-003_task-shinobi_level-1_rep-001_gamedata.bk2
28.217	0.216	B	sub-01	ses-003	sub-01_ses-003_task-shinobi_level-1_rep-001_gamedata.bk2
28.883	0.65	DOWN	sub-01	ses-003	sub-01_ses-003_task-shinobi_level-1_rep-001_gamedata.bk2
28.917	0.166	B	sub-01	ses-003	sub-01_ses-003_task-shinobi_level-1_rep-001_gamedata.bk2
31.467	0.35	C	sub-01	ses-003	sub-01_ses-003_task-shinobi_level-1_rep-001_gamedata.bk2
31.917	3.55	DOWN	sub-01	ses-003	sub-01_ses-003_task-shinobi_level-1_rep-001_gamedata.bk2
31.95	0.167	B	sub-01	ses-003	sub-01_ses-003_task-shinobi_level-1_rep-001_gamedata.bk2
32.4	0.283	B	sub-01	ses-003	sub-01_ses-003_task-shinobi_level-1_rep-001_gamedata.bk2
32.867	0.166	B	sub-01	ses-003	sub-01_ses-003_task-shinobi_level-1_rep-001_gamedata.bk2
33.9	0.167	B	sub-01	ses-003	sub-01_ses-003_task-shinobi_level-1_rep-001_gamedata.bk2
34.85	0.15	B	sub-01	ses-003	sub-01_ses-003_task-shinobi_level-1_rep-001_gamedata.bk2
35.8	0.167	B	sub-01	ses-003	sub-01_ses-003_task-shinobi_level-1_rep-001_gamedata.bk2
35.883	0.75	DOWN	sub-01	ses-003	sub-01_ses-003_task-shinobi_level-1_rep-001_gamedata.bk2
36.133	0.167	B	sub-01	ses-003	sub-01_ses-003_task-shinobi_level-1_rep-001_gamedata.bk2
36.367	0.15	B	sub-01	ses-003	sub-01_ses-003_task-shinobi_level-1_rep-001_gamedata.bk2
36.683	0.1	DOWN	sub-01	ses-003	sub-01_ses-003_task-shinobi_level-1_rep-001_gamedata.bk2
37.533	0.317	C	sub-01	ses-003	sub-01_ses-003_task-shinobi_level-1_rep-001_gamedata.bk2
37.917	0.45	DOWN	sub-01	ses-003	sub-01_ses-003_task-shinobi_level-1_rep-001_gamedata.bk2
37.983	0.134	B	sub-01	ses-003	sub-01_ses-003_task-shinobi_level-1_rep-001_gamedata.bk2
38.467	0.233	B	sub-01	ses-003	sub-01_ses-003_task-shinobi_level-1_rep-001_gamedata.bk2
38.533	0.8	DOWN	sub-01	ses-003	sub-01_ses-003_task-shinobi_level-1_rep-001_gamedata.bk2
38.783	0.184	B	sub-01	ses-003	sub-01_ses-003_task-shinobi_level-1_rep-001_gamedata.bk2
39.017	0.133	B	sub-01	ses-003	sub-01_ses-003_task-shinobi_level-1_rep-001_gamedata.bk2
39.583	1.217	DOWN	sub-01	ses-003	sub-01_ses-003_task-shinobi_level-1_rep-001_gamedata.bk2
39.6	0.133	B	sub-01	ses-003	sub-01_ses-003_task-shinobi_level-1_rep-001_gamedata.bk2
40.767	0.233	C	sub-01	ses-003	sub-01_ses-003_task-shinobi_level-1_rep-001_gamedata.bk2
41.217	0.133	B	sub-01	ses-003	sub-01_ses-003_task-shinobi_level-1_rep-001_gamedata.bk2
41.217	0.4	DOWN	sub-01	ses-003	sub-01_ses-003_task-shinobi_level-1_rep-001_gamedata.bk2
41.733	1.517	DOWN	sub-01	ses-003	sub-01_ses-003_task-shinobi_level-1_rep-001_gamedata.bk2
41.767	0.166	B	sub-01	ses-003	sub-01_ses-003_task-shinobi_level-1_rep-001_gamedata.bk2
42.017	0.166	B	sub-01	ses-003	sub-01_ses-003_task-shinobi_level-1_rep-001_gamedata.bk2
42.433	0.134	B	sub-01	ses-003	sub-01_ses-003_task-shinobi_level-1_rep-001_gamedata.bk2
42.6	0.133	B	sub-01	ses-003	sub-01_ses-003_task-shinobi_level-1_rep-001_gamedata.bk2
44.15	0.317	UP	sub-01	ses-003	sub-01_ses-003_task-shinobi_level-1_rep-001_gamedata.bk2
44.233	0.15	RIGHT	sub-01	ses-003	sub-01_ses-003_task-shinobi_level-1_rep-001_gamedata.bk2
44.4	0.933	LEFT	sub-01	ses-003	sub-01_ses-003_task-shinobi_level-1_rep-001_gamedata.bk2
45.333	0.017	UP	sub-01	ses-003	sub-01_ses-003_task-shinobi_level-1_rep-001_gamedata.bk2
45.35	5.517	RIGHT	sub-01	ses-003	sub-01_ses-003_task-shinobi_level-1_rep-001_gamedata.bk2
50.217	0.466	C	sub-01	ses-003	sub-01_ses-003_task-shinobi_level-1_rep-001_gamedata.bk2
50.75	0.583	DOWN	sub-01	ses-003	sub-01_ses-003_task-shinobi_level-1_rep-001_gamedata.bk2
50.817	0.15	B	sub-01	ses-003	sub-01_ses-003_task-shinobi_level-1_rep-001_gamedata.bk2
50.967	1.35	RIGHT	sub-01	ses-003	sub-01_ses-003_task-shinobi_level-1_rep-001_gamedata.bk2
51.933	0.267	C	sub-01	ses-003	sub-01_ses-003_task-shinobi_level-1_rep-001_gamedata.bk2
52.3	0.267	DOWN	sub-01	ses-003	sub-01_ses-003_task-shinobi_level-1_rep-001_gamedata.bk2
52.367	0.166	B	sub-01	ses-003	sub-01_ses-003_task-shinobi_level-1_rep-001_gamedata.bk2
52.5	3.683	RIGHT	sub-01	ses-003	sub-01_ses-003_task-shinobi_level-1_rep-001_gamedata.bk2
53.483	0.284	C	sub-01	ses-003	sub-01_ses-003_task-shinobi_level-1_rep-001_gamedata.bk2
53.817	0.3	DOWN	sub-01	ses-003	sub-01_ses-003_task-shinobi_level-1_rep-001_gamedata.bk2
53.85	0.133	B	sub-01	ses-003	sub-01_ses-003_task-shinobi_level-1_rep-001_gamedata.bk2
54.283	1	DOWN	sub-01	ses-003	sub-01_ses-003_task-shinobi_level-1_rep-001_gamedata.bk2
54.35	0.167	B	sub-01	ses-003	sub-01_ses-003_task-shinobi_level-1_rep-001_gamedata.bk2
55.233	0.284	C	sub-01	ses-003	sub-01_ses-003_task-shinobi_level-1_rep-001_gamedata.bk2
55.583	0.5	DOWN	sub-01	ses-003	sub-01_ses-003_task-shinobi_level-1_rep-001_gamedata.bk2
55.6	0.133	B	sub-01	ses-003	sub-01_ses-003_task-shinobi_level-1_rep-001_gamedata.bk2
55.917	0.133	B	sub-01	ses-003	sub-01_ses-003_task-shinobi_level-1_rep-001_gamedata.bk2
56.15	1.55	DOWN	sub-01	ses-003	sub-01_ses-003_task-shinobi_level-1_rep-001_gamedata.bk2
56.2	1.617	LEFT	sub-01	ses-003	sub-01_ses-003_task-shinobi_level-1_rep-001_gamedata.bk2
56.333	0.134	B	sub-01	ses-003	sub-01_ses-003_task-shinobi_level-1_rep-001_gamedata.bk2
56.55	0.15	B	sub-01	ses-003	sub-01_ses-003_task-shinobi_level-1_rep-001_gamedata.bk2
56.75	0.133	B	sub-01	ses-003	sub-01_ses-003_task-shinobi_level-1_rep-001_gamedata.bk2
56.95	0.117	B	sub-01	ses-003	sub-01_ses-003_task-shinobi_level-1_rep-001_gamedata.bk2
57.15	0.133	B	sub-01	ses-003	sub-01_ses-003_task-shinobi_level-1_rep-001_gamedata.bk2
57.4	0.117	B	sub-01	ses-003	sub-01_ses-003_task-shinobi_level-1_rep-001_gamedata.bk2
57.767	0.083	UP	sub-01	ses-003	sub-01_ses-003_task-shinobi_level-1_rep-001_gamedata.bk2
57.817	0.55	RIGHT	sub-01	ses-003	sub-01_ses-003_task-shinobi_level-1_rep-001_gamedata.bk2
58.167	0.133	C	sub-01	ses-003	sub-01_ses-003_task-shinobi_level-1_rep-001_gamedata.bk2
58.333	0.567	DOWN	sub-01	ses-003	sub-01_ses-003_task-shinobi_level-1_rep-001_gamedata.bk2
58.417	0.133	B	sub-01	ses-003	sub-01_ses-003_task-shinobi_level-1_rep-001_gamedata.bk2
58.8	3.4	RIGHT	sub-01	ses-003	sub-01_ses-003_task-shinobi_level-1_rep-001_gamedata.bk2
60.333	0.284	C	sub-01	ses-003	sub-01_ses-003_task-shinobi_level-1_rep-001_gamedata.bk2
60.667	0.416	DOWN	sub-01	ses-003	sub-01_ses-003_task-shinobi_level-1_rep-001_gamedata.bk2
60.75	0.117	B	sub-01	ses-003	sub-01_ses-003_task-shinobi_level-1_rep-001_gamedata.bk2
61.867	0.216	C	sub-01	ses-003	sub-01_ses-003_task-shinobi_level-1_rep-001_gamedata.bk2
62.117	0.483	DOWN	sub-01	ses-003	sub-01_ses-003_task-shinobi_level-1_rep-001_gamedata.bk2
62.167	0.15	B	sub-01	ses-003	sub-01_ses-003_task-shinobi_level-1_rep-001_gamedata.bk2
62.283	3.55	RIGHT	sub-01	ses-003	sub-01_ses-003_task-shinobi_level-1_rep-001_gamedata.bk2
62.967	0.133	B	sub-01	ses-003	sub-01_ses-003_task-shinobi_level-1_rep-001_gamedata.bk2
62.983	0.584	DOWN	sub-01	ses-003	sub-01_ses-003_task-shinobi_level-1_rep-001_gamedata.bk2
63.6	0.767	DOWN	sub-01	ses-003	sub-01_ses-003_task-shinobi_level-1_rep-001_gamedata.bk2
63.767	0.116	B	sub-01	ses-003	sub-01_ses-003_task-shinobi_level-1_rep-001_gamedata.bk2
64.9	0.2	C	sub-01	ses-003	sub-01_ses-003_task-shinobi_level-1_rep-001_gamedata.bk2
65.817	1.216	DOWN	sub-01	ses-003	sub-01_ses-003_task-shinobi_level-1_rep-001_gamedata.bk2
65.833	1.117	LEFT	sub-01	ses-003	sub-01_ses-003_task-shinobi_level-1_rep-001_gamedata.bk2
65.95	0.167	B	sub-01	ses-003	sub-01_ses-003_task-shinobi_level-1_rep-001_gamedata.bk2
66.167	0.166	B	sub-01	ses-003	sub-01_ses-003_task-shinobi_level-1_rep-001_gamedata.bk2
66.417	0.116	B	sub-01	ses-003	sub-01_ses-003_task-shinobi_level-1_rep-001_gamedata.bk2
66.633	0.117	B	sub-01	ses-003	sub-01_ses-003_task-shinobi_level-1_rep-001_gamedata.bk2
66.833	0.1	B	sub-01	ses-003	sub-01_ses-003_task-shinobi_level-1_rep-001_gamedata.bk2
66.983	5.084	RIGHT	sub-01	ses-003	sub-01_ses-003_task-shinobi_level-1_rep-001_gamedata.bk2
67.45	0.083	DOWN	sub-01	ses-003	sub-01_ses-003_task-shinobi_level-1_rep-001_gamedata.bk2
67.883	0.234	C	sub-01	ses-003	sub-01_ses-003_task-shinobi_level-1_rep-001_gamedata.bk2
68.8	0.333	C	sub-01	ses-003	sub-01_ses-003_task-shinobi_level-1_rep-001_gamedata.bk2
69.217	1.966	DOWN	sub-01	ses-003	sub-01_ses-003_task-shinobi_level-1_rep-001_gamedata.bk2
69.25	0.183	B	sub-01	ses-003	sub-01_ses-003_task-shinobi_level-1_rep-001_gamedata.bk2
70.183	0.134	B	sub-01	ses-003	sub-01_ses-003_task-shinobi_level-1_rep-001_gamedata.bk2
70.683	0.15	B	sub-01	ses-003	sub-01_ses-003_task-shinobi_level-1_rep-001_gamedata.bk2
72.05	0.283	DOWN	sub-01	ses-003	sub-01_ses-003_task-shinobi_level-1_rep-001_gamedata.bk2
72.133	0.117	B	sub-01	ses-003	sub-01_ses-003_task-shinobi_level-1_rep-001_gamedata.bk2
72.317	2.583	RIGHT	sub-01	ses-003	sub-01_ses-003_task-shinobi_level-1_rep-001_gamedata.bk2
73.333	0.317	C	sub-01	ses-003	sub-01_ses-003_task-shinobi_level-1_rep-001_gamedata.bk2
73.85	0.567	C	sub-01	ses-003	sub-01_ses-003_task-shinobi_level-1_rep-001_gamedata.bk2
74.517	0.133	C	sub-01	ses-003	sub-01_ses-003_task-shinobi_level-1_rep-001_gamedata.bk2
74.85	0.167	B	sub-01	ses-003	sub-01_ses-003_task-shinobi_level-1_rep-001_gamedata.bk2
74.9	0.8	DOWN	sub-01	ses-003	sub-01_ses-003_task-shinobi_level-1_rep-001_gamedata.bk2
75.25	1	RIGHT	sub-01	ses-003	sub-01_ses-003_task-shinobi_level-1_rep-001_gamedata.bk2
75.767	0.983	DOWN	sub-01	ses-003	sub-01_ses-003_task-shinobi_level-1_rep-001_gamedata.bk2
76.267	0.15	B	sub-01	ses-003	sub-01_ses-003_task-shinobi_level-1_rep-001_gamedata.bk2
76.417	11.466	RIGHT	sub-01	ses-003	sub-01_ses-003_task-shinobi_level-1_rep-001_gamedata.bk2
76.483	0.15	B	sub-01	ses-003	sub-01_ses-003_task-shinobi_level-1_rep-001_gamedata.bk2
76.9	0.483	C	sub-01	ses-003	sub-01_ses-003_task-shinobi_level-1_rep-001_gamedata.bk2
77.4	0.717	DOWN	sub-01	ses-003	sub-01_ses-003_task-shinobi_level-1_rep-001_gamedata.bk2
77.5	0.15	B	sub-01	ses-003	sub-01_ses-003_task-shinobi_level-1_rep-001_gamedata.bk2
81.133	0.234	C	sub-01	ses-003	sub-01_ses-003_task-shinobi_level-1_rep-001_gamedata.bk2
82.167	0.4	C	sub-01	ses-003	sub-01_ses-003_task-shinobi_level-1_rep-001_gamedata.bk2
84.2	0.283	C	sub-01	ses-003	sub-01_ses-003_task-shinobi_level-1_rep-001_gamedata.bk2
85.9	0.867	C	sub-01	ses-003	sub-01_ses-003_task-shinobi_level-1_rep-001_gamedata.bk2
87.883	0.034	UP	sub-01	ses-003	sub-01_ses-003_task-shinobi_level-1_rep-001_gamedata.bk2
87.917	0.216	LEFT	sub-01	ses-003	sub-01_ses-003_task-shinobi_level-1_rep-001_gamedata.bk2
88.1	0.05	UP	sub-01	ses-003	sub-01_ses-003_task-shinobi_level-1_rep-001_gamedata.bk2
88.133	0.384	C	sub-01	ses-003	sub-01_ses-003_task-shinobi_level-1_rep-001_gamedata.bk2
88.15	0.033	RIGHT	sub-01	ses-003	sub-01_ses-003_task-shinobi_level-1_rep-001_gamedata.bk2
88.233	2.567	RIGHT	sub-01	ses-003	sub-01_ses-003_task-shinobi_level-1_rep-001_gamedata.bk2
88.733	1.234	DOWN	sub-01	ses-003	sub-01_ses-003_task-shinobi_level-1_rep-001_gamedata.bk2
89	0.083	B	sub-01	ses-003	sub-01_ses-003_task-shinobi_level-1_rep-001_gamedata.bk2
89.217	0.116	B	sub-01	ses-003	sub-01_ses-003_task-shinobi_level-1_rep-001_gamedata.bk2
89.4	0.1	B	sub-01	ses-003	sub-01_ses-003_task-shinobi_level-1_rep-001_gamedata.bk2
89.567	0.133	B	sub-01	ses-003	sub-01_ses-003_task-shinobi_level-1_rep-001_gamedata.bk2
89.8	0.133	B	sub-01	ses-003	sub-01_ses-003_task-shinobi_level-1_rep-001_gamedata.bk2
90.067	0.116	B	sub-01	ses-003	sub-01_ses-003_task-shinobi_level-1_rep-001_gamedata.bk2
90.1	0.55	DOWN	sub-01	ses-003	sub-01_ses-003_task-shinobi_level-1_rep-001_gamedata.bk2
90.317	0.1	B	sub-01	ses-003	sub-01_ses-003_task-shinobi_level-1_rep-001_gamedata.bk2
90.467	0.133	B	sub-01	ses-003	sub-01_ses-003_task-shinobi_level-1_rep-001_gamedata.bk2
90.8	0.017	UP	sub-01	ses-003	sub-01_ses-003_task-shinobi_level-1_rep-001_gamedata.bk2
90.833	0.45	LEFT	sub-01	ses-003	sub-01_ses-003_task-shinobi_level-1_rep-001_gamedata.bk2
91.3	0.017	UP	sub-01	ses-003	sub-01_ses-003_task-shinobi_level-1_rep-001_gamedata.bk2
91.317	0.816	RIGHT	sub-01	ses-003	sub-01_ses-003_task-shinobi_level-1_rep-001_gamedata.bk2
91.35	0.35	C	sub-01	ses-003	sub-01_ses-003_task-shinobi_level-1_rep-001_gamedata.bk2
92	2	DOWN	sub-01	ses-003	sub-01_ses-003_task-shinobi_level-1_rep-001_gamedata.bk2
92.2	0.117	B	sub-01	ses-003	sub-01_ses-003_task-shinobi_level-1_rep-001_gamedata.bk2
92.3	5.033	RIGHT	sub-01	ses-003	sub-01_ses-003_task-shinobi_level-1_rep-001_gamedata.bk2
92.417	0.116	B	sub-01	ses-003	sub-01_ses-003_task-shinobi_level-1_rep-001_gamedata.bk2
92.6	0.133	B	sub-01	ses-003	sub-01_ses-003_task-shinobi_level-1_rep-001_gamedata.bk2
92.817	0.1	B	sub-01	ses-003	sub-01_ses-003_task-shinobi_level-1_rep-001_gamedata.bk2
93.083	0.15	B	sub-01	ses-003	sub-01_ses-003_task-shinobi_level-1_rep-001_gamedata.bk2
93.3	0.15	B	sub-01	ses-003	sub-01_ses-003_task-shinobi_level-1_rep-001_gamedata.bk2
93.533	0.117	B	sub-01	ses-003	sub-01_ses-003_task-shinobi_level-1_rep-001_gamedata.bk2
93.75	0.117	B	sub-01	ses-003	sub-01_ses-003_task-shinobi_level-1_rep-001_gamedata.bk2
97.35	0.017	UP	sub-01	ses-003	sub-01_ses-003_task-shinobi_level-1_rep-001_gamedata.bk2
97.383	0.35	LEFT	sub-01	ses-003	sub-01_ses-003_task-shinobi_level-1_rep-001_gamedata.bk2
97.7	0.033	UP	sub-01	ses-003	sub-01_ses-003_task-shinobi_level-1_rep-001_gamedata.bk2
97.733	2.117	RIGHT	sub-01	ses-003	sub-01_ses-003_task-shinobi_level-1_rep-001_gamedata.bk2
97.817	0.216	C	sub-01	ses-003	sub-01_ses-003_task-shinobi_level-1_rep-001_gamedata.bk2
98.2	1.583	DOWN	sub-01	ses-003	sub-01_ses-003_task-shinobi_level-1_rep-001_gamedata.bk2
98.283	0.167	B	sub-01	ses-003	sub-01_ses-003_task-shinobi_level-1_rep-001_gamedata.bk2
98.533	0.117	B	sub-01	ses-003	sub-01_ses-003_task-shinobi_level-1_rep-001_gamedata.bk2
98.717	0.133	B	sub-01	ses-003	sub-01_ses-003_task-shinobi_level-1_rep-001_gamedata.bk2
98.9	0.117	B	sub-01	ses-003	sub-01_ses-003_task-shinobi_level-1_rep-001_gamedata.bk2
99.083	0.117	B	sub-01	ses-003	sub-01_ses-003_task-shinobi_level-1_rep-001_gamedata.bk2
99.267	0.133	B	sub-01	ses-003	sub-01_ses-003_task-shinobi_level-1_rep-001_gamedata.bk2
99.45	0.133	B	sub-01	ses-003	sub-01_ses-003_task-shinobi_level-1_rep-001_gamedata.bk2
99.633	0.134	B	sub-01	ses-003	sub-01_ses-003_task-shinobi_level-1_rep-001_gamedata.bk2
99.867	0.033	UP	sub-01	ses-003	sub-01_ses-003_task-shinobi_level-1_rep-001_gamedata.bk2
99.933	0.2	LEFT	sub-01	ses-003	sub-01_ses-003_task-shinobi_level-1_rep-001_gamedata.bk2
100.183	0.3	RIGHT	sub-01	ses-003	sub-01_ses-003_task-shinobi_level-1_rep-001_gamedata.bk2
100.5	0.417	LEFT	sub-01	ses-003	sub-01_ses-003_task-shinobi_level-1_rep-001_gamedata.bk2
100.667	0.016	UP	sub-01	ses-003	sub-01_ses-003_task-shinobi_level-1_rep-001_gamedata.bk2
100.783	0.167	UP	sub-01	ses-003	sub-01_ses-003_task-shinobi_level-1_rep-001_gamedata.bk2
100.95	0.3	C	sub-01	ses-003	sub-01_ses-003_task-shinobi_level-1_rep-001_gamedata.bk2
100.95	5.65	RIGHT	sub-01	ses-003	sub-01_ses-003_task-shinobi_level-1_rep-001_gamedata.bk2
101.467	1.266	DOWN	sub-01	ses-003	sub-01_ses-003_task-shinobi_level-1_rep-001_gamedata.bk2
101.5	0.133	B	sub-01	ses-003	sub-01_ses-003_task-shinobi_level-1_rep-001_gamedata.bk2
101.7	0.133	B	sub-01	ses-003	sub-01_ses-003_task-shinobi_level-1_rep-001_gamedata.bk2
101.9	0.133	B	sub-01	ses-003	sub-01_ses-003_task-shinobi_level-1_rep-001_gamedata.bk2
102.083	0.167	B	sub-01	ses-003	sub-01_ses-003_task-shinobi_level-1_rep-001_gamedata.bk2
102.3	0.133	B	sub-01	ses-003	sub-01_ses-003_task-shinobi_level-1_rep-001_gamedata.bk2
102.483	0.117	B	sub-01	ses-003	sub-01_ses-003_task-shinobi_level-1_rep-001_gamedata.bk2
106.633	1.2	LEFT	sub-01	ses-003	sub-01_ses-003_task-shinobi_level-1_rep-001_gamedata.bk2
107.833	1.167	RIGHT	sub-01	ses-003	sub-01_ses-003_task-shinobi_level-1_rep-001_gamedata.bk2
109.15	1.167	LEFT	sub-01	ses-003	sub-01_ses-003_task-shinobi_level-1_rep-001_gamedata.bk2
110.367	0.816	RIGHT	sub-01	ses-003	sub-01_ses-003_task-shinobi_level-1_rep-001_gamedata.bk2
111.533	0.584	LEFT	sub-01	ses-003	sub-01_ses-003_task-shinobi_level-1_rep-001_gamedata.bk2
112.15	0.767	RIGHT	sub-01	ses-003	sub-01_ses-003_task-shinobi_level-1_rep-001_gamedata.bk2
112.317	0.5	C	sub-01	ses-003	sub-01_ses-003_task-shinobi_level-1_rep-001_gamedata.bk2
112.867	0.483	DOWN	sub-01	ses-003	sub-01_ses-003_task-shinobi_level-1_rep-001_gamedata.bk2
112.933	0.234	B	sub-01	ses-003	sub-01_ses-003_task-shinobi_level-1_rep-001_gamedata.bk2
113.217	0.083	RIGHT	sub-01	ses-003	sub-01_ses-003_task-shinobi_level-1_rep-001_gamedata.bk2
113.35	1.35	LEFT	sub-01	ses-003	sub-01_ses-003_task-shinobi_level-1_rep-001_gamedata.bk2
114.717	0.05	UP	sub-01	ses-003	sub-01_ses-003_task-shinobi_level-1_rep-001_gamedata.bk2
114.767	0.366	RIGHT	sub-01	ses-003	sub-01_ses-003_task-shinobi_level-1_rep-001_gamedata.bk2
115.117	0.016	UP	sub-01	ses-003	sub-01_ses-003_task-shinobi_level-1_rep-001_gamedata.bk2
115.167	0.15	LEFT	sub-01	ses-003	sub-01_ses-003_task-shinobi_level-1_rep-001_gamedata.bk2
115.3	0.05	UP	sub-01	ses-003	sub-01_ses-003_task-shinobi_level-1_rep-001_gamedata.bk2
115.35	1.183	RIGHT	sub-01	ses-003	sub-01_ses-003_task-shinobi_level-1_rep-001_gamedata.bk2
115.517	0.616	C	sub-01	ses-003	sub-01_ses-003_task-shinobi_level-1_rep-001_gamedata.bk2
116.117	0.45	DOWN	sub-01	ses-003	sub-01_ses-003_task-shinobi_level-1_rep-001_gamedata.bk2
116.25	0.2	B	sub-01	ses-003	sub-01_ses-003_task-shinobi_level-1_rep-001_gamedata.bk2
116.533	2	LEFT	sub-01	ses-003	sub-01_ses-003_task-shinobi_level-1_rep-001_gamedata.bk2
116.983	0.05	UP	sub-01	ses-003	sub-01_ses-003_task-shinobi_level-1_rep-001_gamedata.bk2
117.067	0.266	C	sub-01	ses-003	sub-01_ses-003_task-shinobi_level-1_rep-001_gamedata.bk2
118.517	0.066	UP	sub-01	ses-003	sub-01_ses-003_task-shinobi_level-1_rep-001_gamedata.bk2
118.583	0.284	RIGHT	sub-01	ses-003	sub-01_ses-003_task-shinobi_level-1_rep-001_gamedata.bk2
118.983	0.184	LEFT	sub-01	ses-003	sub-01_ses-003_task-shinobi_level-1_rep-001_gamedata.bk2
119.133	0.05	UP	sub-01	ses-003	sub-01_ses-003_task-shinobi_level-1_rep-001_gamedata.bk2
119.15	0.55	C	sub-01	ses-003	sub-01_ses-003_task-shinobi_level-1_rep-001_gamedata.bk2
119.183	1.517	RIGHT	sub-01	ses-003	sub-01_ses-003_task-shinobi_level-1_rep-001_gamedata.bk2
119.65	1.067	DOWN	sub-01	ses-003	sub-01_ses-003_task-shinobi_level-1_rep-001_gamedata.bk2
119.767	0.166	C	sub-01	ses-003	sub-01_ses-003_task-shinobi_level-1_rep-001_gamedata.bk2
120.2	0.117	B	sub-01	ses-003	sub-01_ses-003_task-shinobi_level-1_rep-001_gamedata.bk2
120.417	0.133	B	sub-01	ses-003	sub-01_ses-003_task-shinobi_level-1_rep-001_gamedata.bk2
120.717	1.4	LEFT	sub-01	ses-003	sub-01_ses-003_task-shinobi_level-1_rep-001_gamedata.bk2
122.667	0.766	RIGHT	sub-01	ses-003	sub-01_ses-003_task-shinobi_level-1_rep-001_gamedata.bk2
122.783	0.384	C	sub-01	ses-003	sub-01_ses-003_task-shinobi_level-1_rep-001_gamedata.bk2
123.333	0.434	DOWN	sub-01	ses-003	sub-01_ses-003_task-shinobi_level-1_rep-001_gamedata.bk2
123.383	0.2	B	sub-01	ses-003	sub-01_ses-003_task-shinobi_level-1_rep-001_gamedata.bk2
123.483	0.267	RIGHT	sub-01	ses-003	sub-01_ses-003_task-shinobi_level-1_rep-001_gamedata.bk2
123.767	0.216	LEFT	sub-01	ses-003	sub-01_ses-003_task-shinobi_level-1_rep-001_gamedata.bk2
123.95	0.05	UP	sub-01	ses-003	sub-01_ses-003_task-shinobi_level-1_rep-001_gamedata.bk2
124	0.083	RIGHT	sub-01	ses-003	sub-01_ses-003_task-shinobi_level-1_rep-001_gamedata.bk2
124.083	0.034	DOWN	sub-01	ses-003	sub-01_ses-003_task-shinobi_level-1_rep-001_gamedata.bk2
124.167	0.133	RIGHT	sub-01	ses-003	sub-01_ses-003_task-shinobi_level-1_rep-001_gamedata.bk2
124.3	0.117	LEFT	sub-01	ses-003	sub-01_ses-003_task-shinobi_level-1_rep-001_gamedata.bk2
124.417	0.033	DOWN	sub-01	ses-003	sub-01_ses-003_task-shinobi_level-1_rep-001_gamedata.bk2
124.45	0.117	RIGHT	sub-01	ses-003	sub-01_ses-003_task-shinobi_level-1_rep-001_gamedata.bk2
124.45	0.333	C	sub-01	ses-003	sub-01_ses-003_task-shinobi_level-1_rep-001_gamedata.bk2
124.583	1.384	LEFT	sub-01	ses-003	sub-01_ses-003_task-shinobi_level-1_rep-001_gamedata.bk2
125.983	0.017	UP	sub-01	ses-003	sub-01_ses-003_task-shinobi_level-1_rep-001_gamedata.bk2
126	1.2	RIGHT	sub-01	ses-003	sub-01_ses-003_task-shinobi_level-1_rep-001_gamedata.bk2
126.183	0.317	C	sub-01	ses-003	sub-01_ses-003_task-shinobi_level-1_rep-001_gamedata.bk2
126.533	0.717	DOWN	sub-01	ses-003	sub-01_ses-003_task-shinobi_level-1_rep-001_gamedata.bk2
126.767	0.283	B	sub-01	ses-003	sub-01_ses-003_task-shinobi_level-1_rep-001_gamedata.bk2
127.217	1.466	LEFT	sub-01	ses-003	sub-01_ses-003_task-shinobi_level-1_rep-001_gamedata.bk2
127.267	0.5	C	sub-01	ses-003	sub-01_ses-003_task-shinobi_level-1_rep-001_gamedata.bk2
128.683	0.034	UP	sub-01	ses-003	sub-01_ses-003_task-shinobi_level-1_rep-001_gamedata.bk2
128.717	0.366	RIGHT	sub-01	ses-003	sub-01_ses-003_task-shinobi_level-1_rep-001_gamedata.bk2
129.15	0.133	LEFT	sub-01	ses-003	sub-01_ses-003_task-shinobi_level-1_rep-001_gamedata.bk2
129.3	0.183	RIGHT	sub-01	ses-003	sub-01_ses-003_task-shinobi_level-1_rep-001_gamedata.bk2
129.5	0.15	LEFT	sub-01	ses-003	sub-01_ses-003_task-shinobi_level-1_rep-001_gamedata.bk2
129.65	1.783	RIGHT	sub-01	ses-003	sub-01_ses-003_task-shinobi_level-1_rep-001_gamedata.bk2
129.767	0.433	C	sub-01	ses-003	sub-01_ses-003_task-shinobi_level-1_rep-001_gamedata.bk2
131.45	0.283	LEFT	sub-01	ses-003	sub-01_ses-003_task-shinobi_level-1_rep-001_gamedata.bk2
131.767	0.316	RIGHT	sub-01	ses-003	sub-01_ses-003_task-shinobi_level-1_rep-001_gamedata.bk2
132.1	0.45	LEFT	sub-01	ses-003	sub-01_ses-003_task-shinobi_level-1_rep-001_gamedata.bk2
132.1	0.017	UP	sub-01	ses-003	sub-01_ses-003_task-shinobi_level-1_rep-001_gamedata.bk2
132.667	1.216	RIGHT	sub-01	ses-003	sub-01_ses-003_task-shinobi_level-1_rep-001_gamedata.bk2
132.85	0.533	C	sub-01	ses-003	sub-01_ses-003_task-shinobi_level-1_rep-001_gamedata.bk2
133.433	0.484	DOWN	sub-01	ses-003	sub-01_ses-003_task-shinobi_level-1_rep-001_gamedata.bk2
133.517	0.25	B	sub-01	ses-003	sub-01_ses-003_task-shinobi_level-1_rep-001_gamedata.bk2
133.917	0.15	LEFT	sub-01	ses-003	sub-01_ses-003_task-shinobi_level-1_rep-001_gamedata.bk2
134.1	0.05	RIGHT	sub-01	ses-003	sub-01_ses-003_task-shinobi_level-1_rep-001_gamedata.bk2
134.167	2.016	LEFT	sub-01	ses-003	sub-01_ses-003_task-shinobi_level-1_rep-001_gamedata.bk2
134.75	0.867	C	sub-01	ses-003	sub-01_ses-003_task-shinobi_level-1_rep-001_gamedata.bk2
135.65	0.017	UP	sub-01	ses-003	sub-01_ses-003_task-shinobi_level-1_rep-001_gamedata.bk2
135.717	0.166	C	sub-01	ses-003	sub-01_ses-003_task-shinobi_level-1_rep-001_gamedata.bk2
135.883	0.084	UP	sub-01	ses-003	sub-01_ses-003_task-shinobi_level-1_rep-001_gamedata.bk2
136.167	0.05	UP	sub-01	ses-003	sub-01_ses-003_task-shinobi_level-1_rep-001_gamedata.bk2
136.183	0.284	C	sub-01	ses-003	sub-01_ses-003_task-shinobi_level-1_rep-001_gamedata.bk2
136.217	1.383	RIGHT	sub-01	ses-003	sub-01_ses-003_task-shinobi_level-1_rep-001_gamedata.bk2
136.55	0.15	C	sub-01	ses-003	sub-01_ses-003_task-shinobi_level-1_rep-001_gamedata.bk2
136.767	0.15	C	sub-01	ses-003	sub-01_ses-003_task-shinobi_level-1_rep-001_gamedata.bk2
138	3.017	RIGHT	sub-01	ses-003	sub-01_ses-003_task-shinobi_level-1_rep-001_gamedata.bk2
139.017	0.4	C	sub-01	ses-003	sub-01_ses-003_task-shinobi_level-1_rep-001_gamedata.bk2
139.483	0.45	DOWN	sub-01	ses-003	sub-01_ses-003_task-shinobi_level-1_rep-001_gamedata.bk2
139.5	0.133	B	sub-01	ses-003	sub-01_ses-003_task-shinobi_level-1_rep-001_gamedata.bk2
140.933	0.917	DOWN	sub-01	ses-003	sub-01_ses-003_task-shinobi_level-1_rep-001_gamedata.bk2
141.033	0.15	B	sub-01	ses-003	sub-01_ses-003_task-shinobi_level-1_rep-001_gamedata.bk2
141.483	0.667	RIGHT	sub-01	ses-003	sub-01_ses-003_task-shinobi_level-1_rep-001_gamedata.bk2
142.05	0.3	C	sub-01	ses-003	sub-01_ses-003_task-shinobi_level-1_rep-001_gamedata.bk2
142.4	0.05	RIGHT	sub-01	ses-003	sub-01_ses-003_task-shinobi_level-1_rep-001_gamedata.bk2
142.417	0.416	DOWN	sub-01	ses-003	sub-01_ses-003_task-shinobi_level-1_rep-001_gamedata.bk2
142.483	0.117	B	sub-01	ses-003	sub-01_ses-003_task-shinobi_level-1_rep-001_gamedata.bk2
142.7	3.417	RIGHT	sub-01	ses-003	sub-01_ses-003_task-shinobi_level-1_rep-001_gamedata.bk2
143.717	0.233	UP	sub-01	ses-003	sub-01_ses-003_task-shinobi_level-1_rep-001_gamedata.bk2
145.1	0.55	DOWN	sub-01	ses-003	sub-01_ses-003_task-shinobi_level-1_rep-001_gamedata.bk2
145.367	0.133	B	sub-01	ses-003	sub-01_ses-003_task-shinobi_level-1_rep-001_gamedata.bk2
145.667	0.116	DOWN	sub-01	ses-003	sub-01_ses-003_task-shinobi_level-1_rep-001_gamedata.bk2
146.233	0.134	B	sub-01	ses-003	sub-01_ses-003_task-shinobi_level-1_rep-001_gamedata.bk2
146.783	0.167	RIGHT	sub-01	ses-003	sub-01_ses-003_task-shinobi_level-1_rep-001_gamedata.bk2
146.783	0.167	C	sub-01	ses-003	sub-01_ses-003_task-shinobi_level-1_rep-001_gamedata.bk2
147.167	0.15	RIGHT	sub-01	ses-003	sub-01_ses-003_task-shinobi_level-1_rep-001_gamedata.bk2
147.75	3.867	RIGHT	sub-01	ses-003	sub-01_ses-003_task-shinobi_level-1_rep-001_gamedata.bk2
147.9	0.4	C	sub-01	ses-003	sub-01_ses-003_task-shinobi_level-1_rep-001_gamedata.bk2
148.3	3.267	UP	sub-01	ses-003	sub-01_ses-003_task-shinobi_level-1_rep-001_gamedata.bk2
149.95	0.15	C	sub-01	ses-003	sub-01_ses-003_task-shinobi_level-1_rep-001_gamedata.bk2
151.583	0.467	DOWN	sub-01	ses-003	sub-01_ses-003_task-shinobi_level-1_rep-001_gamedata.bk2
151.633	0.134	C	sub-01	ses-003	sub-01_ses-003_task-shinobi_level-1_rep-001_gamedata.bk2
152	1.3	RIGHT	sub-01	ses-003	sub-01_ses-003_task-shinobi_level-1_rep-001_gamedata.bk2
152.9	0.25	C	sub-01	ses-003	sub-01_ses-003_task-shinobi_level-1_rep-001_gamedata.bk2
153.25	0.483	DOWN	sub-01	ses-003	sub-01_ses-003_task-shinobi_level-1_rep-001_gamedata.bk2
153.317	0.133	B	sub-01	ses-003	sub-01_ses-003_task-shinobi_level-1_rep-001_gamedata.bk2
153.467	1.85	RIGHT	sub-01	ses-003	sub-01_ses-003_task-shinobi_level-1_rep-001_gamedata.bk2
153.983	0.2	B	sub-01	ses-003	sub-01_ses-003_task-shinobi_level-1_rep-001_gamedata.bk2
154.033	0.584	DOWN	sub-01	ses-003	sub-01_ses-003_task-shinobi_level-1_rep-001_gamedata.bk2
154.267	0.116	B	sub-01	ses-003	sub-01_ses-003_task-shinobi_level-1_rep-001_gamedata.bk2
155.267	0.233	DOWN	sub-01	ses-003	sub-01_ses-003_task-shinobi_level-1_rep-001_gamedata.bk2
155.333	0.15	B	sub-01	ses-003	sub-01_ses-003_task-shinobi_level-1_rep-001_gamedata.bk2
155.433	1.567	RIGHT	sub-01	ses-003	sub-01_ses-003_task-shinobi_level-1_rep-001_gamedata.bk2
156.2	0.6	C	sub-01	ses-003	sub-01_ses-003_task-shinobi_level-1_rep-001_gamedata.bk2
156.933	1.734	DOWN	sub-01	ses-003	sub-01_ses-003_task-shinobi_level-1_rep-001_gamedata.bk2
157.05	0.117	B	sub-01	ses-003	sub-01_ses-003_task-shinobi_level-1_rep-001_gamedata.bk2
157.133	1.25	RIGHT	sub-01	ses-003	sub-01_ses-003_task-shinobi_level-1_rep-001_gamedata.bk2
157.533	0.167	B	sub-01	ses-003	sub-01_ses-003_task-shinobi_level-1_rep-001_gamedata.bk2
157.767	0.15	B	sub-01	ses-003	sub-01_ses-003_task-shinobi_level-1_rep-001_gamedata.bk2
158.2	0.15	B	sub-01	ses-003	sub-01_ses-003_task-shinobi_level-1_rep-001_gamedata.bk2
158.467	2.05	RIGHT	sub-01	ses-003	sub-01_ses-003_task-shinobi_level-1_rep-001_gamedata.bk2
159.433	0.634	C	sub-01	ses-003	sub-01_ses-003_task-shinobi_level-1_rep-001_gamedata.bk2
160.483	0.867	DOWN	sub-01	ses-003	sub-01_ses-003_task-shinobi_level-1_rep-001_gamedata.bk2
160.55	0.167	B	sub-01	ses-003	sub-01_ses-003_task-shinobi_level-1_rep-001_gamedata.bk2
160.95	0.883	RIGHT	sub-01	ses-003	sub-01_ses-003_task-shinobi_level-1_rep-001_gamedata.bk2
160.967	0.183	B	sub-01	ses-003	sub-01_ses-003_task-shinobi_level-1_rep-001_gamedata.bk2
161.8	0.567	DOWN	sub-01	ses-003	sub-01_ses-003_task-shinobi_level-1_rep-001_gamedata.bk2
161.867	0.166	B	sub-01	ses-003	sub-01_ses-003_task-shinobi_level-1_rep-001_gamedata.bk2
162.083	1.1	RIGHT	sub-01	ses-003	sub-01_ses-003_task-shinobi_level-1_rep-001_gamedata.bk2
162.683	0.417	C	sub-01	ses-003	sub-01_ses-003_task-shinobi_level-1_rep-001_gamedata.bk2
163.15	0.633	DOWN	sub-01	ses-003	sub-01_ses-003_task-shinobi_level-1_rep-001_gamedata.bk2
163.233	0.117	B	sub-01	ses-003	sub-01_ses-003_task-shinobi_level-1_rep-001_gamedata.bk2
163.6	0.417	RIGHT	sub-01	ses-003	sub-01_ses-003_task-shinobi_level-1_rep-001_gamedata.bk2
163.783	0.117	B	sub-01	ses-003	sub-01_ses-003_task-shinobi_level-1_rep-001_gamedata.bk2
163.933	0.134	DOWN	sub-01	ses-003	sub-01_ses-003_task-shinobi_level-1_rep-001_gamedata.bk2
164.083	0.584	LEFT	sub-01	ses-003	sub-01_ses-003_task-shinobi_level-1_rep-001_gamedata.bk2
164.667	0.016	DOWN	sub-01	ses-003	sub-01_ses-003_task-shinobi_level-1_rep-001_gamedata.bk2
164.683	4.667	RIGHT	sub-01	ses-003	sub-01_ses-003_task-shinobi_level-1_rep-001_gamedata.bk2
165.083	0.267	C	sub-01	ses-003	sub-01_ses-003_task-shinobi_level-1_rep-001_gamedata.bk2
168.233	0.834	C	sub-01	ses-003	sub-01_ses-003_task-shinobi_level-1_rep-001_gamedata.bk2
169.033	0.367	UP	sub-01	ses-003	sub-01_ses-003_task-shinobi_level-1_rep-001_gamedata.bk2
169.15	0.667	C	sub-01	ses-003	sub-01_ses-003_task-shinobi_level-1_rep-001_gamedata.bk2
169.367	0.833	LEFT	sub-01	ses-003	sub-01_ses-003_task-shinobi_level-1_rep-001_gamedata.bk2
169.783	1.05	UP	sub-01	ses-003	sub-01_ses-003_task-shinobi_level-1_rep-001_gamedata.bk2
170	0.933	C	sub-01	ses-003	sub-01_ses-003_task-shinobi_level-1_rep-001_gamedata.bk2
170.2	0.967	RIGHT	sub-01	ses-003	sub-01_ses-003_task-shinobi_level-1_rep-001_gamedata.bk2
171.017	0.55	C	sub-01	ses-003	sub-01_ses-003_task-shinobi_level-1_rep-001_gamedata.bk2
171.167	0.083	UP	sub-01	ses-003	sub-01_ses-003_task-shinobi_level-1_rep-001_gamedata.bk2
171.183	0.8	LEFT	sub-01	ses-003	sub-01_ses-003_task-shinobi_level-1_rep-001_gamedata.bk2
171.467	0.183	UP	sub-01	ses-003	sub-01_ses-003_task-shinobi_level-1_rep-001_gamedata.bk2
171.683	1.3	C	sub-01	ses-003	sub-01_ses-003_task-shinobi_level-1_rep-001_gamedata.bk2
171.783	0.284	UP	sub-01	ses-003	sub-01_ses-003_task-shinobi_level-1_rep-001_gamedata.bk2
172.033	2.367	RIGHT	sub-01	ses-003	sub-01_ses-003_task-shinobi_level-1_rep-001_gamedata.bk2
173.15	0.517	UP	sub-01	ses-003	sub-01_ses-003_task-shinobi_level-1_rep-001_gamedata.bk2
173.717	0.316	UP	sub-01	ses-003	sub-01_ses-003_task-shinobi_level-1_rep-001_gamedata.bk2
174.367	1.1	DOWN	sub-01	ses-003	sub-01_ses-003_task-shinobi_level-1_rep-001_gamedata.bk2
174.45	0.183	C	sub-01	ses-003	sub-01_ses-003_task-shinobi_level-1_rep-001_gamedata.bk2
175.417	3.233	RIGHT	sub-01	ses-003	sub-01_ses-003_task-shinobi_level-1_rep-001_gamedata.bk2
175.75	0.517	C	sub-01	ses-003	sub-01_ses-003_task-shinobi_level-1_rep-001_gamedata.bk2
176.367	0.333	C	sub-01	ses-003	sub-01_ses-003_task-shinobi_level-1_rep-001_gamedata.bk2
176.533	0.334	UP	sub-01	ses-003	sub-01_ses-003_task-shinobi_level-1_rep-001_gamedata.bk2
177.567	0.533	C	sub-01	ses-003	sub-01_ses-003_task-shinobi_level-1_rep-001_gamedata.bk2
178.133	0.3	C	sub-01	ses-003	sub-01_ses-003_task-shinobi_level-1_rep-001_gamedata.bk2
178.267	0.3	UP	sub-01	ses-003	sub-01_ses-003_task-shinobi_level-1_rep-001_gamedata.bk2
178.6	0.083	UP	sub-01	ses-003	sub-01_ses-003_task-shinobi_level-1_rep-001_gamedata.bk2
178.967	4.283	RIGHT	sub-01	ses-003	sub-01_ses-003_task-shinobi_level-1_rep-001_gamedata.bk2
179.3	0.7	C	sub-01	ses-003	sub-01_ses-003_task-shinobi_level-1_rep-001_gamedata.bk2
180.1	0.383	C	sub-01	ses-003	sub-01_ses-003_task-shinobi_level-1_rep-001_gamedata.bk2
180.717	0.366	C	sub-01	ses-003	sub-01_ses-003_task-shinobi_level-1_rep-001_gamedata.bk2
181.15	0.383	C	sub-01	ses-003	sub-01_ses-003_task-shinobi_level-1_rep-001_gamedata.bk2
181.733	0.267	C	sub-01	ses-003	sub-01_ses-003_task-shinobi_level-1_rep-001_gamedata.bk2
183.2	0.167	B	sub-01	ses-003	sub-01_ses-003_task-shinobi_level-1_rep-001_gamedata.bk2
183.2	1.717	DOWN	sub-01	ses-003	sub-01_ses-003_task-shinobi_level-1_rep-001_gamedata.bk2
183.45	0.1	B	sub-01	ses-003	sub-01_ses-003_task-shinobi_level-1_rep-001_gamedata.bk2
183.5	4.2	RIGHT	sub-01	ses-003	sub-01_ses-003_task-shinobi_level-1_rep-001_gamedata.bk2
183.65	0.133	B	sub-01	ses-003	sub-01_ses-003_task-shinobi_level-1_rep-001_gamedata.bk2
183.85	0.133	B	sub-01	ses-003	sub-01_ses-003_task-shinobi_level-1_rep-001_gamedata.bk2
184.067	0.133	B	sub-01	ses-003	sub-01_ses-003_task-shinobi_level-1_rep-001_gamedata.bk2
184.233	0.15	B	sub-01	ses-003	sub-01_ses-003_task-shinobi_level-1_rep-001_gamedata.bk2
184.517	0.15	B	sub-01	ses-003	sub-01_ses-003_task-shinobi_level-1_rep-001_gamedata.bk2
187.7	0.017	UP	sub-01	ses-003	sub-01_ses-003_task-shinobi_level-1_rep-001_gamedata.bk2
187.733	0.434	LEFT	sub-01	ses-003	sub-01_ses-003_task-shinobi_level-1_rep-001_gamedata.bk2
188.167	0.033	UP	sub-01	ses-003	sub-01_ses-003_task-shinobi_level-1_rep-001_gamedata.bk2
188.167	0.7	C	sub-01	ses-003	sub-01_ses-003_task-shinobi_level-1_rep-001_gamedata.bk2
188.2	4.05	RIGHT	sub-01	ses-003	sub-01_ses-003_task-shinobi_level-1_rep-001_gamedata.bk2
189.167	1.85	DOWN	sub-01	ses-003	sub-01_ses-003_task-shinobi_level-1_rep-001_gamedata.bk2
189.45	0.1	B	sub-01	ses-003	sub-01_ses-003_task-shinobi_level-1_rep-001_gamedata.bk2
189.65	0.117	B	sub-01	ses-003	sub-01_ses-003_task-shinobi_level-1_rep-001_gamedata.bk2
189.833	0.117	B	sub-01	ses-003	sub-01_ses-003_task-shinobi_level-1_rep-001_gamedata.bk2
190.017	0.166	B	sub-01	ses-003	sub-01_ses-003_task-shinobi_level-1_rep-001_gamedata.bk2
190.217	0.166	B	sub-01	ses-003	sub-01_ses-003_task-shinobi_level-1_rep-001_gamedata.bk2
190.4	0.167	B	sub-01	ses-003	sub-01_ses-003_task-shinobi_level-1_rep-001_gamedata.bk2
190.633	0.134	B	sub-01	ses-003	sub-01_ses-003_task-shinobi_level-1_rep-001_gamedata.bk2
192.25	0.783	LEFT	sub-01	ses-003	sub-01_ses-003_task-shinobi_level-1_rep-001_gamedata.bk2
192.367	0.383	DOWN	sub-01	ses-003	sub-01_ses-003_task-shinobi_level-1_rep-001_gamedata.bk2
192.433	0.15	B	sub-01	ses-003	sub-01_ses-003_task-shinobi_level-1_rep-001_gamedata.bk2
193.017	0.05	UP	sub-01	ses-003	sub-01_ses-003_task-shinobi_level-1_rep-001_gamedata.bk2
193.067	2.4	RIGHT	sub-01	ses-003	sub-01_ses-003_task-shinobi_level-1_rep-001_gamedata.bk2
194.633	0.734	C	sub-01	ses-003	sub-01_ses-003_task-shinobi_level-1_rep-001_gamedata.bk2
194.717	0.5	UP	sub-01	ses-003	sub-01_ses-003_task-shinobi_level-1_rep-001_gamedata.bk2
195.417	0.083	DOWN	sub-01	ses-003	sub-01_ses-003_task-shinobi_level-1_rep-001_gamedata.bk2
195.433	0.6	C	sub-01	ses-003	sub-01_ses-003_task-shinobi_level-1_rep-001_gamedata.bk2
195.5	0.867	LEFT	sub-01	ses-003	sub-01_ses-003_task-shinobi_level-1_rep-001_gamedata.bk2
195.533	0.117	UP	sub-01	ses-003	sub-01_ses-003_task-shinobi_level-1_rep-001_gamedata.bk2
196.1	0.833	C	sub-01	ses-003	sub-01_ses-003_task-shinobi_level-1_rep-001_gamedata.bk2
196.15	0.15	UP	sub-01	ses-003	sub-01_ses-003_task-shinobi_level-1_rep-001_gamedata.bk2
196.317	0.066	UP	sub-01	ses-003	sub-01_ses-003_task-shinobi_level-1_rep-001_gamedata.bk2
196.383	1.4	RIGHT	sub-01	ses-003	sub-01_ses-003_task-shinobi_level-1_rep-001_gamedata.bk2
197.217	0.25	C	sub-01	ses-003	sub-01_ses-003_task-shinobi_level-1_rep-001_gamedata.bk2
197.617	0.55	DOWN	sub-01	ses-003	sub-01_ses-003_task-shinobi_level-1_rep-001_gamedata.bk2
197.8	0.45	C	sub-01	ses-003	sub-01_ses-003_task-shinobi_level-1_rep-001_gamedata.bk2
198.117	0.5	RIGHT	sub-01	ses-003	sub-01_ses-003_task-shinobi_level-1_rep-001_gamedata.bk2
198.6	0.467	DOWN	sub-01	ses-003	sub-01_ses-003_task-shinobi_level-1_rep-001_gamedata.bk2
198.65	0.25	C	sub-01	ses-003	sub-01_ses-003_task-shinobi_level-1_rep-001_gamedata.bk2
198.967	0.183	C	sub-01	ses-003	sub-01_ses-003_task-shinobi_level-1_rep-001_gamedata.bk2
198.983	0.967	RIGHT	sub-01	ses-003	sub-01_ses-003_task-shinobi_level-1_rep-001_gamedata.bk2
199.167	0.183	C	sub-01	ses-003	sub-01_ses-003_task-shinobi_level-1_rep-001_gamedata.bk2
199.867	0.133	C	sub-01	ses-003	sub-01_ses-003_task-shinobi_level-1_rep-001_gamedata.bk2
199.917	0.733	DOWN	sub-01	ses-003	sub-01_ses-003_task-shinobi_level-1_rep-001_gamedata.bk2
200.083	0.15	C	sub-01	ses-003	sub-01_ses-003_task-shinobi_level-1_rep-001_gamedata.bk2
200.1	1.45	RIGHT	sub-01	ses-003	sub-01_ses-003_task-shinobi_level-1_rep-001_gamedata.bk2
200.367	0.233	C	sub-01	ses-003	sub-01_ses-003_task-shinobi_level-1_rep-001_gamedata.bk2
200.85	0.333	C	sub-01	ses-003	sub-01_ses-003_task-shinobi_level-1_rep-001_gamedata.bk2
201.317	0.066	DOWN	sub-01	ses-003	sub-01_ses-003_task-shinobi_level-1_rep-001_gamedata.bk2
201.367	0.316	C	sub-01	ses-003	sub-01_ses-003_task-shinobi_level-1_rep-001_gamedata.bk2
201.533	0.234	DOWN	sub-01	ses-003	sub-01_ses-003_task-shinobi_level-1_rep-001_gamedata.bk2
201.733	1.15	RIGHT	sub-01	ses-003	sub-01_ses-003_task-shinobi_level-1_rep-001_gamedata.bk2
202.733	0.217	C	sub-01	ses-003	sub-01_ses-003_task-shinobi_level-1_rep-001_gamedata.bk2
202.9	0.367	DOWN	sub-01	ses-003	sub-01_ses-003_task-shinobi_level-1_rep-001_gamedata.bk2
202.933	0.034	LEFT	sub-01	ses-003	sub-01_ses-003_task-shinobi_level-1_rep-001_gamedata.bk2
203.133	0.15	B	sub-01	ses-003	sub-01_ses-003_task-shinobi_level-1_rep-001_gamedata.bk2
203.233	1.017	RIGHT	sub-01	ses-003	sub-01_ses-003_task-shinobi_level-1_rep-001_gamedata.bk2
203.733	0.184	C	sub-01	ses-003	sub-01_ses-003_task-shinobi_level-1_rep-001_gamedata.bk2
203.933	0.517	DOWN	sub-01	ses-003	sub-01_ses-003_task-shinobi_level-1_rep-001_gamedata.bk2
204.083	0.184	B	sub-01	ses-003	sub-01_ses-003_task-shinobi_level-1_rep-001_gamedata.bk2
204.367	0.616	RIGHT	sub-01	ses-003	sub-01_ses-003_task-shinobi_level-1_rep-001_gamedata.bk2
204.967	0.033	DOWN	sub-01	ses-003	sub-01_ses-003_task-shinobi_level-1_rep-001_gamedata.bk2
205	0.267	LEFT	sub-01	ses-003	sub-01_ses-003_task-shinobi_level-1_rep-001_gamedata.bk2
205.067	0.6	DOWN	sub-01	ses-003	sub-01_ses-003_task-shinobi_level-1_rep-001_gamedata.bk2
205.2	0.183	B	sub-01	ses-003	sub-01_ses-003_task-shinobi_level-1_rep-001_gamedata.bk2
205.4	0.25	LEFT	sub-01	ses-003	sub-01_ses-003_task-shinobi_level-1_rep-001_gamedata.bk2
205.683	0.3	RIGHT	sub-01	ses-003	sub-01_ses-003_task-shinobi_level-1_rep-001_gamedata.bk2
205.95	0.417	DOWN	sub-01	ses-003	sub-01_ses-003_task-shinobi_level-1_rep-001_gamedata.bk2
206.333	0.867	RIGHT	sub-01	ses-003	sub-01_ses-003_task-shinobi_level-1_rep-001_gamedata.bk2
206.483	0.034	DOWN	sub-01	ses-003	sub-01_ses-003_task-shinobi_level-1_rep-001_gamedata.bk2
206.6	0.533	C	sub-01	ses-003	sub-01_ses-003_task-shinobi_level-1_rep-001_gamedata.bk2
207.133	0.567	DOWN	sub-01	ses-003	sub-01_ses-003_task-shinobi_level-1_rep-001_gamedata.bk2
207.217	0.166	B	sub-01	ses-003	sub-01_ses-003_task-shinobi_level-1_rep-001_gamedata.bk2
207.417	0.883	RIGHT	sub-01	ses-003	sub-01_ses-003_task-shinobi_level-1_rep-001_gamedata.bk2
207.8	0.083	DOWN	sub-01	ses-003	sub-01_ses-003_task-shinobi_level-1_rep-001_gamedata.bk2
208.3	0.433	DOWN	sub-01	ses-003	sub-01_ses-003_task-shinobi_level-1_rep-001_gamedata.bk2
208.35	0.3	LEFT	sub-01	ses-003	sub-01_ses-003_task-shinobi_level-1_rep-001_gamedata.bk2
208.433	0.184	B	sub-01	ses-003	sub-01_ses-003_task-shinobi_level-1_rep-001_gamedata.bk2
208.717	0.6	RIGHT	sub-01	ses-003	sub-01_ses-003_task-shinobi_level-1_rep-001_gamedata.bk2
208.817	0.316	C	sub-01	ses-003	sub-01_ses-003_task-shinobi_level-1_rep-001_gamedata.bk2
209.267	0.35	DOWN	sub-01	ses-003	sub-01_ses-003_task-shinobi_level-1_rep-001_gamedata.bk2
209.333	0.184	B	sub-01	ses-003	sub-01_ses-003_task-shinobi_level-1_rep-001_gamedata.bk2
209.533	0.784	RIGHT	sub-01	ses-003	sub-01_ses-003_task-shinobi_level-1_rep-001_gamedata.bk2
210.317	0.6	DOWN	sub-01	ses-003	sub-01_ses-003_task-shinobi_level-1_rep-001_gamedata.bk2
210.35	0.317	LEFT	sub-01	ses-003	sub-01_ses-003_task-shinobi_level-1_rep-001_gamedata.bk2
210.517	0.166	B	sub-01	ses-003	sub-01_ses-003_task-shinobi_level-1_rep-001_gamedata.bk2
210.733	0.034	LEFT	sub-01	ses-003	sub-01_ses-003_task-shinobi_level-1_rep-001_gamedata.bk2
210.85	1.7	RIGHT	sub-01	ses-003	sub-01_ses-003_task-shinobi_level-1_rep-001_gamedata.bk2
211	1.05	DOWN	sub-01	ses-003	sub-01_ses-003_task-shinobi_level-1_rep-001_gamedata.bk2
212.017	0.433	C	sub-01	ses-003	sub-01_ses-003_task-shinobi_level-1_rep-001_gamedata.bk2
212.5	0.783	DOWN	sub-01	ses-003	sub-01_ses-003_task-shinobi_level-1_rep-001_gamedata.bk2
212.583	0.167	B	sub-01	ses-003	sub-01_ses-003_task-shinobi_level-1_rep-001_gamedata.bk2
212.767	0.866	RIGHT	sub-01	ses-003	sub-01_ses-003_task-shinobi_level-1_rep-001_gamedata.bk2
213.467	0.183	DOWN	sub-01	ses-003	sub-01_ses-003_task-shinobi_level-1_rep-001_gamedata.bk2
213.65	0.217	LEFT	sub-01	ses-003	sub-01_ses-003_task-shinobi_level-1_rep-001_gamedata.bk2
214.867	0.516	C	sub-01	ses-003	sub-01_ses-003_task-shinobi_level-1_rep-001_gamedata.bk2
214.9	0.133	DOWN	sub-01	ses-003	sub-01_ses-003_task-shinobi_level-1_rep-001_gamedata.bk2
214.9	0.567	LEFT	sub-01	ses-003	sub-01_ses-003_task-shinobi_level-1_rep-001_gamedata.bk2
215.4	0.617	DOWN	sub-01	ses-003	sub-01_ses-003_task-shinobi_level-1_rep-001_gamedata.bk2
215.483	0.4	RIGHT	sub-01	ses-003	sub-01_ses-003_task-shinobi_level-1_rep-001_gamedata.bk2
215.6	0.183	B	sub-01	ses-003	sub-01_ses-003_task-shinobi_level-1_rep-001_gamedata.bk2
215.967	0.916	LEFT	sub-01	ses-003	sub-01_ses-003_task-shinobi_level-1_rep-001_gamedata.bk2
216.85	0.033	UP	sub-01	ses-003	sub-01_ses-003_task-shinobi_level-1_rep-001_gamedata.bk2
216.883	0.384	RIGHT	sub-01	ses-003	sub-01_ses-003_task-shinobi_level-1_rep-001_gamedata.bk2
217.783	0.384	LEFT	sub-01	ses-003	sub-01_ses-003_task-shinobi_level-1_rep-001_gamedata.bk2
218.133	0.667	DOWN	sub-01	ses-003	sub-01_ses-003_task-shinobi_level-1_rep-001_gamedata.bk2
218.267	1.366	RIGHT	sub-01	ses-003	sub-01_ses-003_task-shinobi_level-1_rep-001_gamedata.bk2
218.367	0.183	B	sub-01	ses-003	sub-01_ses-003_task-shinobi_level-1_rep-001_gamedata.bk2
219.083	0.384	C	sub-01	ses-003	sub-01_ses-003_task-shinobi_level-1_rep-001_gamedata.bk2
219.633	0.15	DOWN	sub-01	ses-003	sub-01_ses-003_task-shinobi_level-1_rep-001_gamedata.bk2
219.667	0.083	LEFT	sub-01	ses-003	sub-01_ses-003_task-shinobi_level-1_rep-001_gamedata.bk2
219.783	0.067	RIGHT	sub-01	ses-003	sub-01_ses-003_task-shinobi_level-1_rep-001_gamedata.bk2
219.85	0.1	LEFT	sub-01	ses-003	sub-01_ses-003_task-shinobi_level-1_rep-001_gamedata.bk2
220	1.3	RIGHT	sub-01	ses-003	sub-01_ses-003_task-shinobi_level-1_rep-001_gamedata.bk2
220.367	0.35	C	sub-01	ses-003	sub-01_ses-003_task-shinobi_level-1_rep-001_gamedata.bk2
220.733	0.5	C	sub-01	ses-003	sub-01_ses-003_task-shinobi_level-1_rep-001_gamedata.bk2
221.267	0.716	DOWN	sub-01	ses-003	sub-01_ses-003_task-shinobi_level-1_rep-001_gamedata.bk2
221.35	0.3	B	sub-01	ses-003	sub-01_ses-003_task-shinobi_level-1_rep-001_gamedata.bk2
221.617	1.716	RIGHT	sub-01	ses-003	sub-01_ses-003_task-shinobi_level-1_rep-001_gamedata.bk2
223.017	0.65	C	sub-01	ses-003	sub-01_ses-003_task-shinobi_level-1_rep-001_gamedata.bk2
223.333	0.517	UP	sub-01	ses-003	sub-01_ses-003_task-shinobi_level-1_rep-001_gamedata.bk2
223.467	0.133	RIGHT	sub-01	ses-003	sub-01_ses-003_task-shinobi_level-1_rep-001_gamedata.bk2
223.717	0.083	LEFT	sub-01	ses-003	sub-01_ses-003_task-shinobi_level-1_rep-001_gamedata.bk2
223.75	0.317	C	sub-01	ses-003	sub-01_ses-003_task-shinobi_level-1_rep-001_gamedata.bk2
223.833	0.234	RIGHT	sub-01	ses-003	sub-01_ses-003_task-shinobi_level-1_rep-001_gamedata.bk2
223.983	0.084	UP	sub-01	ses-003	sub-01_ses-003_task-shinobi_level-1_rep-001_gamedata.bk2
0	0.033	UP	sub-01	ses-003	sub-01_ses-003_task-shinobi_level-1_rep-002_gamedata.bk2
1.85	12.767	RIGHT	sub-01	ses-003	sub-01_ses-003_task-shinobi_level-1_rep-002_gamedata.bk2
3.733	0.367	C	sub-01	ses-003	sub-01_ses-003_task-shinobi_level-1_rep-002_gamedata.bk2
4.117	0.3	DOWN	sub-01	ses-003	sub-01_ses-003_task-shinobi_level-1_rep-002_gamedata.bk2
4.2	0.167	B	sub-01	ses-003	sub-01_ses-003_task-shinobi_level-1_rep-002_gamedata.bk2
6.783	0.15	C	sub-01	ses-003	sub-01_ses-003_task-shinobi_level-1_rep-002_gamedata.bk2
6.983	2.034	DOWN	sub-01	ses-003	sub-01_ses-003_task-shinobi_level-1_rep-002_gamedata.bk2
7.067	0.183	B	sub-01	ses-003	sub-01_ses-003_task-shinobi_level-1_rep-002_gamedata.bk2
7.433	0.117	B	sub-01	ses-003	sub-01_ses-003_task-shinobi_level-1_rep-002_gamedata.bk2
7.617	0.166	B	sub-01	ses-003	sub-01_ses-003_task-shinobi_level-1_rep-002_gamedata.bk2
7.817	0.166	B	sub-01	ses-003	sub-01_ses-003_task-shinobi_level-1_rep-002_gamedata.bk2
8.4	0.15	B	sub-01	ses-003	sub-01_ses-003_task-shinobi_level-1_rep-002_gamedata.bk2
9.35	0.35	C	sub-01	ses-003	sub-01_ses-003_task-shinobi_level-1_rep-002_gamedata.bk2
9.717	0.433	DOWN	sub-01	ses-003	sub-01_ses-003_task-shinobi_level-1_rep-002_gamedata.bk2
9.833	0.134	B	sub-01	ses-003	sub-01_ses-003_task-shinobi_level-1_rep-002_gamedata.bk2
10.533	0.317	DOWN	sub-01	ses-003	sub-01_ses-003_task-shinobi_level-1_rep-002_gamedata.bk2
10.567	0.15	B	sub-01	ses-003	sub-01_ses-003_task-shinobi_level-1_rep-002_gamedata.bk2
13.2	0.15	C	sub-01	ses-003	sub-01_ses-003_task-shinobi_level-1_rep-002_gamedata.bk2
13.4	1.133	DOWN	sub-01	ses-003	sub-01_ses-003_task-shinobi_level-1_rep-002_gamedata.bk2
13.467	0.216	B	sub-01	ses-003	sub-01_ses-003_task-shinobi_level-1_rep-002_gamedata.bk2
14.233	0.134	C	sub-01	ses-003	sub-01_ses-003_task-shinobi_level-1_rep-002_gamedata.bk2
14.45	0.167	C	sub-01	ses-003	sub-01_ses-003_task-shinobi_level-1_rep-002_gamedata.bk2
14.617	0.133	UP	sub-01	ses-003	sub-01_ses-003_task-shinobi_level-1_rep-002_gamedata.bk2
14.7	0.6	RIGHT	sub-01	ses-003	sub-01_ses-003_task-shinobi_level-1_rep-002_gamedata.bk2
14.817	0.15	B	sub-01	ses-003	sub-01_ses-003_task-shinobi_level-1_rep-002_gamedata.bk2
14.883	2.234	DOWN	sub-01	ses-003	sub-01_ses-003_task-shinobi_level-1_rep-002_gamedata.bk2
15.283	0.167	B	sub-01	ses-003	sub-01_ses-003_task-shinobi_level-1_rep-002_gamedata.bk2
15.567	0.116	B	sub-01	ses-003	sub-01_ses-003_task-shinobi_level-1_rep-002_gamedata.bk2
15.583	2.067	RIGHT	sub-01	ses-003	sub-01_ses-003_task-shinobi_level-1_rep-002_gamedata.bk2
15.767	0.133	B	sub-01	ses-003	sub-01_ses-003_task-shinobi_level-1_rep-002_gamedata.bk2
15.933	0.15	B	sub-01	ses-003	sub-01_ses-003_task-shinobi_level-1_rep-002_gamedata.bk2
16.283	0.117	B	sub-01	ses-003	sub-01_ses-003_task-shinobi_level-1_rep-002_gamedata.bk2
17.15	0.433	C	sub-01	ses-003	sub-01_ses-003_task-shinobi_level-1_rep-002_gamedata.bk2
17.683	0.05	LEFT	sub-01	ses-003	sub-01_ses-003_task-shinobi_level-1_rep-002_gamedata.bk2
17.683	1.367	DOWN	sub-01	ses-003	sub-01_ses-003_task-shinobi_level-1_rep-002_gamedata.bk2
17.75	0.633	RIGHT	sub-01	ses-003	sub-01_ses-003_task-shinobi_level-1_rep-002_gamedata.bk2
17.767	0.166	B	sub-01	ses-003	sub-01_ses-003_task-shinobi_level-1_rep-002_gamedata.bk2
18.383	0.617	LEFT	sub-01	ses-003	sub-01_ses-003_task-shinobi_level-1_rep-002_gamedata.bk2
18.567	0.15	B	sub-01	ses-003	sub-01_ses-003_task-shinobi_level-1_rep-002_gamedata.bk2
19.05	2.117	RIGHT	sub-01	ses-003	sub-01_ses-003_task-shinobi_level-1_rep-002_gamedata.bk2
20.633	0.45	C	sub-01	ses-003	sub-01_ses-003_task-shinobi_level-1_rep-002_gamedata.bk2
[truncated: 478,756 more rows]
