# Supplementary material for: Open design of a reproducible videogame controller for MRI and MEG
Source: PLoS One. 2023 Nov 1;18(11):e0290158. doi: 10.1371/journal.pone.0290158 (PMC10619825; doi:10.1371/journal.pone.0290158)
Supplement: S3 Dataset — (CSV) [file pone.0290158.s004.csv]

	FD	dataset	subject	session	run	n_slices
0	0.0971359077149895	friends	sub-01	ses-011	desc-confounds	455
1	0.0941466	friends	sub-01	ses-011	desc-confounds	464
2	0.0958702	friends	sub-01	ses-011	desc-confounds	454
3	0.087381	friends	sub-01	ses-011	desc-confounds	450
4	0.0936033999999999	friends	sub-01	ses-011	desc-confounds	454
5	0.0843451999999999	friends	sub-01	ses-011	desc-confounds	450
6	0.09063685	friends	sub-01	ses-011	desc-confounds	455
7	0.08142167	friends	sub-01	ses-011	desc-confounds	464
8	0.106137972	friends	sub-01	ses-029	desc-confounds	441
9	0.10716477499999999	friends	sub-01	ses-029	desc-confounds	483
10	0.10715974999999986	friends	sub-01	ses-029	desc-confounds	449
11	0.0989961	friends	sub-01	ses-029	desc-confounds	503
12	0.12231297499999999	friends	sub-01	ses-029	desc-confounds	449
13	0.1162833499999999	friends	sub-01	ses-029	desc-confounds	503
14	0.0899443362999999	friends	sub-01	ses-029	desc-confounds	441
15	0.12169484999999991	friends	sub-01	ses-029	desc-confounds	483
16	0.0813348	friends	sub-01	ses-023	desc-confounds	458
17	0.13492976	friends	sub-01	ses-023	desc-confounds	474
18	0.12183220000000006	friends	sub-01	ses-023	desc-confounds	473
19	0.10472654	friends	sub-01	ses-023	desc-confounds	458
20	0.05614255	friends	sub-01	ses-002	desc-confounds	468
21	0.046267175	friends	sub-01	ses-002	desc-confounds	503
22	0.05620155999999995	friends	sub-01	ses-002	desc-confounds	503
23	0.0871764999999999	friends	sub-01	ses-002	desc-confounds	468
24	0.0540484799999999	friends	sub-01	ses-008	desc-confounds	497
25	0.0797595999999999	friends	sub-01	ses-008	desc-confounds	460
26	0.0371766566	friends	sub-01	ses-008	desc-confounds	460
27	0.0727613574999999	friends	sub-01	ses-008	desc-confounds	497
28	0.1234599999999997	friends	sub-01	ses-030	desc-confounds	448
29	0.11997579999999995	friends	sub-01	ses-030	desc-confounds	447
30	0.1267184999999998	friends	sub-01	ses-030	desc-confounds	466
31	0.10601277499999984	friends	sub-01	ses-030	desc-confounds	447
32	0.124493	friends	sub-01	ses-030	desc-confounds	466
33	0.0720955162999999	friends	sub-01	ses-030	desc-confounds	448
34	0.08616755	friends	sub-01	ses-005	desc-confounds	496
35	0.13638012499999996	friends	sub-01	ses-005	desc-confounds	477
36	0.09792371725	friends	sub-01	ses-005	desc-confounds	477
37	0.086494	friends	sub-01	ses-005	desc-confounds	496
38	0.0953224	friends	sub-01	ses-024	desc-confounds	468
39	0.0938569999999999	friends	sub-01	ses-024	desc-confounds	454
40	0.1127399	friends	sub-01	ses-024	desc-confounds	458
41	0.0978235	friends	sub-01	ses-024	desc-confounds	458
42	0.0957922649999999	friends	sub-01	ses-024	desc-confounds	453
43	0.1131082	friends	sub-01	ses-024	desc-confounds	468
44	0.1098365	friends	sub-01	ses-016	desc-confounds	478
45	0.0936409499999999	friends	sub-01	ses-016	desc-confounds	489
46	0.08910337500000001	friends	sub-01	ses-016	desc-confounds	489
47	0.0987593999999999	friends	sub-01	ses-016	desc-confounds	478
48	0.1026587062251579	friends	sub-01	ses-012	desc-confounds	500
49	0.1100312	friends	sub-01	ses-012	desc-confounds	496
50	0.07343874	friends	sub-01	ses-012	desc-confounds	496
51	0.0646189099999999	friends	sub-01	ses-012	desc-confounds	500
52	0.11732475	friends	sub-01	ses-018	desc-confounds	469
53	0.1152785	friends	sub-01	ses-018	desc-confounds	456
54	0.11219806	friends	sub-01	ses-018	desc-confounds	456
55	0.10553354999999995	friends	sub-01	ses-018	desc-confounds	469
56	0.0982577	friends	sub-01	ses-020	desc-confounds	484
57	0.1359143	friends	sub-01	ses-020	desc-confounds	470
58	0.10952850750000005	friends	sub-01	ses-020	desc-confounds	473
59	0.1434084999999999	friends	sub-01	ses-020	desc-confounds	473
60	0.0971959	friends	sub-01	ses-020	desc-confounds	470
61	0.1222856699999999	friends	sub-01	ses-020	desc-confounds	484
62	0.0474331528	friends	sub-01	ses-001	desc-confounds	482
63	0.0396673189	friends	sub-01	ses-001	desc-confounds	472
64	0.051594505	friends	sub-01	ses-001	desc-confounds	482
65	0.07116171	friends	sub-01	ses-001	desc-confounds	472
66	0.099271125	friends	sub-01	ses-033	desc-confounds	447
67	0.11436905	friends	sub-01	ses-033	desc-confounds	447
68	0.10654499999999985	friends	sub-01	ses-034	desc-confounds	459
69	0.1200853	friends	sub-01	ses-034	desc-confounds	448
70	0.1058431000000001	friends	sub-01	ses-034	desc-confounds	448
71	0.10062154999999995	friends	sub-01	ses-034	desc-confounds	459
72	0.04269347597	friends	sub-01	ses-006	desc-confounds	468
73	0.0428081465	friends	sub-01	ses-006	desc-confounds	472
74	0.046849335000000006	friends	sub-01	ses-006	desc-confounds	491
75	0.06822780299999995	friends	sub-01	ses-006	desc-confounds	471
76	0.085720775	friends	sub-01	ses-006	desc-confounds	491
77	0.061088	friends	sub-01	ses-006	desc-confounds	468
78	0.1158060000000001	friends	sub-01	ses-027	desc-confounds	454
79	0.0910662189999999	friends	sub-01	ses-027	desc-confounds	468
80	0.13499679999999992	friends	sub-01	ses-027	desc-confounds	479
81	0.1332636	friends	sub-01	ses-027	desc-confounds	478
82	0.1243344999999999	friends	sub-01	ses-027	desc-confounds	470
83	0.11346505000000001	friends	sub-01	ses-027	desc-confounds	479
84	0.1399018000000002	friends	sub-01	ses-027	desc-confounds	478
85	0.1017299999999997	friends	sub-01	ses-027	desc-confounds	470
86	0.1165906000000001	friends	sub-01	ses-027	desc-confounds	454
87	0.1171605000000002	friends	sub-01	ses-027	desc-confounds	468
88	0.1358564999999999	friends	sub-01	ses-015	desc-confounds	466
89	0.1307884999999999	friends	sub-01	ses-015	desc-confounds	474
90	0.1647277	friends	sub-01	ses-015	desc-confounds	474
91	0.1315034999999998	friends	sub-01	ses-015	desc-confounds	466
92	0.0992638	friends	sub-01	ses-025	desc-confounds	468
93	0.1063381099999999	friends	sub-01	ses-025	desc-confounds	464
94	0.10721875249999996	friends	sub-01	ses-025	desc-confounds	469
95	0.10786684999999996	friends	sub-01	ses-025	desc-confounds	469
96	0.0775583449999999	friends	sub-01	ses-025	desc-confounds	464
97	0.095069	friends	sub-01	ses-025	desc-confounds	468
98	0.0842183749999999	friends	sub-01	ses-017	desc-confounds	453
99	0.0732018	friends	sub-01	ses-017	desc-confounds	460
100	0.10731178	friends	sub-01	ses-017	desc-confounds	449
101	0.07582873	friends	sub-01	ses-017	desc-confounds	478
102	0.10017127	friends	sub-01	ses-017	desc-confounds	470
103	0.0928803899999999	friends	sub-01	ses-017	desc-confounds	470
104	0.1016760499999999	friends	sub-01	ses-017	desc-confounds	478
105	0.11652200000000006	friends	sub-01	ses-017	desc-confounds	449
106	0.0684332	friends	sub-01	ses-017	desc-confounds	460
107	0.11367491	friends	sub-01	ses-017	desc-confounds	453
108	0.052580305	friends	sub-01	ses-004	desc-confounds	468
109	0.07483607799999994	friends	sub-01	ses-004	desc-confounds	493
110	0.0565386799999999	friends	sub-01	ses-004	desc-confounds	476
111	0.0468539942999999	friends	sub-01	ses-004	desc-confounds	476
112	0.0503788711999999	friends	sub-01	ses-004	desc-confounds	468
113	0.09092071949999994	friends	sub-01	ses-004	desc-confounds	493
114	0.04844823	friends	sub-01	ses-009	desc-confounds	460
115	0.0638625	friends	sub-01	ses-009	desc-confounds	474
116	0.07675783499999994	friends	sub-01	ses-009	desc-confounds	477
117	0.041190489999999996	friends	sub-01	ses-009	desc-confounds	477
118	0.06259837	friends	sub-01	ses-009	desc-confounds	474
119	0.05136816	friends	sub-01	ses-009	desc-confounds	460
120	0.0836222399999999	friends	sub-01	ses-003	desc-confounds	592
121	0.07735049	friends	sub-01	ses-003	desc-confounds	488
122	0.0496275499999999	friends	sub-01	ses-003	desc-confounds	488
123	0.0807845	friends	sub-01	ses-003	desc-confounds	592
124	0.143709	friends	sub-01	ses-031	desc-confounds	487
125	0.111003	friends	sub-01	ses-031	desc-confounds	478
126	0.1420674999999999	friends	sub-01	ses-031	desc-confounds	444
127	0.090732156	friends	sub-01	ses-031	desc-confounds	444
128	0.1216299999999998	friends	sub-01	ses-031	desc-confounds	478
129	0.13946850000000005	friends	sub-01	ses-031	desc-confounds	487
130	0.10313267499999995	friends	sub-01	ses-010	desc-confounds	477
131	0.090781915	friends	sub-01	ses-010	desc-confounds	462
132	0.07084614850000001	friends	sub-01	ses-010	desc-confounds	515
133	0.0743455925	friends	sub-01	ses-010	desc-confounds	515
134	0.14029709999999995	friends	sub-01	ses-010	desc-confounds	477
135	0.1065995	friends	sub-01	ses-010	desc-confounds	462
136	0.08908932999999994	friends	sub-01	ses-022	desc-confounds	451
137	0.1105349999999999	friends	sub-01	ses-022	desc-confounds	464
138	0.105050065	friends	sub-01	ses-022	desc-confounds	456
139	0.10726680000000005	friends	sub-01	ses-022	desc-confounds	457
140	0.1237279999999999	friends	sub-01	ses-022	desc-confounds	464
141	0.1096987639999999	friends	sub-01	ses-022	desc-confounds	451
142	0.10959864999999999	friends	sub-01	ses-028	desc-confounds	497
143	0.1339675	friends	sub-01	ses-028	desc-confounds	471
144	0.0779337799999999	friends	sub-01	ses-028	desc-confounds	445
145	0.12470567499999999	friends	sub-01	ses-028	desc-confounds	465
146	0.1056284999999999	friends	sub-01	ses-028	desc-confounds	453
147	0.11320150000000001	friends	sub-01	ses-028	desc-confounds	453
148	0.09714543500000006	friends	sub-01	ses-028	desc-confounds	465
149	0.1243403835	friends	sub-01	ses-028	desc-confounds	471
150	0.1143072499999998	friends	sub-01	ses-028	desc-confounds	497
151	0.12275684999999995	friends	sub-01	ses-028	desc-confounds	445
152	0.130992	friends	sub-01	ses-026	desc-confounds	460
153	0.11087047499999995	friends	sub-01	ses-026	desc-confounds	463
154	0.13799675	friends	sub-01	ses-026	desc-confounds	463
155	0.1262516	friends	sub-01	ses-026	desc-confounds	460
156	0.09128791	friends	sub-01	ses-014	desc-confounds	488
157	0.0992698999999999	friends	sub-01	ses-014	desc-confounds	488
158	0.0827011539999999	friends	sub-01	ses-014	desc-confounds	488
159	0.1196101000000001	friends	sub-01	ses-014	desc-confounds	488
160	0.0929013999999999	friends	sub-01	ses-014	desc-confounds	488
161	0.1106389999999999	friends	sub-01	ses-014	desc-confounds	488
162	0.12911700000000015	friends	sub-01	ses-035	desc-confounds	505
163	0.1213310000000001	friends	sub-01	ses-035	desc-confounds	504
164	0.1100799999999999	friends	sub-01	ses-035	desc-confounds	504
165	0.1316265	friends	sub-01	ses-035	desc-confounds	504
166	0.07361939894999994	friends	sub-01	ses-007	desc-confounds	477
167	0.08602454999999995	friends	sub-01	ses-007	desc-confounds	483
168	0.0707817	friends	sub-01	ses-007	desc-confounds	483
169	0.04684651749999995	friends	sub-01	ses-007	desc-confounds	483
170	0.04609546	friends	sub-01	ses-007	desc-confounds	483
171	0.07320049499999995	friends	sub-01	ses-007	desc-confounds	477
172	0.1430723499999997	friends	sub-01	ses-032	desc-confounds	450
173	0.13819124999999988	friends	sub-01	ses-032	desc-confounds	437
174	0.1404385	friends	sub-01	ses-032	desc-confounds	437
175	0.1310349999999999	friends	sub-01	ses-032	desc-confounds	450
176	0.10345987499999995	friends	sub-01	ses-019	desc-confounds	475
177	0.11590050499999996	friends	sub-01	ses-019	desc-confounds	491
178	0.09193868	friends	sub-01	ses-019	desc-confounds	454
179	0.09142596	friends	sub-01	ses-019	desc-confounds	454
180	0.08363982	friends	sub-01	ses-019	desc-confounds	491
181	0.11205649999999995	friends	sub-01	ses-019	desc-confounds	475
182	0.0996522999999999	friends	sub-01	ses-013	desc-confounds	452
183	0.05245817	friends	sub-01	ses-013	desc-confounds	479
184	0.1461311	friends	sub-01	ses-013	desc-confounds	458
185	0.07656187499999989	friends	sub-01	ses-013	desc-confounds	479
186	0.1321269999999999	friends	sub-01	ses-013	desc-confounds	458
187	0.08201095	friends	sub-01	ses-013	desc-confounds	452
188	0.0816842	friends	sub-01	ses-021	desc-confounds	460
189	0.10145559499999995	friends	sub-01	ses-021	desc-confounds	467
190	0.11075	friends	sub-01	ses-021	desc-confounds	493
191	0.1058372499999999	friends	sub-01	ses-021	desc-confounds	467
192	0.10220149999999995	friends	sub-01	ses-021	desc-confounds	493
193	0.0911862999999999	friends	sub-01	ses-021	desc-confounds	460
194	0.15180519999999995	friends	sub-06	ses-015	desc-confounds	451
195	0.1739042499999999	friends	sub-06	ses-015	desc-confounds	460
196	0.12844893999999996	friends	sub-06	ses-015	desc-confounds	493
197	0.15106295999999997	friends	sub-06	ses-015	desc-confounds	493
198	0.13272303087089984	friends	sub-06	ses-015	desc-confounds	451
199	0.05740455	friends	sub-06	ses-015	desc-confounds	460
200	0.194369585	friends	sub-06	ses-027	desc-confounds	505
201	0.1814152999999999	friends	sub-06	ses-027	desc-confounds	504
202	0.09850903	friends	sub-06	ses-027	desc-confounds	504
203	0.20048635	friends	sub-06	ses-027	desc-confounds	504
204	0.1510296009999999	friends	sub-06	ses-006	desc-confounds	477
205	0.1902809500000001	friends	sub-06	ses-006	desc-confounds	464
206	0.1668549	friends	sub-06	ses-006	desc-confounds	454
207	0.10363309	friends	sub-06	ses-006	desc-confounds	450
208	0.11294017499999995	friends	sub-06	ses-006	desc-confounds	515
209	0.1717998399999998	friends	sub-06	ses-006	desc-confounds	454
210	0.186117599	friends	sub-06	ses-006	desc-confounds	450
211	0.1719786999999996	friends	sub-06	ses-006	desc-confounds	464
212	0.15862156605	friends	sub-06	ses-006	desc-confounds	477
213	0.12304385	friends	sub-06	ses-001	desc-confounds	488
214	0.16947494999999996	friends	sub-06	ses-001	desc-confounds	503
215	0.1746051799999999	friends	sub-06	ses-001	desc-confounds	482
216	0.126847625	friends	sub-06	ses-001	desc-confounds	468
217	0.088780545	friends	sub-06	ses-001	desc-confounds	472
218	0.1441142	friends	sub-06	ses-001	desc-confounds	468
219	0.18465255	friends	sub-06	ses-001	desc-confounds	482
220	0.09884774	friends	sub-06	ses-001	desc-confounds	472
221	0.11767375	friends	sub-06	ses-001	desc-confounds	488
222	0.19190615	friends	sub-06	ses-001	desc-confounds	503
223	0.1642075999999998	friends	sub-06	ses-020	desc-confounds	460
224	0.1044902158431	friends	sub-06	ses-020	desc-confounds	468
225	0.11238506	friends	sub-06	ses-020	desc-confounds	470
226	0.1326272199999999	friends	sub-06	ses-020	desc-confounds	454
227	0.1767046499999999	friends	sub-06	ses-020	desc-confounds	464
228	0.18410939999999998	friends	sub-06	ses-020	desc-confounds	463
229	0.1196436049999998	friends	sub-06	ses-020	desc-confounds	454
230	0.1914200375	friends	sub-06	ses-020	desc-confounds	463
231	0.14481065	friends	sub-06	ses-020	desc-confounds	464
232	0.103314682	friends	sub-06	ses-020	desc-confounds	470
233	0.0973243499999999	friends	sub-06	ses-020	desc-confounds	468
234	0.18404104	friends	sub-06	ses-020	desc-confounds	460
235	0.11696917	friends	sub-06	ses-018	desc-confounds	458
236	0.1738165700000001	friends	sub-06	ses-018	desc-confounds	458
237	0.1848692	friends	sub-06	ses-018	desc-confounds	458
238	0.198668617	friends	sub-06	ses-018	desc-confounds	458
239	0.1605003999999999	friends	sub-06	ses-012	desc-confounds	453
240	0.14692351999999995	friends	sub-06	ses-012	desc-confounds	469
241	0.1549728	friends	sub-06	ses-012	desc-confounds	456
242	0.12830115	friends	sub-06	ses-012	desc-confounds	456
243	0.14067061299999994	friends	sub-06	ses-012	desc-confounds	453
244	0.13908040000000005	friends	sub-06	ses-012	desc-confounds	469
245	0.1421195999999999	friends	sub-06	ses-016	desc-confounds	464
246	0.06730039999999995	friends	sub-06	ses-016	desc-confounds	457
247	0.12968214999999994	friends	sub-06	ses-016	desc-confounds	473
248	0.150062	friends	sub-06	ses-016	desc-confounds	474
249	0.0694717	friends	sub-06	ses-016	desc-confounds	456
250	0.14052348	friends	sub-06	ses-016	desc-confounds	464
251	0.1006609499999999	friends	sub-06	ses-024	desc-confounds	448
252	0.1516197619999999	friends	sub-06	ses-024	desc-confounds	444
253	0.1662603	friends	sub-06	ses-024	desc-confounds	466
254	0.15118821329999999	friends	sub-06	ses-024	desc-confounds	447
255	0.14795122499999996	friends	sub-06	ses-024	desc-confounds	487
256	0.1706334	friends	sub-06	ses-024	desc-confounds	466
257	0.1608904374999999	friends	sub-06	ses-024	desc-confounds	487
258	0.10455828	friends	sub-06	ses-024	desc-confounds	447
259	0.1536590110019799	friends	sub-06	ses-024	desc-confounds	448
260	0.1636265	friends	sub-06	ses-024	desc-confounds	444
261	0.1848244999999998	friends	sub-06	ses-005	desc-confounds	462
262	0.1984504499999998	friends	sub-06	ses-005	desc-confounds	460
263	0.16559914999999995	friends	sub-06	ses-005	desc-confounds	477
264	0.2060145	friends	sub-06	ses-005	desc-confounds	474
265	0.2302505	friends	sub-06	ses-005	desc-confounds	460
266	0.16348192499999994	friends	sub-06	ses-005	desc-confounds	515
267	0.1998261	friends	sub-06	ses-005	desc-confounds	460
268	0.17723285	friends	sub-06	ses-005	desc-confounds	474
269	0.19446825	friends	sub-06	ses-005	desc-confounds	477
270	0.1769864999999999	friends	sub-06	ses-005	desc-confounds	460
271	0.1703893999999998	friends	sub-06	ses-005	desc-confounds	462
272	0.1195918	friends	sub-06	ses-008	desc-confounds	488
273	0.1270420099833099	friends	sub-06	ses-008	desc-confounds	488
274	0.10009509	friends	sub-06	ses-008	desc-confounds	488
275	0.0636329999999999	friends	sub-06	ses-008	desc-confounds	488
276	0.08369144	friends	sub-06	ses-002	desc-confounds	592
277	0.15581325	friends	sub-06	ses-002	desc-confounds	476
278	0.1260733999999999	friends	sub-06	ses-002	desc-confounds	468
279	0.14812084999999994	friends	sub-06	ses-002	desc-confounds	493
280	0.1166802799999999	friends	sub-06	ses-002	desc-confounds	468
281	0.138444555	friends	sub-06	ses-002	desc-confounds	493
282	0.1715591	friends	sub-06	ses-002	desc-confounds	592
283	0.10111657542257	friends	sub-06	ses-002	desc-confounds	476
284	0.13057140499999995	friends	sub-06	ses-023	desc-confounds	503
285	0.129864286	friends	sub-06	ses-023	desc-confounds	465
286	0.17634042752844697	friends	sub-06	ses-023	desc-confounds	449
287	0.12098903499999995	friends	sub-06	ses-023	desc-confounds	497
288	0.1877759	friends	sub-06	ses-023	desc-confounds	483
289	0.09440416249999994	friends	sub-06	ses-023	desc-confounds	441
290	0.15843762499999994	friends	sub-06	ses-023	desc-confounds	497
291	0.13481889749999998	friends	sub-06	ses-023	desc-confounds	483
292	0.12234980999999995	friends	sub-06	ses-023	desc-confounds	441
293	0.11924681999999995	friends	sub-06	ses-023	desc-confounds	503
294	0.1056744825	friends	sub-06	ses-023	desc-confounds	465
295	0.1489226649999999	friends	sub-06	ses-023	desc-confounds	449
296	0.1488838000000001	friends	sub-06	ses-011	desc-confounds	470
297	0.14627240249999995	friends	sub-06	ses-011	desc-confounds	449
298	0.22120332500000006	friends	sub-06	ses-011	desc-confounds	449
299	0.16506695	friends	sub-06	ses-011	desc-confounds	470
300	0.1079353	friends	sub-06	ses-021	desc-confounds	478
301	0.1371676124999999	friends	sub-06	ses-021	desc-confounds	479
302	0.13844764999999987	friends	sub-06	ses-021	desc-confounds	453
303	0.12858869	friends	sub-06	ses-021	desc-confounds	445
304	0.146974	friends	sub-06	ses-021	desc-confounds	468
305	0.100484415	friends	sub-06	ses-021	desc-confounds	468
306	0.1222910499999999	friends	sub-06	ses-021	desc-confounds	445
307	0.10713764	friends	sub-06	ses-021	desc-confounds	478
308	0.14372414999999994	friends	sub-06	ses-021	desc-confounds	479
309	0.176764375	friends	sub-06	ses-021	desc-confounds	453
310	0.18055865679431504	friends	sub-06	ses-013	desc-confounds	475
311	0.12267856999999996	friends	sub-06	ses-013	desc-confounds	473
312	0.123394425	friends	sub-06	ses-013	desc-confounds	491
313	0.1708839659999999	friends	sub-06	ses-013	desc-confounds	454
314	0.137501	friends	sub-06	ses-013	desc-confounds	454
315	0.161379125	friends	sub-06	ses-013	desc-confounds	491
316	0.15780919399999996	friends	sub-06	ses-013	desc-confounds	475
317	0.18618188999999985	friends	sub-06	ses-013	desc-confounds	473
318	0.13187124999999994	friends	sub-06	ses-019	desc-confounds	469
319	0.1001852	friends	sub-06	ses-019	desc-confounds	468
320	0.1541133700000001	friends	sub-06	ses-019	desc-confounds	454
321	0.19066025	friends	sub-06	ses-019	desc-confounds	453
322	0.17471731231677	friends	sub-06	ses-019	desc-confounds	469
323	0.1328410479999999	friends	sub-06	ses-019	desc-confounds	468
324	0.09653872127452	friends	sub-06	ses-007	desc-confounds	496
325	0.1411496949999999	friends	sub-06	ses-007	desc-confounds	455
326	0.1334833499999999	friends	sub-06	ses-007	desc-confounds	452
327	0.1409211499999997	friends	sub-06	ses-007	desc-confounds	458
328	0.07968009250314395	friends	sub-06	ses-007	desc-confounds	479
329	0.1254334499999999	friends	sub-06	ses-007	desc-confounds	500
330	0.135339806	friends	sub-06	ses-007	desc-confounds	458
331	0.12044749999999996	friends	sub-06	ses-007	desc-confounds	479
332	0.1383688600000001	friends	sub-06	ses-007	desc-confounds	500
333	0.08194423749999996	friends	sub-06	ses-007	desc-confounds	455
334	0.143907903	friends	sub-06	ses-007	desc-confounds	496
335	0.1071592899999999	friends	sub-06	ses-007	desc-confounds	452
336	0.14931339999999993	friends	sub-06	ses-014	desc-confounds	467
337	0.0835374499999999	friends	sub-06	ses-014	desc-confounds	484
338	0.12443135	friends	sub-06	ses-014	desc-confounds	470
339	0.1622429999999999	friends	sub-06	ses-014	desc-confounds	470
340	0.1188403104082999	friends	sub-06	ses-014	desc-confounds	484
341	0.117166725	friends	sub-06	ses-014	desc-confounds	467
342	0.10667664499999996	friends	sub-06	ses-026	desc-confounds	447
343	0.19122531999999987	friends	sub-06	ses-026	desc-confounds	459
344	0.1548309249999999	friends	sub-06	ses-026	desc-confounds	448
345	0.128389	friends	sub-06	ses-026	desc-confounds	448
346	0.1552815922499998	friends	sub-06	ses-026	desc-confounds	459
347	0.15530129999999995	friends	sub-06	ses-026	desc-confounds	447
348	0.137683279037573	friends	sub-06	ses-022	desc-confounds	471
349	0.1677015239986899	friends	sub-06	ses-022	desc-confounds	471
350	0.1681029999999999	friends	sub-06	ses-010	desc-confounds	478
351	0.169844	friends	sub-06	ses-010	desc-confounds	460
352	0.1511533999999999	friends	sub-06	ses-010	desc-confounds	478
353	0.10354595999999995	friends	sub-06	ses-010	desc-confounds	489
354	0.1550994	friends	sub-06	ses-010	desc-confounds	478
355	0.15061879099999992	friends	sub-06	ses-010	desc-confounds	489
356	0.089458588	friends	sub-06	ses-010	desc-confounds	478
357	0.1676172	friends	sub-06	ses-010	desc-confounds	460
358	0.11123447499999994	friends	sub-06	ses-003	desc-confounds	491
359	0.14249997499999995	friends	sub-06	ses-003	desc-confounds	471
360	0.1213014280936	friends	sub-06	ses-003	desc-confounds	496
361	0.1723774999999999	friends	sub-06	ses-003	desc-confounds	468
362	0.15914604	friends	sub-06	ses-003	desc-confounds	477
363	0.10872744304999996	friends	sub-06	ses-003	desc-confounds	477
364	0.10558378	friends	sub-06	ses-003	desc-confounds	468
365	0.11655283524999996	friends	sub-06	ses-003	desc-confounds	491
366	0.0774219018580039	friends	sub-06	ses-003	desc-confounds	496
367	0.14635670249999994	friends	sub-06	ses-003	desc-confounds	471
368	0.143157649	friends	sub-06	ses-009	desc-confounds	488
369	0.1697347999999997	friends	sub-06	ses-009	desc-confounds	466
370	0.1803809350000004	friends	sub-06	ses-009	desc-confounds	474
371	0.1519762999999999	friends	sub-06	ses-009	desc-confounds	474
372	0.1273645214999999	friends	sub-06	ses-009	desc-confounds	488
373	0.2031175	friends	sub-06	ses-009	desc-confounds	466
374	0.1945587335	friends	sub-06	ses-004	desc-confounds	483
375	0.17460447499999984	friends	sub-06	ses-004	desc-confounds	497
376	0.15432199999999996	friends	sub-06	ses-004	desc-confounds	477
377	0.1849154584999999	friends	sub-06	ses-004	desc-confounds	483
378	0.155923625	friends	sub-06	ses-004	desc-confounds	483
379	0.13836455444333506	friends	sub-06	ses-004	desc-confounds	477
380	0.15287257999999995	friends	sub-06	ses-004	desc-confounds	483
381	0.15314725	friends	sub-06	ses-004	desc-confounds	497
382	0.13715452499999992	friends	sub-06	ses-025	desc-confounds	437
383	0.0844834669999999	friends	sub-06	ses-025	desc-confounds	478
384	0.1181997	friends	sub-06	ses-025	desc-confounds	450
385	0.116398346	friends	sub-06	ses-025	desc-confounds	450
386	0.16163919999999993	friends	sub-06	ses-025	desc-confounds	437
387	0.1235984	friends	sub-06	ses-025	desc-confounds	478
388	0.2055063500000001	friends	sub-02	ses-032	desc-confounds	450
389	0.17458415796836504	friends	sub-02	ses-032	desc-confounds	487
390	0.1799367449999999	friends	sub-02	ses-032	desc-confounds	478
391	0.1953578	friends	sub-02	ses-032	desc-confounds	478
392	0.2026607	friends	sub-02	ses-032	desc-confounds	450
393	0.19343285	friends	sub-02	ses-032	desc-confounds	487
394	0.1838449	friends	sub-02	ses-021	desc-confounds	456
395	0.11570235099999995	friends	sub-02	ses-021	desc-confounds	457
396	0.10337974	friends	sub-02	ses-019	desc-confounds	467
397	0.1620187	friends	sub-02	ses-019	desc-confounds	484
398	0.14642451853721	friends	sub-02	ses-019	desc-confounds	470
399	0.15994200439247	friends	sub-02	ses-019	desc-confounds	470
400	0.14287953	friends	sub-02	ses-019	desc-confounds	484
401	0.1509435130059325	friends	sub-02	ses-019	desc-confounds	467
402	0.1201831149999999	friends	sub-02	ses-013	desc-confounds	488
403	0.16504712499999996	friends	sub-02	ses-013	desc-confounds	479
404	0.171576	friends	sub-02	ses-013	desc-confounds	488
405	0.07504417795149	friends	sub-02	ses-013	desc-confounds	488
406	0.1069481303999999	friends	sub-02	ses-013	desc-confounds	488
407	0.1351188499999999	friends	sub-02	ses-013	desc-confounds	488
408	0.1452580059209999	friends	sub-02	ses-013	desc-confounds	479
409	0.16460451162916	friends	sub-02	ses-013	desc-confounds	488
410	0.1529507200760499	friends	sub-02	ses-014	desc-confounds	466
411	0.1295494299999999	friends	sub-02	ses-014	desc-confounds	474
412	0.1231088999999997	friends	sub-02	ses-014	desc-confounds	474
413	0.05666166190331	friends	sub-02	ses-014	desc-confounds	466
414	0.1023728029999999	friends	sub-02	ses-026	desc-confounds	468
415	0.10907190357225	friends	sub-02	ses-026	desc-confounds	454
416	0.10136349735800146	friends	sub-02	ses-026	desc-confounds	479
417	0.08902510432488495	friends	sub-02	ses-026	desc-confounds	479
418	0.12537700197276	friends	sub-02	ses-026	desc-confounds	468
419	0.15720480238198	friends	sub-02	ses-026	desc-confounds	454
420	0.09318133283609101	friends	sub-02	ses-007	desc-confounds	483
421	0.134612956391846	friends	sub-02	ses-007	desc-confounds	497
422	0.05559875189956445	friends	sub-02	ses-007	desc-confounds	497
423	0.045919251366979996	friends	sub-02	ses-007	desc-confounds	483
424	0.1914296220152515	friends	sub-02	ses-031	desc-confounds	447
425	0.13624834	friends	sub-02	ses-031	desc-confounds	444
426	0.23097835	friends	sub-02	ses-031	desc-confounds	448
427	0.12584800011687	friends	sub-02	ses-031	desc-confounds	444
428	0.14676913	friends	sub-02	ses-031	desc-confounds	448
429	0.08679216264999995	friends	sub-02	ses-031	desc-confounds	447
430	0.08589325658	friends	sub-02	ses-009	desc-confounds	462
431	0.0891600499999999	friends	sub-02	ses-009	desc-confounds	474
432	0.12757718877125995	friends	sub-02	ses-009	desc-confounds	515
433	0.0568542775999999	friends	sub-02	ses-009	desc-confounds	474
434	0.1470630027544199	friends	sub-02	ses-009	desc-confounds	515
435	0.16325050174191	friends	sub-02	ses-009	desc-confounds	462
436	0.0572571319999999	friends	sub-02	ses-003	desc-confounds	476
437	0.111193335	friends	sub-02	ses-003	desc-confounds	592
438	0.10711478922389495	friends	sub-02	ses-003	desc-confounds	493
439	0.11551858499999995	friends	sub-02	ses-003	desc-confounds	493
440	0.1167742099999999	friends	sub-02	ses-003	desc-confounds	476
441	0.09402837	friends	sub-02	ses-003	desc-confounds	592
442	0.16871477	friends	sub-02	ses-022	desc-confounds	458
443	0.16481865	friends	sub-02	ses-022	desc-confounds	464
444	0.1856000047649198	friends	sub-02	ses-022	desc-confounds	474
445	0.20528736224999994	friends	sub-02	ses-022	desc-confounds	473
446	0.15988790578176	friends	sub-02	ses-022	desc-confounds	458
447	0.10035452001905	friends	sub-02	ses-022	desc-confounds	464
448	0.16736356355864446	friends	sub-02	ses-028	desc-confounds	471
449	0.190113625	friends	sub-02	ses-028	desc-confounds	465
450	0.1924299075	friends	sub-02	ses-028	desc-confounds	465
451	0.133349355397587	friends	sub-02	ses-028	desc-confounds	471
452	0.10329158	friends	sub-02	ses-010	desc-confounds	450
453	0.0915562821182	friends	sub-02	ses-010	desc-confounds	477
454	0.1488097821999999	friends	sub-02	ses-010	desc-confounds	464
455	0.055495217	friends	sub-02	ses-010	desc-confounds	464
456	0.12219312869549251	friends	sub-02	ses-010	desc-confounds	477
457	0.048040555	friends	sub-02	ses-010	desc-confounds	450
458	0.13774200776818	friends	sub-02	ses-017	desc-confounds	456
459	0.1428300057425069	friends	sub-02	ses-017	desc-confounds	470
460	0.093149376	friends	sub-02	ses-017	desc-confounds	469
461	0.08703140626527195	friends	sub-02	ses-017	desc-confounds	453
462	0.13605269499999995	friends	sub-02	ses-017	desc-confounds	469
463	0.07561482999999995	friends	sub-02	ses-017	desc-confounds	453
464	0.1399792284	friends	sub-02	ses-017	desc-confounds	470
465	0.0709015042646779	friends	sub-02	ses-017	desc-confounds	456
466	0.18347935	friends	sub-02	ses-025	desc-confounds	460
467	0.0691493899999999	friends	sub-02	ses-025	desc-confounds	470
468	0.09338226026924	friends	sub-02	ses-025	desc-confounds	463
469	0.16496917509645	friends	sub-02	ses-025	desc-confounds	463
470	0.18002002	friends	sub-02	ses-025	desc-confounds	470
471	0.1322573	friends	sub-02	ses-025	desc-confounds	460
472	0.090901253236911	friends	sub-02	ses-004	desc-confounds	477
473	0.138082769	friends	sub-02	ses-004	desc-confounds	468
474	0.1254037000993481	friends	sub-02	ses-004	desc-confounds	496
475	0.0892708199999999	friends	sub-02	ses-004	desc-confounds	496
476	0.10642057499999995	friends	sub-02	ses-004	desc-confounds	477
477	0.17956212942096	friends	sub-02	ses-004	desc-confounds	468
478	0.07866539006397495	friends	sub-02	ses-006	desc-confounds	477
479	0.12961835840795494	friends	sub-02	ses-006	desc-confounds	483
480	0.10108880502794551	friends	sub-02	ses-006	desc-confounds	491
481	0.16670699	friends	sub-02	ses-006	desc-confounds	491
482	0.18469073605	friends	sub-02	ses-006	desc-confounds	483
483	0.12043169951962725	friends	sub-02	ses-006	desc-confounds	477
484	0.15619495	friends	sub-02	ses-015	desc-confounds	478
485	0.07247010623865	friends	sub-02	ses-015	desc-confounds	460
486	0.09421523507020496	friends	sub-02	ses-015	desc-confounds	489
487	0.07540168154655995	friends	sub-02	ses-015	desc-confounds	489
488	0.1791154999999999	friends	sub-02	ses-015	desc-confounds	478
489	0.1410337763973	friends	sub-02	ses-015	desc-confounds	460
490	0.19350778	friends	sub-02	ses-027	desc-confounds	478
491	0.11051961775	friends	sub-02	ses-027	desc-confounds	453
492	0.12069075771092495	friends	sub-02	ses-027	desc-confounds	445
493	0.15210248749999994	friends	sub-02	ses-027	desc-confounds	445
494	0.19264305	friends	sub-02	ses-027	desc-confounds	478
495	0.08872759835149349	friends	sub-02	ses-027	desc-confounds	453
496	0.15458900284235294	friends	sub-02	ses-020	desc-confounds	493
497	0.18999957499999998	friends	sub-02	ses-020	desc-confounds	451
498	0.15186200937615	friends	sub-02	ses-020	desc-confounds	460
499	0.189386772824285	friends	sub-02	ses-020	desc-confounds	451
500	0.1608199999999999	friends	sub-02	ses-020	desc-confounds	460
501	0.17129490096834996	friends	sub-02	ses-020	desc-confounds	493
502	0.1781991340000001	friends	sub-02	ses-012	desc-confounds	452
503	0.03923388875	friends	sub-02	ses-012	desc-confounds	496
504	0.1460622203231299	friends	sub-02	ses-012	desc-confounds	458
505	0.0752230115	friends	sub-02	ses-012	desc-confounds	458
506	0.1779387999999999	friends	sub-02	ses-012	desc-confounds	452
507	0.14086415	friends	sub-02	ses-012	desc-confounds	496
508	0.1535357535756745	friends	sub-02	ses-018	desc-confounds	473
509	0.11864661544999991	friends	sub-02	ses-018	desc-confounds	475
510	0.113481005283285	friends	sub-02	ses-018	desc-confounds	491
511	0.1457719499999999	friends	sub-02	ses-018	desc-confounds	454
512	0.0906758	friends	sub-02	ses-018	desc-confounds	454
513	0.1409322244999999	friends	sub-02	ses-018	desc-confounds	491
514	0.18337150823218995	friends	sub-02	ses-018	desc-confounds	473
515	0.14304225365139986	friends	sub-02	ses-018	desc-confounds	475
516	0.1569095031084649	friends	sub-02	ses-033	desc-confounds	447
517	0.14365589666162498	friends	sub-02	ses-033	desc-confounds	459
518	0.1200492900000001	friends	sub-02	ses-033	desc-confounds	504
519	0.15101950373302	friends	sub-02	ses-033	desc-confounds	504
520	0.2350546	friends	sub-02	ses-033	desc-confounds	448
521	0.19497892499999991	friends	sub-02	ses-033	desc-confounds	437
522	0.203195939	friends	sub-02	ses-033	desc-confounds	504
523	0.17103688467066475	friends	sub-02	ses-033	desc-confounds	505
524	0.2070658949999999	friends	sub-02	ses-033	desc-confounds	437
525	0.2037105010592	friends	sub-02	ses-033	desc-confounds	448
526	0.17449194499999998	friends	sub-02	ses-033	desc-confounds	459
527	0.19233000704241499	friends	sub-02	ses-033	desc-confounds	447
528	0.19417638	friends	sub-02	ses-001	desc-confounds	472
529	0.09709795	friends	sub-02	ses-001	desc-confounds	482
530	0.08884992372340995	friends	sub-02	ses-001	desc-confounds	503
531	0.089483713314865	friends	sub-02	ses-001	desc-confounds	503
532	0.1086713110424	friends	sub-02	ses-001	desc-confounds	472
533	0.1598427156550699	friends	sub-02	ses-001	desc-confounds	482
534	0.1414795001543	friends	sub-02	ses-005	desc-confounds	468
535	0.071750516	friends	sub-02	ses-005	desc-confounds	472
536	0.14978546342443488	friends	sub-02	ses-005	desc-confounds	471
537	0.077002435	friends	sub-02	ses-005	desc-confounds	468
538	0.12502392499999995	friends	sub-02	ses-016	desc-confounds	449
539	0.14057184	friends	sub-02	ses-016	desc-confounds	478
540	0.1261975097252699	friends	sub-02	ses-016	desc-confounds	478
541	0.06978012058060995	friends	sub-02	ses-016	desc-confounds	449
542	0.1950459	friends	sub-02	ses-024	desc-confounds	468
543	0.1753545799999999	friends	sub-02	ses-024	desc-confounds	464
544	0.21797813325	friends	sub-02	ses-024	desc-confounds	469
545	0.16381652000000002	friends	sub-02	ses-024	desc-confounds	469
546	0.131823795	friends	sub-02	ses-024	desc-confounds	464
547	0.22513819	friends	sub-02	ses-024	desc-confounds	468
548	0.1513382625	friends	sub-02	ses-029	desc-confounds	441
549	0.15255153499999996	friends	sub-02	ses-029	desc-confounds	497
550	0.19234185609999999	friends	sub-02	ses-029	desc-confounds	503
551	0.16151292127512984	friends	sub-02	ses-029	desc-confounds	503
552	0.15414467599999995	friends	sub-02	ses-029	desc-confounds	441
553	0.14580826014674994	friends	sub-02	ses-029	desc-confounds	497
554	0.15314750049928	friends	sub-02	ses-023	desc-confounds	468
555	0.09908798884736	friends	sub-02	ses-023	desc-confounds	458
556	0.1664048513030999	friends	sub-02	ses-023	desc-confounds	454
557	0.20057550000000002	friends	sub-02	ses-023	desc-confounds	453
558	0.18979451809115	friends	sub-02	ses-023	desc-confounds	458
559	0.0782752884	friends	sub-02	ses-023	desc-confounds	468
560	0.1632234	friends	sub-02	ses-011	desc-confounds	454
561	0.14997367	friends	sub-02	ses-011	desc-confounds	500
562	0.0959868785	friends	sub-02	ses-011	desc-confounds	455
563	0.078500345	friends	sub-02	ses-011	desc-confounds	455
564	0.1683882086974399	friends	sub-02	ses-011	desc-confounds	500
565	0.1588283134647999	friends	sub-02	ses-011	desc-confounds	454
566	0.11277141425000001	friends	sub-02	ses-030	desc-confounds	483
567	0.1469712554523199	friends	sub-02	ses-030	desc-confounds	449
568	0.18207904	friends	sub-02	ses-030	desc-confounds	466
569	0.1854693573591899	friends	sub-02	ses-030	desc-confounds	466
570	0.19465347500000002	friends	sub-02	ses-030	desc-confounds	449
571	0.19308425228598	friends	sub-02	ses-030	desc-confounds	483
572	0.10080792	friends	sub-02	ses-002	desc-confounds	468
573	0.1394790499999999	friends	sub-02	ses-002	desc-confounds	488
574	0.16646790698816	friends	sub-02	ses-002	desc-confounds	488
575	0.1302916	friends	sub-02	ses-002	desc-confounds	468
576	0.17834185	friends	sub-02	ses-008	desc-confounds	460
577	0.193092016183755	friends	sub-02	ses-008	desc-confounds	477
578	0.0658017056303819	friends	sub-02	ses-008	desc-confounds	460
579	0.180265002724476	friends	sub-02	ses-008	desc-confounds	460
580	0.1486272069641295	friends	sub-02	ses-008	desc-confounds	477
581	0.0485584348115999	friends	sub-02	ses-008	desc-confounds	460
582	0.10671355000000005	friends	sub-05	ses-010	desc-confounds	449
583	0.08265885	friends	sub-05	ses-010	desc-confounds	478
584	0.1106305499999999	friends	sub-05	ses-010	desc-confounds	478
585	0.12279680000000001	friends	sub-05	ses-010	desc-confounds	449
586	0.16672128849999995	friends	sub-05	ses-022	desc-confounds	471
587	0.12183037499999995	friends	sub-05	ses-022	desc-confounds	497
588	0.16068124999999975	friends	sub-05	ses-022	desc-confounds	453
589	0.1366830324999999	friends	sub-05	ses-022	desc-confounds	465
590	0.14642806725006455	friends	sub-05	ses-022	desc-confounds	503
591	0.17801819289999993	friends	sub-05	ses-022	desc-confounds	465
592	0.1612395000000001	friends	sub-05	ses-022	desc-confounds	453
593	0.1404042550000001	friends	sub-05	ses-022	desc-confounds	503
594	0.11452607899999995	friends	sub-05	ses-022	desc-confounds	497
595	0.16045415	friends	sub-05	ses-022	desc-confounds	471
596	0.1125598	friends	sub-05	ses-003	desc-confounds	468
597	0.1794037499999999	friends	sub-05	ses-003	desc-confounds	477
598	0.1395355	friends	sub-05	ses-003	desc-confounds	496
599	0.09173652874999999	friends	sub-05	ses-003	desc-confounds	471
600	0.11569144	friends	sub-05	ses-003	desc-confounds	476
601	0.1323644999999999	friends	sub-05	ses-003	desc-confounds	472
602	0.1299158999999999	friends	sub-05	ses-003	desc-confounds	496
603	0.19801585	friends	sub-05	ses-003	desc-confounds	476
604	0.1249405	friends	sub-05	ses-003	desc-confounds	468
605	0.18174049999999994	friends	sub-05	ses-003	desc-confounds	477
606	0.1254190000000001	friends	sub-05	ses-009	desc-confounds	488
607	0.11370945	friends	sub-05	ses-009	desc-confounds	466
608	0.13561662499999985	friends	sub-05	ses-009	desc-confounds	489
609	0.10986815	friends	sub-05	ses-009	desc-confounds	460
610	0.134654	friends	sub-05	ses-009	desc-confounds	474
611	0.1334984999999998	friends	sub-05	ses-009	desc-confounds	478
612	0.1143266499999999	friends	sub-05	ses-009	desc-confounds	460
613	0.0790035038466199	friends	sub-05	ses-009	desc-confounds	478
614	0.1412840000000001	friends	sub-05	ses-009	desc-confounds	474
615	0.0899864599999999	friends	sub-05	ses-009	desc-confounds	488
616	0.10540377375000001	friends	sub-05	ses-009	desc-confounds	489
617	0.1096576999999999	friends	sub-05	ses-009	desc-confounds	466
618	0.10399838249999996	friends	sub-05	ses-004	desc-confounds	483
619	0.12766559999999993	friends	sub-05	ses-004	desc-confounds	491
620	0.1198775999999999	friends	sub-05	ses-004	desc-confounds	468
621	0.094183925	friends	sub-05	ses-004	desc-confounds	483
622	0.123775967745165	friends	sub-05	ses-004	desc-confounds	477
623	0.1271864999999999	friends	sub-05	ses-004	desc-confounds	468
624	0.1264371499999998	friends	sub-05	ses-004	desc-confounds	477
625	0.12067365	friends	sub-05	ses-004	desc-confounds	483
626	0.10054489999999995	friends	sub-05	ses-004	desc-confounds	491
627	0.12422849999999995	friends	sub-05	ses-004	desc-confounds	483
628	0.131299735	friends	sub-05	ses-025	desc-confounds	478
629	0.1551040000000002	friends	sub-05	ses-025	desc-confounds	444
630	0.11494649999999995	friends	sub-05	ses-025	desc-confounds	487
631	0.1409004500000001	friends	sub-05	ses-025	desc-confounds	447
632	0.1739359999999998	friends	sub-05	ses-025	desc-confounds	450
633	0.16837575	friends	sub-05	ses-025	desc-confounds	447
634	0.16227460500000002	friends	sub-05	ses-025	desc-confounds	487
635	0.105319965	friends	sub-05	ses-025	desc-confounds	450
636	0.15318581	friends	sub-05	ses-025	desc-confounds	444
637	0.1153652450000001	friends	sub-05	ses-025	desc-confounds	478
638	0.12301677750000001	friends	sub-05	ses-017	desc-confounds	469
639	0.1750225999999998	friends	sub-05	ses-017	desc-confounds	464
640	0.09661813	friends	sub-05	ses-017	desc-confounds	468
641	0.08968302	friends	sub-05	ses-017	desc-confounds	454
642	0.167948355	friends	sub-05	ses-017	desc-confounds	468
643	0.1346357599999999	friends	sub-05	ses-017	desc-confounds	460
644	0.11212118800000001	friends	sub-05	ses-017	desc-confounds	453
645	0.1313807	friends	sub-05	ses-017	desc-confounds	460
646	0.2312552999999999	friends	sub-05	ses-017	desc-confounds	468
647	0.2085216000000002	friends	sub-05	ses-017	desc-confounds	464
648	0.19487760000000004	friends	sub-05	ses-017	desc-confounds	469
649	0.06111155	friends	sub-05	ses-017	desc-confounds	468
650	0.12172133249999989	friends	sub-05	ses-013	desc-confounds	491
651	0.0736150707999999	friends	sub-05	ses-013	desc-confounds	454
652	0.13744146	friends	sub-05	ses-013	desc-confounds	484
653	0.140665050283395	friends	sub-05	ses-013	desc-confounds	475
654	0.10050987499999994	friends	sub-05	ses-013	desc-confounds	473
655	0.1099084	friends	sub-05	ses-013	desc-confounds	475
656	0.15294794	friends	sub-05	ses-013	desc-confounds	473
657	0.17307078	friends	sub-05	ses-013	desc-confounds	454
658	0.17067736499999986	friends	sub-05	ses-013	desc-confounds	491
659	0.1189949999999999	friends	sub-05	ses-013	desc-confounds	484
660	0.1212108499999999	friends	sub-05	ses-019	desc-confounds	454
661	0.1291089005	friends	sub-05	ses-019	desc-confounds	479
662	0.11856911399999989	friends	sub-05	ses-019	desc-confounds	479
663	0.1280009849999999	friends	sub-05	ses-019	desc-confounds	454
664	0.140808875	friends	sub-05	ses-021	desc-confounds	445
665	0.11982500000000004	friends	sub-05	ses-021	desc-confounds	445
666	0.125041	friends	sub-05	ses-007	desc-confounds	450
667	0.2024717499999999	friends	sub-05	ses-007	desc-confounds	454
668	0.0943742	friends	sub-05	ses-007	desc-confounds	500
669	0.14384055	friends	sub-05	ses-007	desc-confounds	464
670	0.17299617249999988	friends	sub-05	ses-007	desc-confounds	455
671	0.187183	friends	sub-05	ses-007	desc-confounds	464
672	0.1057785	friends	sub-05	ses-007	desc-confounds	455
673	0.0882115499999999	friends	sub-05	ses-007	desc-confounds	450
674	0.140187	friends	sub-05	ses-007	desc-confounds	500
675	0.1652961698999999	friends	sub-05	ses-007	desc-confounds	454
676	0.14049129999999976	friends	sub-05	ses-026	desc-confounds	447
677	0.13468777249999997	friends	sub-05	ses-026	desc-confounds	459
678	0.1237770399999999	friends	sub-05	ses-026	desc-confounds	504
679	0.1301096500000002	friends	sub-05	ses-026	desc-confounds	448
680	0.11256771783499994	friends	sub-05	ses-026	desc-confounds	437
681	0.131148831	friends	sub-05	ses-026	desc-confounds	504
682	0.10903713	friends	sub-05	ses-026	desc-confounds	504
683	0.12192509214999994	friends	sub-05	ses-026	desc-confounds	505
684	0.09873942499999985	friends	sub-05	ses-026	desc-confounds	437
685	0.1121400499999998	friends	sub-05	ses-026	desc-confounds	448
686	0.1313374630000001	friends	sub-05	ses-026	desc-confounds	459
687	0.13859252249999998	friends	sub-05	ses-026	desc-confounds	447
688	0.1632548	friends	sub-05	ses-014	desc-confounds	460
689	0.1862491	friends	sub-05	ses-014	desc-confounds	470
690	0.14987093999999979	friends	sub-05	ses-014	desc-confounds	451
691	0.14962378750000005	friends	sub-05	ses-014	desc-confounds	467
692	0.16244595	friends	sub-05	ses-014	desc-confounds	457
693	0.18074809999999997	friends	sub-05	ses-014	desc-confounds	493
694	0.17557025000000004	friends	sub-05	ses-014	desc-confounds	467
695	0.1663958499999997	friends	sub-05	ses-014	desc-confounds	456
696	0.1219692798435749	friends	sub-05	ses-014	desc-confounds	493
697	0.1732108619947999	friends	sub-05	ses-014	desc-confounds	460
698	0.20855825	friends	sub-05	ses-014	desc-confounds	470
699	0.1308315	friends	sub-05	ses-014	desc-confounds	451
700	0.12088214	friends	sub-05	ses-024	desc-confounds	448
701	0.158921375	friends	sub-05	ses-024	desc-confounds	483
702	0.1693616999999999	friends	sub-05	ses-024	desc-confounds	466
703	0.1302903	friends	sub-05	ses-024	desc-confounds	466
704	0.12288807499999996	friends	sub-05	ses-024	desc-confounds	483
705	0.1544714499999998	friends	sub-05	ses-024	desc-confounds	192
706	0.12092735	friends	sub-05	ses-016	desc-confounds	458
707	0.1683711000000002	friends	sub-05	ses-016	desc-confounds	458
708	0.11895505	friends	sub-05	ses-016	desc-confounds	458
709	0.14641111	friends	sub-05	ses-016	desc-confounds	458
710	0.18008280103964985	friends	sub-05	ses-005	desc-confounds	477
711	0.120525175	friends	sub-05	ses-005	desc-confounds	460
712	0.10892698	friends	sub-05	ses-005	desc-confounds	460
713	0.10705651	friends	sub-05	ses-005	desc-confounds	497
714	0.1587565500000001	friends	sub-05	ses-005	desc-confounds	497
715	0.1605549999999999	friends	sub-05	ses-005	desc-confounds	460
716	0.1289269999999998	friends	sub-05	ses-005	desc-confounds	460
717	0.18432280250000005	friends	sub-05	ses-005	desc-confounds	477
718	0.14847592	friends	sub-05	ses-008	desc-confounds	452
719	0.1404255000000001	friends	sub-05	ses-008	desc-confounds	488
720	0.12441104	friends	sub-05	ses-008	desc-confounds	496
721	0.1021480849999999	friends	sub-05	ses-008	desc-confounds	479
722	0.14511716	friends	sub-05	ses-008	desc-confounds	488
723	0.0673862759999999	friends	sub-05	ses-008	desc-confounds	458
724	0.133876	friends	sub-05	ses-008	desc-confounds	488
725	0.13708417499999997	friends	sub-05	ses-008	desc-confounds	479
726	0.1322855089124699	friends	sub-05	ses-008	desc-confounds	458
727	0.09245605	friends	sub-05	ses-008	desc-confounds	452
728	0.1504674410000001	friends	sub-05	ses-008	desc-confounds	488
729	0.0874919499999999	friends	sub-05	ses-008	desc-confounds	496
730	0.12842972	friends	sub-05	ses-002	desc-confounds	493
731	0.12993960852819	friends	sub-05	ses-002	desc-confounds	488
732	0.170129	friends	sub-05	ses-002	desc-confounds	592
733	0.101746305	friends	sub-05	ses-002	desc-confounds	468
734	0.11284105	friends	sub-05	ses-002	desc-confounds	468
735	0.1595045	friends	sub-05	ses-002	desc-confounds	592
736	0.185184	friends	sub-05	ses-002	desc-confounds	488
737	0.09784899949999995	friends	sub-05	ses-002	desc-confounds	493
738	0.1284211405	friends	sub-05	ses-011	desc-confounds	453
739	0.12535469999999996	friends	sub-05	ses-011	desc-confounds	469
740	0.0972929899999999	friends	sub-05	ses-011	desc-confounds	456
741	0.1052597429999999	friends	sub-05	ses-011	desc-confounds	470
742	0.08707735	friends	sub-05	ses-011	desc-confounds	470
743	0.1422775000000001	friends	sub-05	ses-011	desc-confounds	456
744	0.10681055	friends	sub-05	ses-011	desc-confounds	453
745	0.107394525	friends	sub-05	ses-011	desc-confounds	469
746	0.12362874250000006	friends	sub-05	ses-023	desc-confounds	449
747	0.11070181227534989	friends	sub-05	ses-023	desc-confounds	441
748	0.1367423716564149	friends	sub-05	ses-023	desc-confounds	441
749	0.13452759999999986	friends	sub-05	ses-023	desc-confounds	449
750	0.1395551375	friends	sub-05	ses-015	desc-confounds	473
751	0.0962085099999999	friends	sub-05	ses-015	desc-confounds	464
752	0.083686	friends	sub-05	ses-015	desc-confounds	464
753	0.10496191	friends	sub-05	ses-015	desc-confounds	474
754	0.14023005460358495	friends	sub-05	ses-006	desc-confounds	515
755	0.1141263999999999	friends	sub-05	ses-006	desc-confounds	474
756	0.1464188999999999	friends	sub-05	ses-006	desc-confounds	462
757	0.08373684249999995	friends	sub-05	ses-006	desc-confounds	477
758	0.1847735	friends	sub-05	ses-006	desc-confounds	462
759	0.08560281999999994	friends	sub-05	ses-006	desc-confounds	477
760	0.13172185	friends	sub-05	ses-006	desc-confounds	515
761	0.11092634	friends	sub-05	ses-006	desc-confounds	474
762	0.0844585349999999	friends	sub-05	ses-001	desc-confounds	482
763	0.143131	friends	sub-05	ses-001	desc-confounds	482
764	0.09793208500000006	friends	sub-05	ses-018	desc-confounds	463
765	0.09230495	friends	sub-05	ses-018	desc-confounds	470
766	0.1511649999999999	friends	sub-05	ses-018	desc-confounds	470
767	0.11600773259331995	friends	sub-05	ses-018	desc-confounds	463
768	0.11874728249999995	friends	sub-05	ses-012	desc-confounds	503
769	0.10090965	friends	sub-05	ses-012	desc-confounds	472
770	0.1037985	friends	sub-05	ses-012	desc-confounds	472
771	0.10240703000000001	friends	sub-05	ses-012	desc-confounds	503
772	0.1182333999999999	friends	sub-05	ses-020	desc-confounds	478
773	0.159144765	friends	sub-05	ses-020	desc-confounds	478
774	0.0609722	friends	sub-04	ses-029	desc-confounds	468
775	0.0387273	friends	sub-04	ses-029	desc-confounds	458
776	0.0174963499999999	friends	sub-04	ses-029	desc-confounds	458
777	0.055473051	friends	sub-04	ses-029	desc-confounds	468
778	0.05526593499999995	friends	sub-04	ses-023	desc-confounds	491
779	0.04614744540982495	friends	sub-04	ses-023	desc-confounds	475
780	0.0628928353967555	friends	sub-04	ses-023	desc-confounds	475
781	0.0613236	friends	sub-04	ses-023	desc-confounds	491
782	0.0573533059999999	friends	sub-04	ses-011	desc-confounds	462
783	0.06182231399809	friends	sub-04	ses-011	desc-confounds	474
784	0.07211326999999995	friends	sub-04	ses-011	desc-confounds	515
785	0.04988625	friends	sub-04	ses-011	desc-confounds	474
786	0.08818778999999999	friends	sub-04	ses-011	desc-confounds	515
787	0.0775264999999999	friends	sub-04	ses-011	desc-confounds	462
788	0.0544255	friends	sub-04	ses-030	desc-confounds	468
789	0.05497323	friends	sub-04	ses-030	desc-confounds	454
790	0.12318749425	friends	sub-04	ses-030	desc-confounds	469
791	0.033197693818649954	friends	sub-04	ses-030	desc-confounds	469
792	0.0797723232494898	friends	sub-04	ses-030	desc-confounds	468
793	0.04798196445	friends	sub-04	ses-030	desc-confounds	453
794	0.054970530000000004	friends	sub-04	ses-008	desc-confounds	477
795	0.077353366	friends	sub-04	ses-008	desc-confounds	491
796	0.086352267054885	friends	sub-04	ses-008	desc-confounds	491
797	0.09736815	friends	sub-04	ses-008	desc-confounds	477
798	0.08048092500000001	friends	sub-04	ses-005	desc-confounds	493
799	0.0538713999999999	friends	sub-04	ses-005	desc-confounds	476
800	0.0992656500000001	friends	sub-04	ses-005	desc-confounds	476
801	0.03235741149999995	friends	sub-04	ses-005	desc-confounds	493
802	0.0660910853	friends	sub-04	ses-037	desc-confounds	448
803	0.05026838406259995	friends	sub-04	ses-037	desc-confounds	447
804	0.07431189999999996	friends	sub-04	ses-037	desc-confounds	447
805	0.0651495003994099	friends	sub-04	ses-037	desc-confounds	448
806	0.0508110999999999	friends	sub-04	ses-040	desc-confounds	447
807	0.0415800499999999	friends	sub-04	ses-040	desc-confounds	448
808	0.069943035	friends	sub-04	ses-040	desc-confounds	448
809	0.0844734003143299	friends	sub-04	ses-040	desc-confounds	447
810	0.0665398499999999	friends	sub-04	ses-016	desc-confounds	488
811	0.07201916	friends	sub-04	ses-016	desc-confounds	488
812	0.032756784	friends	sub-04	ses-016	desc-confounds	488
813	0.04666517	friends	sub-04	ses-016	desc-confounds	488
814	0.0584969032999999	friends	sub-04	ses-024	desc-confounds	473
815	0.0899622	friends	sub-04	ses-024	desc-confounds	484
816	0.0626128999999999	friends	sub-04	ses-024	desc-confounds	454
817	0.05567537795	friends	sub-04	ses-024	desc-confounds	484
818	0.0638898595	friends	sub-04	ses-024	desc-confounds	454
819	0.06971100748383485	friends	sub-04	ses-024	desc-confounds	473
820	0.0298377501868091	friends	sub-04	ses-020	desc-confounds	453
821	0.0305548230251299	friends	sub-04	ses-020	desc-confounds	456
822	0.03664731	friends	sub-04	ses-020	desc-confounds	456
823	0.05056413616137195	friends	sub-04	ses-020	desc-confounds	453
824	0.064605575	friends	sub-04	ses-012	desc-confounds	477
825	0.0517572019999999	friends	sub-04	ses-012	desc-confounds	477
826	0.0872829099999999	friends	sub-04	ses-018	desc-confounds	460
827	0.058639103982287	friends	sub-04	ses-018	desc-confounds	478
828	0.078026865	friends	sub-04	ses-018	desc-confounds	489
829	0.04697065999999995	friends	sub-04	ses-018	desc-confounds	489
830	0.0519953599999999	friends	sub-04	ses-018	desc-confounds	460
831	0.0682155	friends	sub-04	ses-018	desc-confounds	478
832	0.08594927604999995	friends	sub-04	ses-039	desc-confounds	437
833	0.08110321	friends	sub-04	ses-039	desc-confounds	450
834	0.08709005	friends	sub-04	ses-039	desc-confounds	450
835	0.10278777499999994	friends	sub-04	ses-039	desc-confounds	437
836	0.08701404999999995	friends	sub-04	ses-033	desc-confounds	453
837	0.06591526	friends	sub-04	ses-033	desc-confounds	478
838	0.069213865	friends	sub-04	ses-033	desc-confounds	445
839	0.06798330350000001	friends	sub-04	ses-033	desc-confounds	445
840	0.1604373999999999	friends	sub-04	ses-033	desc-confounds	453
841	0.0639759499999999	friends	sub-04	ses-033	desc-confounds	478
842	0.069023785	friends	sub-04	ses-001	desc-confounds	482
843	0.0633520646298999	friends	sub-04	ses-001	desc-confounds	482
844	0.0590862149999999	friends	sub-04	ses-006	desc-confounds	496
845	0.0734981211645	friends	sub-04	ses-006	desc-confounds	468
846	0.0791242706999999	friends	sub-04	ses-006	desc-confounds	468
847	0.060645342	friends	sub-04	ses-006	desc-confounds	496
848	0.09155440000000001	friends	sub-04	ses-034	desc-confounds	497
849	0.0734816217999999	friends	sub-04	ses-034	desc-confounds	471
850	0.0622274104999999	friends	sub-04	ses-034	desc-confounds	465
851	0.09311260433666996	friends	sub-04	ses-034	desc-confounds	465
852	0.0757878848372249	friends	sub-04	ses-034	desc-confounds	471
853	0.05877467340190495	friends	sub-04	ses-034	desc-confounds	497
854	0.0766991599999999	friends	sub-04	ses-015	desc-confounds	452
855	0.09831956999999994	friends	sub-04	ses-015	desc-confounds	479
856	0.05784417	friends	sub-04	ses-015	desc-confounds	458
857	0.10690302615000005	friends	sub-04	ses-015	desc-confounds	479
858	0.052579388	friends	sub-04	ses-015	desc-confounds	458
859	0.06555758	friends	sub-04	ses-015	desc-confounds	452
860	0.0386893550489109	friends	sub-04	ses-027	desc-confounds	451
861	0.057007949999999946	friends	sub-04	ses-027	desc-confounds	457
862	0.05166375	friends	sub-04	ses-027	desc-confounds	456
863	0.04106920798425	friends	sub-04	ses-027	desc-confounds	451
864	0.0593287999999999	friends	sub-04	ses-017	desc-confounds	466
865	0.0647648564999999	friends	sub-04	ses-017	desc-confounds	488
866	0.0573592724625	friends	sub-04	ses-017	desc-confounds	474
867	0.0647992599999999	friends	sub-04	ses-017	desc-confounds	474
868	0.0566065559908999	friends	sub-04	ses-017	desc-confounds	466
869	0.05932008675765	friends	sub-04	ses-017	desc-confounds	488
870	0.0763108999999999	friends	sub-04	ses-025	desc-confounds	470
871	0.05776077499999995	friends	sub-04	ses-025	desc-confounds	467
872	0.04664880299999995	friends	sub-04	ses-025	desc-confounds	467
873	0.0569002	friends	sub-04	ses-025	desc-confounds	470
874	0.0630882191152499	friends	sub-04	ses-004	desc-confounds	592
875	0.0721615999999999	friends	sub-04	ses-004	desc-confounds	468
876	0.0959392349999998	friends	sub-04	ses-004	desc-confounds	488
877	0.0852518999999999	friends	sub-04	ses-004	desc-confounds	488
878	0.0718978199226499	friends	sub-04	ses-004	desc-confounds	468
879	0.07831895	friends	sub-04	ses-004	desc-confounds	592
880	0.06730876749999995	friends	sub-04	ses-041	desc-confounds	459
881	0.08490936626699999	friends	sub-04	ses-041	desc-confounds	459
882	0.09346577500000006	friends	sub-04	ses-036	desc-confounds	449
883	0.0681588499999999	friends	sub-04	ses-036	desc-confounds	466
884	0.0465596095	friends	sub-04	ses-036	desc-confounds	483
885	0.0532660044285999	friends	sub-04	ses-036	desc-confounds	483
886	0.0737647499999999	friends	sub-04	ses-036	desc-confounds	466
887	0.0775143717809299	friends	sub-04	ses-036	desc-confounds	449
888	0.0232411087261	friends	sub-04	ses-031	desc-confounds	464
889	0.0430602949999999	friends	sub-04	ses-031	desc-confounds	460
890	0.03980035	friends	sub-04	ses-031	desc-confounds	460
891	0.02788837	friends	sub-04	ses-031	desc-confounds	464
892	0.05112524249999995	friends	sub-04	ses-009	desc-confounds	497
893	0.05014472759999995	friends	sub-04	ses-009	desc-confounds	483
894	0.05642484575024995	friends	sub-04	ses-009	desc-confounds	483
895	0.049760698973984954	friends	sub-04	ses-009	desc-confounds	483
896	0.058047705000000005	friends	sub-04	ses-009	desc-confounds	497
897	0.04440469020741495	friends	sub-04	ses-009	desc-confounds	483
898	0.0703362090190899	friends	sub-04	ses-003	desc-confounds	472
899	0.09720216977730001	friends	sub-04	ses-003	desc-confounds	503
900	0.056798233911699955	friends	sub-04	ses-003	desc-confounds	503
901	0.0924901999999998	friends	sub-04	ses-003	desc-confounds	472
902	0.0506800005012999	friends	sub-04	ses-022	desc-confounds	468
903	0.03313036807214	friends	sub-04	ses-022	desc-confounds	468
904	0.03755368254270995	friends	sub-04	ses-028	desc-confounds	473
905	0.0352583762999999	friends	sub-04	ses-028	desc-confounds	464
906	0.0357669	friends	sub-04	ses-028	desc-confounds	458
907	0.04356337	friends	sub-04	ses-028	desc-confounds	464
908	0.0859990236671999	friends	sub-04	ses-028	desc-confounds	458
909	0.0381441526	friends	sub-04	ses-028	desc-confounds	474
910	0.078353401465651	friends	sub-04	ses-010	desc-confounds	460
911	0.057692982500000003	friends	sub-04	ses-010	desc-confounds	477
912	0.0608039018645525	friends	sub-04	ses-010	desc-confounds	460
913	0.056528365	friends	sub-04	ses-010	desc-confounds	460
914	0.10357362499999989	friends	sub-04	ses-010	desc-confounds	477
915	0.0730848499999999	friends	sub-04	ses-010	desc-confounds	460
916	0.04894920755508	friends	sub-04	ses-014	desc-confounds	496
917	0.07495615	friends	sub-04	ses-014	desc-confounds	455
918	0.0740948042470899	friends	sub-04	ses-014	desc-confounds	500
919	0.043329570715636	friends	sub-04	ses-014	desc-confounds	454
920	0.0473215599999999	friends	sub-04	ses-014	desc-confounds	454
921	0.0598940999999999	friends	sub-04	ses-014	desc-confounds	500
922	0.062275599999999945	friends	sub-04	ses-014	desc-confounds	455
923	0.0751809121793999	friends	sub-04	ses-014	desc-confounds	496
924	0.14016881499999995	friends	sub-04	ses-026	desc-confounds	493
925	0.039025471198996	friends	sub-04	ses-026	desc-confounds	460
926	0.0401544368613	friends	sub-04	ses-026	desc-confounds	460
927	0.053120145	friends	sub-04	ses-026	desc-confounds	493
928	0.08459272499999995	friends	sub-04	ses-007	desc-confounds	471
929	0.052160232210414	friends	sub-04	ses-007	desc-confounds	477
930	0.053651602695171996	friends	sub-04	ses-007	desc-confounds	477
931	0.0884685499999999	friends	sub-04	ses-007	desc-confounds	472
932	0.06249407879815	friends	sub-04	ses-035	desc-confounds	441
933	0.04508974321958495	friends	sub-04	ses-035	desc-confounds	503
934	0.056678124999999996	friends	sub-04	ses-035	desc-confounds	503
935	0.09575500873945995	friends	sub-04	ses-035	desc-confounds	441
936	0.0912605	friends	sub-04	ses-042	desc-confounds	504
937	0.07106127	friends	sub-04	ses-042	desc-confounds	504
938	0.06978248	friends	sub-04	ses-042	desc-confounds	504
939	0.040042667500000004	friends	sub-04	ses-042	desc-confounds	505
940	0.1287866349999998	friends	sub-04	ses-032	desc-confounds	479
941	0.06214162	friends	sub-04	ses-032	desc-confounds	470
942	0.0671123	friends	sub-04	ses-032	desc-confounds	454
943	0.095069332	friends	sub-04	ses-032	desc-confounds	468
944	0.07123915499999994	friends	sub-04	ses-032	desc-confounds	463
945	0.09997706	friends	sub-04	ses-032	desc-confounds	454
946	0.10369869999999995	friends	sub-04	ses-032	desc-confounds	463
947	0.121188	friends	sub-04	ses-032	desc-confounds	468
948	0.08361524000000001	friends	sub-04	ses-032	desc-confounds	479
949	0.0576041029999999	friends	sub-04	ses-032	desc-confounds	470
950	0.0446067078236999	friends	sub-04	ses-038	desc-confounds	478
951	0.0841808	friends	sub-04	ses-038	desc-confounds	444
952	0.036984356499999996	friends	sub-04	ses-038	desc-confounds	487
953	0.06890335	friends	sub-04	ses-038	desc-confounds	487
954	0.06210766	friends	sub-04	ses-038	desc-confounds	444
955	0.081937045	friends	sub-04	ses-038	desc-confounds	478
956	0.0303087062735295	friends	sub-04	ses-021	desc-confounds	469
957	0.03407537144910545	friends	sub-04	ses-021	desc-confounds	469
958	0.073448425	friends	sub-04	ses-019	desc-confounds	449
959	0.0734402999999999	friends	sub-04	ses-019	desc-confounds	478
960	0.1121439	friends	sub-04	ses-019	desc-confounds	470
961	0.0810644300000001	friends	sub-04	ses-019	desc-confounds	470
962	0.0914193	friends	sub-04	ses-019	desc-confounds	478
963	0.08982779013514999	friends	sub-04	ses-019	desc-confounds	449
964	0.0558711219485699	friends	sub-04	ses-013	desc-confounds	450
965	0.110363	friends	sub-04	ses-013	desc-confounds	464
966	0.0639235651367	friends	sub-04	ses-013	desc-confounds	464
967	0.071919014518188	friends	sub-04	ses-013	desc-confounds	450
968	0.032806554999999946	friends	sub-03	ses-048	desc-confounds	437
969	0.045613739846	friends	sub-03	ses-048	desc-confounds	450
970	0.03236436	friends	sub-03	ses-048	desc-confounds	450
971	0.018679074999999948	friends	sub-03	ses-048	desc-confounds	437
972	0.026757855	friends	sub-03	ses-035	desc-confounds	453
973	0.03356515324999995	friends	sub-03	ses-035	desc-confounds	469
974	0.033506831	friends	sub-03	ses-035	desc-confounds	468
975	0.017007699297915	friends	sub-03	ses-035	desc-confounds	469
976	0.02861735	friends	sub-03	ses-035	desc-confounds	468
977	0.05633485	friends	sub-03	ses-035	desc-confounds	454
978	0.043345916585	friends	sub-03	ses-042	desc-confounds	497
979	0.0376451619999999	friends	sub-03	ses-042	desc-confounds	465
980	0.035679984999999956	friends	sub-03	ses-042	desc-confounds	465
981	0.03611614099999995	friends	sub-03	ses-042	desc-confounds	497
982	0.07552467999999996	friends	sub-03	ses-007	desc-confounds	491
983	0.037090089	friends	sub-03	ses-007	desc-confounds	468
984	0.0244085335	friends	sub-03	ses-007	desc-confounds	468
985	0.027176168522927452	friends	sub-03	ses-007	desc-confounds	491
986	0.0209906693217	friends	sub-03	ses-026	desc-confounds	496
987	0.03209989	friends	sub-03	ses-026	desc-confounds	496
988	0.061422968950000004	friends	sub-03	ses-051	desc-confounds	505
989	0.06844185498569	friends	sub-03	ses-051	desc-confounds	504
990	0.01373108799224995	friends	sub-03	ses-014	desc-confounds	477
991	0.006699322835	friends	sub-03	ses-014	desc-confounds	450
992	0.0432729	friends	sub-03	ses-014	desc-confounds	450
993	0.04615926499999995	friends	sub-03	ses-014	desc-confounds	477
994	0.023020448	friends	sub-03	ses-013	desc-confounds	500
995	0.020064279439840002	friends	sub-03	ses-013	desc-confounds	455
996	0.027504458500000002	friends	sub-03	ses-013	desc-confounds	455
997	0.0574300999999999	friends	sub-03	ses-013	desc-confounds	500
998	0.039765085	friends	sub-03	ses-019	desc-confounds	488
999	0.024530737	friends	sub-03	ses-019	desc-confounds	488
1000	0.0312322352	friends	sub-03	ses-021	desc-confounds	478
1001	0.03714509626564	friends	sub-03	ses-021	desc-confounds	489
1002	0.01461967126999995	friends	sub-03	ses-021	desc-confounds	489
1003	0.0415361347148599	friends	sub-03	ses-021	desc-confounds	478
1004	0.0784620999999999	friends	sub-03	ses-038	desc-confounds	454
1005	0.03364865	friends	sub-03	ses-038	desc-confounds	470
1006	0.0528289899999999	friends	sub-03	ses-038	desc-confounds	470
1007	0.0547591	friends	sub-03	ses-038	desc-confounds	454
1008	0.0818380699999999	friends	sub-03	ses-045	desc-confounds	448
1009	0.04621688	friends	sub-03	ses-045	desc-confounds	466
1010	0.0385216099999999	friends	sub-03	ses-045	desc-confounds	466
1011	0.06463244	friends	sub-03	ses-045	desc-confounds	448
1012	0.0175795465	friends	sub-03	ses-032	desc-confounds	457
1013	0.041373443437328	friends	sub-03	ses-032	desc-confounds	451
1014	0.02518494220054995	friends	sub-03	ses-032	desc-confounds	451
1015	0.05432476	friends	sub-03	ses-032	desc-confounds	456
1016	0.02322155999999995	friends	sub-03	ses-041	desc-confounds	453
1017	0.0690342249999999	friends	sub-03	ses-041	desc-confounds	471
1018	0.03098115999999995	friends	sub-03	ses-041	desc-confounds	471
1019	0.023945683864999998	friends	sub-03	ses-041	desc-confounds	453
1020	0.0431104799999999	friends	sub-03	ses-036	desc-confounds	468
1021	0.07134465	friends	sub-03	ses-036	desc-confounds	464
1022	0.0817394999999999	friends	sub-03	ses-036	desc-confounds	464
1023	0.07568713	friends	sub-03	ses-036	desc-confounds	468
1024	0.0688119	friends	sub-03	ses-004	desc-confounds	476
1025	0.04125572249999995	friends	sub-03	ses-004	desc-confounds	493
1026	0.03548637405874995	friends	sub-03	ses-004	desc-confounds	493
1027	0.0493106999999999	friends	sub-03	ses-004	desc-confounds	476
1028	0.0888615000000001	friends	sub-03	ses-052	desc-confounds	504
1029	0.03338738	friends	sub-03	ses-052	desc-confounds	504
1030	0.09175165	friends	sub-03	ses-052	desc-confounds	504
1031	0.0649646475	friends	sub-03	ses-052	desc-confounds	505
1032	0.04558798950844	friends	sub-03	ses-025	desc-confounds	456
1033	0.041517476750000004	friends	sub-03	ses-025	desc-confounds	469
1034	0.029576595701144952	friends	sub-03	ses-025	desc-confounds	469
1035	0.03304636982	friends	sub-03	ses-025	desc-confounds	456
1036	0.0207797519	friends	sub-03	ses-017	desc-confounds	488
1037	0.03073955849999995	friends	sub-03	ses-017	desc-confounds	479
1038	0.02229270555	friends	sub-03	ses-017	desc-confounds	479
1039	0.039646565	friends	sub-03	ses-017	desc-confounds	488
1040	0.092405486	friends	sub-03	ses-010	desc-confounds	460
1041	0.0178358995	friends	sub-03	ses-010	desc-confounds	460
1042	0.02862556	friends	sub-03	ses-010	desc-confounds	460
1043	0.047121215	friends	sub-03	ses-010	desc-confounds	460
1044	0.0184255416	friends	sub-03	ses-028	desc-confounds	454
1045	0.03110011629215695	friends	sub-03	ses-028	desc-confounds	475
1046	0.02264567162505995	friends	sub-03	ses-028	desc-confounds	475
1047	0.0112828445581999	friends	sub-03	ses-028	desc-confounds	454
1048	0.0063286694999999	friends	sub-03	ses-022	desc-confounds	460
1049	0.02422896	friends	sub-03	ses-022	desc-confounds	460
1050	0.0143160118	friends	sub-03	ses-003	desc-confounds	592
1051	0.0140455499999999	friends	sub-03	ses-003	desc-confounds	488
1052	0.03255758	friends	sub-03	ses-003	desc-confounds	488
1053	0.0333702	friends	sub-03	ses-003	desc-confounds	592
1054	0.0916789724999999	friends	sub-03	ses-009	desc-confounds	497
1055	0.02073401779	friends	sub-03	ses-009	desc-confounds	483
1056	0.019157638900000003	friends	sub-03	ses-009	desc-confounds	483
1057	0.07813115499999995	friends	sub-03	ses-009	desc-confounds	497
1058	0.02278927385	friends	sub-03	ses-031	desc-confounds	493
1059	0.0324004919999999	friends	sub-03	ses-031	desc-confounds	460
1060	0.0115645699999999	friends	sub-03	ses-031	desc-confounds	460
1061	0.05510463	friends	sub-03	ses-031	desc-confounds	493
1062	0.06571539999999995	friends	sub-03	ses-046	desc-confounds	447
1063	0.05250309	friends	sub-03	ses-046	desc-confounds	444
1064	0.04237677	friends	sub-03	ses-046	desc-confounds	444
1065	0.03072180949999995	friends	sub-03	ses-046	desc-confounds	447
1066	0.0210764969	friends	sub-03	ses-001	desc-confounds	482
1067	0.0327001599999999	friends	sub-03	ses-001	desc-confounds	472
1068	0.0167758999999999	friends	sub-03	ses-001	desc-confounds	482
1069	0.0173412	friends	sub-03	ses-001	desc-confounds	472
1070	0.02532450449999995	friends	sub-03	ses-033	desc-confounds	473
1071	0.0348548662999999	friends	sub-03	ses-033	desc-confounds	464
1072	0.0407348	friends	sub-03	ses-033	desc-confounds	464
1073	0.0204940189599999	friends	sub-03	ses-033	desc-confounds	474
1074	0.043380799999999956	friends	sub-03	ses-044	desc-confounds	483
1075	0.03105063542	friends	sub-03	ses-044	desc-confounds	449
1076	0.09767741234999999	friends	sub-03	ses-044	desc-confounds	449
1077	0.057107775	friends	sub-03	ses-044	desc-confounds	483
1078	0.05461624349999995	friends	sub-03	ses-039	desc-confounds	479
1079	0.0713386999999998	friends	sub-03	ses-039	desc-confounds	468
1080	0.0833375	friends	sub-03	ses-039	desc-confounds	468
1081	0.02811231785	friends	sub-03	ses-039	desc-confounds	479
1082	0.0311808012751	friends	sub-03	ses-018	desc-confounds	488
1083	0.02453341397519	friends	sub-03	ses-018	desc-confounds	488
1084	0.012904985	friends	sub-03	ses-012	desc-confounds	462
1085	0.01382408104999995	friends	sub-03	ses-012	desc-confounds	515
1086	0.034267933999999944	friends	sub-03	ses-012	desc-confounds	515
1087	0.034892645	friends	sub-03	ses-012	desc-confounds	462
1088	0.0537394499999999	friends	sub-03	ses-020	desc-confounds	474
1089	0.0589434704999999	friends	sub-03	ses-020	desc-confounds	466
1090	0.0165971737115999	friends	sub-03	ses-020	desc-confounds	466
1091	0.0419192927194	friends	sub-03	ses-020	desc-confounds	474
1092	0.025934759	friends	sub-03	ses-050	desc-confounds	459
1093	0.01998866904999995	friends	sub-03	ses-050	desc-confounds	459
1094	0.023029936205	friends	sub-03	ses-027	desc-confounds	491
1095	0.038547495	friends	sub-03	ses-027	desc-confounds	491
1096	0.02281806	friends	sub-03	ses-015	desc-confounds	454
1097	0.031280452	friends	sub-03	ses-015	desc-confounds	464
1098	0.016452526101156	friends	sub-03	ses-015	desc-confounds	464
1099	0.0186979	friends	sub-03	ses-015	desc-confounds	454
1100	0.0466527499999999	friends	sub-03	ses-043	desc-confounds	441
1101	0.0339166338859	friends	sub-03	ses-043	desc-confounds	503
1102	0.0449156375	friends	sub-03	ses-043	desc-confounds	503
1103	0.03398838	friends	sub-03	ses-043	desc-confounds	441
1104	0.02857506	friends	sub-03	ses-034	desc-confounds	458
1105	0.0233699999999999	friends	sub-03	ses-034	desc-confounds	458
1106	0.0379504	friends	sub-03	ses-034	desc-confounds	458
1107	0.03716687	friends	sub-03	ses-034	desc-confounds	458
1108	0.042924802499999956	friends	sub-03	ses-049	desc-confounds	447
1109	0.03920015	friends	sub-03	ses-049	desc-confounds	448
1110	0.1405853999999999	friends	sub-03	ses-049	desc-confounds	448
1111	0.0906400399999999	friends	sub-03	ses-049	desc-confounds	447
1112	0.0114321077999999	friends	sub-03	ses-006	desc-confounds	477
1113	0.04967174	friends	sub-03	ses-006	desc-confounds	471
1114	0.0485559949999999	friends	sub-03	ses-006	desc-confounds	472
1115	0.0463363249999999	friends	sub-03	ses-006	desc-confounds	477
1116	0.0323127381275	friends	sub-03	ses-008	desc-confounds	477
1117	0.0572510685	friends	sub-03	ses-008	desc-confounds	483
1118	0.0986709075	friends	sub-03	ses-008	desc-confounds	483
1119	0.03236753	friends	sub-03	ses-008	desc-confounds	477
1120	0.0481938623	friends	sub-03	ses-002	desc-confounds	468
1121	0.03573111675	friends	sub-03	ses-002	desc-confounds	503
1122	0.015418752375949949	friends	sub-03	ses-002	desc-confounds	503
1123	0.076443813622501	friends	sub-03	ses-002	desc-confounds	468
1124	0.04613297	friends	sub-03	ses-047	desc-confounds	478
1125	0.06040574999999995	friends	sub-03	ses-047	desc-confounds	487
1126	0.021743444105	friends	sub-03	ses-047	desc-confounds	487
1127	0.105183	friends	sub-03	ses-047	desc-confounds	478
1128	0.02654565	friends	sub-03	ses-030	desc-confounds	470
1129	0.02266590499999995	friends	sub-03	ses-030	desc-confounds	467
1130	0.046838312083789996	friends	sub-03	ses-030	desc-confounds	467
1131	0.01344873	friends	sub-03	ses-030	desc-confounds	470
1132	0.021060227201185	friends	sub-03	ses-011	desc-confounds	477
1133	0.02881442023	friends	sub-03	ses-011	desc-confounds	474
1134	0.06676669	friends	sub-03	ses-011	desc-confounds	474
1135	0.0182294057582	friends	sub-03	ses-011	desc-confounds	477
1136	0.00903504827999995	friends	sub-03	ses-023	desc-confounds	449
1137	0.02032953449003	friends	sub-03	ses-023	desc-confounds	478
1138	0.0102418363	friends	sub-03	ses-023	desc-confounds	478
1139	0.06337151999999995	friends	sub-03	ses-023	desc-confounds	449
1140	0.015560655176687449	friends	sub-03	ses-029	desc-confounds	473
1141	0.0081849361	friends	sub-03	ses-029	desc-confounds	484
1142	0.0616443276297299	friends	sub-03	ses-029	desc-confounds	484
1143	0.00513044637	friends	sub-03	ses-029	desc-confounds	473
1144	0.0830489939999999	friends	sub-03	ses-024	desc-confounds	453
1145	0.025276872	friends	sub-03	ses-024	desc-confounds	470
1146	0.04218059	friends	sub-03	ses-024	desc-confounds	470
1147	0.011660198049999949	friends	sub-03	ses-024	desc-confounds	453
1148	0.03962545	friends	sub-03	ses-016	desc-confounds	458
1149	0.0168373034	friends	sub-03	ses-016	desc-confounds	452
1150	0.0299444384	friends	sub-03	ses-016	desc-confounds	452
1151	0.04462174	friends	sub-03	ses-016	desc-confounds	458
1152	0.02807927	friends	sub-03	ses-037	desc-confounds	460
1153	0.0332265749999999	friends	sub-03	ses-037	desc-confounds	463
1154	0.025634629050000003	friends	sub-03	ses-037	desc-confounds	463
1155	0.020630161	friends	sub-03	ses-037	desc-confounds	460
1156	0.03470619689999995	friends	sub-03	ses-040	desc-confounds	445
1157	0.063067635	friends	sub-03	ses-040	desc-confounds	478
1158	0.020840912	friends	sub-03	ses-040	desc-confounds	478
1159	0.0505448902	friends	sub-03	ses-040	desc-confounds	445
1160	0.01395850555	friends	sub-03	ses-005	desc-confounds	496
1161	0.0202590279	friends	sub-03	ses-005	desc-confounds	468
1162	0.0444469472	friends	sub-03	ses-005	desc-confounds	468
1163	0.0369028403	friends	sub-03	ses-005	desc-confounds	496
1164	0.06796759	hcp-rest	sub-04	ses-010	run-1	600
1165	0.0641943282083999	hcp-rest	sub-04	ses-003	run-1	600
1166	0.05704471	hcp-rest	sub-04	ses-008	run-1	600
1167	0.07832121	hcp-rest	sub-04	ses-006	run-1	600
1168	0.04350663	hcp-rest	sub-04	ses-001	run-1	600
1169	0.0151456204502999	hcp-rest	sub-03	ses-004	run-1	600
1170	0.017435117088	hcp-rest	sub-03	ses-010	run-1	600
1171	0.0194379982151	hcp-rest	sub-03	ses-007	run-1	600
1172	0.0335796716786	hcp-rest	sub-03	ses-002	run-1	600
1173	0.037800278	hcp-rest	sub-03	ses-005	run-1	600
1174	0.086774042	hcp-rest	sub-01	ses-004	run-1	600
1175	0.1320356	hcp-rest	sub-01	ses-003	run-1	600
1176	0.0638408539999999	hcp-rest	sub-01	ses-009	run-1	600
1177	0.114222214	hcp-rest	sub-01	ses-007	run-1	600
1178	0.1151092999999999	hcp-rest	sub-01	ses-001	run-1	600
1179	0.206752	hcp-rest	sub-06	ses-001	run-1	600
1180	0.1262559018	hcp-rest	sub-06	ses-008	run-1	600
1181	0.0903666438	hcp-rest	sub-06	ses-013	run-1	600
1182	0.15848305	hcp-rest	sub-06	ses-007	run-1	600
1183	0.15068912	hcp-rest	sub-06	ses-010	run-1	600
1184	0.1527050898188	hcp-rest	sub-06	ses-004	run-1	600
1185	0.2104667999999999	hcp-rest	sub-02	ses-009	run-1	600
1186	0.1523175080075899	hcp-rest	sub-02	ses-003	run-1	600
1187	0.1012836649999999	hcp-rest	sub-02	ses-007	run-1	600
1188	0.13972336	hcp-rest	sub-02	ses-005	run-1	600
1189	0.100026995	hcp-rest	sub-02	ses-001	run-1	600
1190	0.13060861	hcp-rest	sub-05	ses-009	run-1	600
1191	0.1619883999999999	hcp-rest	sub-05	ses-003	run-1	600
1192	0.1629065	hcp-rest	sub-05	ses-006	run-1	600
1193	0.114393485	hcp-rest	sub-05	ses-002	run-1	600
1194	0.128399015	hcp-gamble	sub-04	ses-010	run-1	129
1195	0.036829523679600004	hcp-gamble	sub-04	ses-009	run-1	129
1196	0.10003874999999984	hcp-gamble	sub-04	ses-009	run-2	129
1197	0.04767119499999995	hcp-gamble	sub-04	ses-003	run-1	129
1198	0.059639399999999995	hcp-gamble	sub-04	ses-007	run-2	129
1199	0.01627094209999995	hcp-gamble	sub-04	ses-007	run-1	129
1200	0.00339739	hcp-gamble	sub-04	ses-005	run-1	129
1201	0.01104449599999995	hcp-gamble	sub-04	ses-005	run-2	129
1202	0.036338395600000004	hcp-gamble	sub-04	ses-002	run-1	129
1203	0.01691558348454995	hcp-gamble	sub-04	ses-008	run-1	129
1204	0.09139792999999995	hcp-gamble	sub-04	ses-011	run-2	129
1205	0.15094824999999995	hcp-gamble	sub-04	ses-011	run-1	129
1206	0.032294660510900006	hcp-gamble	sub-04	ses-006	run-1	129
1207	0.01771959339999995	hcp-gamble	sub-04	ses-001	run-1	129
1208	0.00386599999999995	hcp-gamble	sub-03	ses-004	run-1	129
1209	0.00445875	hcp-gamble	sub-03	ses-010	run-1	129
1210	0.01363244849999995	hcp-gamble	sub-03	ses-009	run-1	129
1211	0.0067023018	hcp-gamble	sub-03	ses-009	run-2	129
1212	0.004833149999999901	hcp-gamble	sub-03	ses-003	run-1	129
1213	0.0136476552	hcp-gamble	sub-03	ses-003	run-2	129
1214	0.0170408999999999	hcp-gamble	sub-03	ses-007	run-1	129
1215	0.004721599999999999	hcp-gamble	sub-03	ses-002	run-1	129
1216	0.0147526317	hcp-gamble	sub-03	ses-008	run-1	129
1217	0.01281724499999995	hcp-gamble	sub-03	ses-008	run-2	129
1218	0.00586269999999995	hcp-gamble	sub-03	ses-005	run-1	129
1219	0.01962816556134995	hcp-gamble	sub-03	ses-001	run-1	129
1220	0.0112253799999999	hcp-gamble	sub-03	ses-001	run-2	129
1221	0.0052948000000000005	hcp-gamble	sub-03	ses-006	run-1	129
1222	0.0127288299999999	hcp-gamble	sub-03	ses-006	run-2	129
1223	0.05486233499999995	hcp-gamble	sub-01	ses-004	run-1	129
1224	0.03698883238	hcp-gamble	sub-01	ses-003	run-1	129
1225	0.05771031	hcp-gamble	sub-01	ses-009	run-1	129
1226	0.097405324135325	hcp-gamble	sub-01	ses-010	run-1	129
1227	0.08304750682939994	hcp-gamble	sub-01	ses-010	run-2	129
1228	0.022904495	hcp-gamble	sub-01	ses-007	run-1	129
1229	0.055076253500000005	hcp-gamble	sub-01	ses-008	run-1	129
1230	0.050670295000000004	hcp-gamble	sub-01	ses-008	run-2	129
1231	0.05437907549999995	hcp-gamble	sub-01	ses-002	run-2	129
1232	0.07363176021192	hcp-gamble	sub-01	ses-002	run-1	129
1233	0.08194077765719995	hcp-gamble	sub-01	ses-005	run-1	129
1234	0.0507199243880437	hcp-gamble	sub-01	ses-005	run-2	129
1235	0.026265034	hcp-gamble	sub-01	ses-001	run-1	129
1236	0.04424559549999995	hcp-gamble	sub-01	ses-006	run-2	129
1237	0.028498935	hcp-gamble	sub-01	ses-006	run-1	129
1238	0.06329098241059995	hcp-gamble	sub-06	ses-006	run-1	129
1239	0.0800304053840699	hcp-gamble	sub-06	ses-006	run-2	129
1240	0.14719986891395	hcp-gamble	sub-06	ses-012	run-1	129
1241	0.0758193979025	hcp-gamble	sub-06	ses-012	run-2	129
1242	0.09403596524999999	hcp-gamble	sub-06	ses-002	run-2	129
1243	0.122514675	hcp-gamble	sub-06	ses-002	run-1	129
1244	0.0747075329390599	hcp-gamble	sub-06	ses-008	run-1	129
1245	0.0787126915113499	hcp-gamble	sub-06	ses-013	run-1	129
1246	0.09683343003200001	hcp-gamble	sub-06	ses-007	run-1	129
1247	0.06684815728553001	hcp-gamble	sub-06	ses-010	run-1	129
1248	0.11863787499999995	hcp-gamble	sub-06	ses-009	run-2	129
1249	0.07237025414787801	hcp-gamble	sub-06	ses-009	run-1	129
1250	0.12435165000000001	hcp-gamble	sub-06	ses-003	run-2	129
1251	0.10355123146285	hcp-gamble	sub-06	ses-003	run-1	129
1252	0.183808	hcp-gamble	sub-06	ses-004	run-1	129
1253	0.17048708499999995	hcp-gamble	sub-06	ses-004	run-2	129
1254	0.08178022376401245	hcp-gamble	sub-06	ses-004	run-3	129
1255	0.04281823944794995	hcp-gamble	sub-02	ses-004	run-1	129
1256	0.1747291260999999	hcp-gamble	sub-02	ses-004	run-2	129
1257	0.1111312815654	hcp-gamble	sub-02	ses-010	run-2	129
1258	0.13387426974999994	hcp-gamble	sub-02	ses-010	run-1	129
1259	0.06714975000000001	hcp-gamble	sub-02	ses-009	run-1	129
1260	0.0509525693068849	hcp-gamble	sub-02	ses-003	run-1	129
1261	0.0913069195	hcp-gamble	sub-02	ses-007	run-1	129
1262	0.17971524695124996	hcp-gamble	sub-02	ses-002	run-2	129
1263	0.17595103	hcp-gamble	sub-02	ses-002	run-1	129
1264	0.034868685703774396	hcp-gamble	sub-02	ses-008	run-2	129
1265	0.0399412499999999	hcp-gamble	sub-02	ses-008	run-1	129
1266	0.12145601310762941	hcp-gamble	sub-02	ses-005	run-1	129
1267	0.051160325049999955	hcp-gamble	sub-02	ses-001	run-1	129
1268	0.1126995701236	hcp-gamble	sub-02	ses-006	run-2	129
1269	0.06399068294869995	hcp-gamble	sub-02	ses-006	run-1	129
1270	0.11474161999999996	hcp-gamble	sub-05	ses-004	run-2	129
1271	0.03647272345	hcp-gamble	sub-05	ses-004	run-1	129
1272	0.07894390999999995	hcp-gamble	sub-05	ses-009	run-1	129
1273	0.05609439999999995	hcp-gamble	sub-05	ses-003	run-1	129
1274	0.11978896967897	hcp-gamble	sub-05	ses-010	run-1	129
1275	0.11053514999999994	hcp-gamble	sub-05	ses-010	run-2	129
1276	0.0754159999999999	hcp-gamble	sub-05	ses-001	run-2	129
1277	0.03554020298845	hcp-gamble	sub-05	ses-001	run-1	129
1278	0.09023879732589996	hcp-gamble	sub-05	ses-006	run-1	129
1279	0.05255286107714995	hcp-gamble	sub-05	ses-002	run-1	129
1280	0.06064748567589395	hcp-gamble	sub-05	ses-008	run-1	129
1281	0.09592259631489994	hcp-gamble	sub-05	ses-008	run-2	129
1282	0.0592821524999999	hcp-gamble	sub-05	ses-005	run-2	129
1283	0.08034384272175	hcp-gamble	sub-05	ses-005	run-1	129
1284	0.165897	hcp-motor	sub-04	ses-010	run-1	144
1285	0.07957865	hcp-motor	sub-04	ses-009	run-2	144
1286	0.0839492	hcp-motor	sub-04	ses-009	run-1	144
1287	0.0178809042	hcp-motor	sub-04	ses-003	run-1	144
1288	0.0087713961	hcp-motor	sub-04	ses-007	run-1	144
1289	0.02036544	hcp-motor	sub-04	ses-007	run-2	144
1290	0.04463405	hcp-motor	sub-04	ses-005	run-2	144
1291	0.0127945	hcp-motor	sub-04	ses-005	run-1	144
1292	0.0210556010530999	hcp-motor	sub-04	ses-002	run-1	144
1293	0.0238104789999999	hcp-motor	sub-04	ses-008	run-1	144
1294	0.05750408	hcp-motor	sub-04	ses-011	run-2	144
1295	0.16267035	hcp-motor	sub-04	ses-011	run-1	144
1296	0.0564958375567	hcp-motor	sub-04	ses-006	run-1	144
1297	0.0204585	hcp-motor	sub-04	ses-001	run-1	144
1298	0.0156534427513761	hcp-motor	sub-03	ses-004	run-1	144
1299	0.01322747	hcp-motor	sub-03	ses-010	run-1	144
1300	0.0087751462654719	hcp-motor	sub-03	ses-009	run-1	144
1301	0.0256751087271999	hcp-motor	sub-03	ses-009	run-2	144
1302	0.0296585	hcp-motor	sub-03	ses-003	run-2	144
1303	0.0112726550999999	hcp-motor	sub-03	ses-003	run-1	144
1304	0.0074087	hcp-motor	sub-03	ses-007	run-1	144
1305	0.0179794699999999	hcp-motor	sub-03	ses-002	run-1	144
1306	0.0543886137	hcp-motor	sub-03	ses-008	run-1	144
1307	0.0151944499999999	hcp-motor	sub-03	ses-008	run-2	144
1308	0.0085877	hcp-motor	sub-03	ses-005	run-1	144
1309	0.030561572	hcp-motor	sub-03	ses-001	run-1	144
1310	0.0158002	hcp-motor	sub-03	ses-001	run-2	144
1311	0.128103636	hcp-motor	sub-03	ses-006	run-1	144
1312	0.0256891999999999	hcp-motor	sub-03	ses-006	run-2	144
1313	0.10416485	hcp-motor	sub-01	ses-004	run-1	160
1314	0.04170367205	hcp-motor	sub-01	ses-003	run-1	144
1315	0.065523025	hcp-motor	sub-01	ses-009	run-1	144
1316	0.0434869662127	hcp-motor	sub-01	ses-010	run-2	144
1317	0.040121969	hcp-motor	sub-01	ses-010	run-1	144
1318	0.07262339	hcp-motor	sub-01	ses-007	run-1	144
1319	0.05876558489	hcp-motor	sub-01	ses-008	run-1	144
1320	0.048260474	hcp-motor	sub-01	ses-008	run-2	144
1321	0.0475645	hcp-motor	sub-01	ses-002	run-2	144
1322	0.070340565	hcp-motor	sub-01	ses-002	run-1	144
1323	0.046865754	hcp-motor	sub-01	ses-005	run-1	144
1324	0.01829476	hcp-motor	sub-01	ses-005	run-2	144
1325	0.037749927	hcp-motor	sub-01	ses-001	run-1	144
1326	0.04951017576435	hcp-motor	sub-01	ses-006	run-2	144
1327	0.05029376	hcp-motor	sub-01	ses-006	run-1	144
1328	0.149745235	hcp-motor	sub-06	ses-006	run-1	144
1329	0.15559002742421	hcp-motor	sub-06	ses-006	run-2	144
1330	0.1052870005242101	hcp-motor	sub-06	ses-001	run-1	144
1331	0.0744185636	hcp-motor	sub-06	ses-012	run-1	144
1332	0.1474992799999999	hcp-motor	sub-06	ses-012	run-2	144
1333	0.1765798199999999	hcp-motor	sub-06	ses-002	run-1	144
1334	0.2216184	hcp-motor	sub-06	ses-002	run-2	144
1335	0.12871101	hcp-motor	sub-06	ses-008	run-1	144
1336	0.17765061	hcp-motor	sub-06	ses-013	run-1	144
1337	0.1267614	hcp-motor	sub-06	ses-007	run-1	144
1338	0.1199184999999999	hcp-motor	sub-06	ses-010	run-1	144
1339	0.055313597	hcp-motor	sub-06	ses-009	run-1	144
1340	0.1303510151793	hcp-motor	sub-06	ses-009	run-2	144
1341	0.1935332315	hcp-motor	sub-06	ses-003	run-2	144
1342	0.24057021	hcp-motor	sub-06	ses-003	run-1	144
1343	0.182831	hcp-motor	sub-06	ses-004	run-2	144
1344	0.25441245	hcp-motor	sub-06	ses-004	run-3	144
1345	0.1670618299999998	hcp-motor	sub-06	ses-004	run-1	144
1346	0.1415772999999999	hcp-motor	sub-02	ses-004	run-2	144
1347	0.15925052	hcp-motor	sub-02	ses-004	run-1	144
1348	0.14938940111595	hcp-motor	sub-02	ses-010	run-2	144
1349	0.1770071965	hcp-motor	sub-02	ses-010	run-1	144
1350	0.21944055	hcp-motor	sub-02	ses-009	run-1	144
1351	0.18017088	hcp-motor	sub-02	ses-003	run-1	144
1352	0.119093225	hcp-motor	sub-02	ses-007	run-1	144
1353	0.09941735	hcp-motor	sub-02	ses-002	run-1	144
1354	0.18634464	hcp-motor	sub-02	ses-002	run-2	144
1355	0.092943306250646	hcp-motor	sub-02	ses-008	run-1	144
1356	0.1179141	hcp-motor	sub-02	ses-008	run-2	144
1357	0.10187676668455	hcp-motor	sub-02	ses-005	run-1	144
1358	0.1608061	hcp-motor	sub-02	ses-001	run-1	144
1359	0.0827232099999999	hcp-motor	sub-02	ses-006	run-2	144
1360	0.08642673174332	hcp-motor	sub-02	ses-006	run-1	144
1361	0.1206440899999999	hcp-motor	sub-05	ses-004	run-2	144
1362	0.10914405	hcp-motor	sub-05	ses-004	run-1	144
1363	0.080586081	hcp-motor	sub-05	ses-009	run-1	144
1364	0.0597429777998	hcp-motor	sub-05	ses-003	run-1	144
1365	0.09112767	hcp-motor	sub-05	ses-010	run-2	144
1366	0.068825845	hcp-motor	sub-05	ses-010	run-1	144
1367	0.0617118	hcp-motor	sub-05	ses-001	run-1	144
1368	0.1171625999999999	hcp-motor	sub-05	ses-001	run-2	144
1369	0.10695	hcp-motor	sub-05	ses-006	run-1	144
1370	0.049822	hcp-motor	sub-05	ses-002	run-1	144
1371	0.0777621299999999	hcp-motor	sub-05	ses-008	run-1	144
1372	0.0609556	hcp-motor	sub-05	ses-008	run-2	144
1373	0.101203137	hcp-motor	sub-05	ses-005	run-1	144
1374	0.100880694	hcp-motor	sub-05	ses-005	run-2	144
1375	0.07116768607499495	gamepad	sub-02	ses-008	run-1	207
1376	0.07817783618474995	gamepad	sub-02	ses-008	run-2	207
1377	0.12870994474324995	gamepad	sub-02	ses-002	run-2	207
1378	0.13494523499999994	gamepad	sub-02	ses-002	run-1	207
1379	0.1081964025	gamepad	sub-02	ses-005	run-2	207
1380	0.07788491499999994	gamepad	sub-02	ses-005	run-1	207
1381	0.09976621646049999	gamepad	sub-02	ses-003	run-2	207
1382	0.08991684749999995	gamepad	sub-02	ses-003	run-1	207
1383	0.13748659999999996	gamepad	sub-06	ses-002	run-1	207
1384	0.1493177849999999	gamepad	sub-06	ses-002	run-2	207
1385	0.14706295086842996	gamepad	sub-06	ses-006	run-1	207
1386	0.15674332000000002	gamepad	sub-06	ses-006	run-2	207
1387	0.11478052499999995	gamepad	sub-06	ses-003	run-2	207
1388	0.0941252275910999	gamepad	sub-06	ses-003	run-1	207
1389	0.10092883825255	gamepad	sub-06	ses-007	run-1	207
1390	0.13998337249999995	gamepad	sub-06	ses-007	run-2	207
1391	0.013684245	gamepad	sub-01	ses-004	run-2	207
1392	0.03623531549999995	gamepad	sub-01	ses-004	run-1	207
1393	0.04162054689999995	gamepad	sub-01	ses-007	run-1	207
1394	0.06421172499999996	gamepad	sub-01	ses-007	run-2	207
1395	0.0771980399999999	gamepad	sub-01	ses-006	run-1	207
1396	0.09745262499999996	gamepad	sub-01	ses-006	run-2	207
1397	0.08069511085470495	gamepad	sub-01	ses-001	run-1	207
1398	0.09098089000000001	gamepad	sub-01	ses-001	run-2	207
1399	0.012554770672349901	gamepad	sub-03	ses-005	run-1	207
1400	0.011369499999999949	gamepad	sub-03	ses-005	run-2	207
1401	0.03784030199999995	gamepad	sub-03	ses-008	run-2	207
1402	0.038332104771949996	gamepad	sub-03	ses-008	run-1	207
1403	0.02892751785	gamepad	sub-03	ses-003	run-1	207
1404	0.01382513672734495	gamepad	sub-03	ses-003	run-2	207
1405	0.0468630971579235	gamepad	sub-03	ses-010	run-2	207
1406	0.01168054734909995	gamepad	sub-03	ses-010	run-1	207
1407	0.05965825500000005	shinobi	sub-04	ses-009	run-1	465
1408	0.061943	shinobi	sub-04	ses-009	run-2	478
1409	0.08868702499999989	shinobi	sub-04	ses-009	run-4	443
1410	0.07018376	shinobi	sub-04	ses-009	run-3	466
1411	0.0891305000000002	shinobi	sub-04	ses-009	run-5	488
1412	0.04261675	shinobi	sub-04	ses-003	run-1	438
1413	0.03786044	shinobi	sub-04	ses-003	run-2	424
1414	0.07416969999999995	shinobi	sub-04	ses-003	run-4	419
1415	0.04405775499999995	shinobi	sub-04	ses-003	run-3	487
1416	0.0759244699999998	shinobi	sub-04	ses-003	run-5	488
1417	0.0970723000000001	shinobi	sub-04	ses-010	run-1	408
1418	0.14750591	shinobi	sub-04	ses-010	run-5	457
1419	0.08777009499999995	shinobi	sub-04	ses-010	run-3	463
1420	0.11927231049999995	shinobi	sub-04	ses-010	run-4	459
1421	0.081029	shinobi	sub-04	ses-010	run-2	412
1422	0.0704155138999999	shinobi	sub-04	ses-004	run-1	528
1423	0.09266827499999994	shinobi	sub-04	ses-004	run-5	517
1424	0.05621863074295	shinobi	sub-04	ses-004	run-3	533
1425	0.09036280999999996	shinobi	sub-04	ses-004	run-4	485
1426	0.042540765	shinobi	sub-04	ses-004	run-2	516
1427	0.0589188525	shinobi	sub-04	ses-005	run-1	481
1428	0.049122628	shinobi	sub-04	ses-005	run-5	444
1429	0.06276530749999995	shinobi	sub-04	ses-005	run-3	475
1430	0.05287995999999995	shinobi	sub-04	ses-005	run-4	471
1431	0.05625475099999995	shinobi	sub-04	ses-005	run-2	477
1432	0.08740575	shinobi	sub-04	ses-011	run-3	428
1433	0.0820701850000001	shinobi	sub-04	ses-011	run-5	538
1434	0.09927240000000001	shinobi	sub-04	ses-011	run-2	447
1435	0.0961165999999998	shinobi	sub-04	ses-011	run-4	478
1436	0.060693754347824896	shinobi	sub-04	ses-011	run-1	469
1437	0.06588002000000005	shinobi	sub-04	ses-002	run-5	515
1438	0.0659355399999999	shinobi	sub-04	ses-002	run-3	518
1439	0.07201175	shinobi	sub-04	ses-002	run-4	510
1440	0.04651115	shinobi	sub-04	ses-002	run-2	478
1441	0.06615700499999995	shinobi	sub-04	ses-002	run-1	421
1442	0.101523	shinobi	sub-04	ses-008	run-4	481
1443	0.07287163499999999	shinobi	sub-04	ses-008	run-2	477
1444	0.0835501375	shinobi	sub-04	ses-008	run-5	427
1445	0.08225041499999985	shinobi	sub-04	ses-008	run-3	451
1446	0.058685103649999945	shinobi	sub-04	ses-008	run-1	483
1447	0.06392665249999996	shinobi	sub-04	ses-006	run-1	413
1448	0.04800414499999995	shinobi	sub-04	ses-006	run-4	487
1449	0.05743819154999995	shinobi	sub-04	ses-006	run-2	465
1450	0.0795624136399999	shinobi	sub-04	ses-006	run-5	424
1451	0.0462276	shinobi	sub-04	ses-006	run-3	464
1452	0.0712039624999999	shinobi	sub-04	ses-001	run-3	469
1453	0.0594394599999999	shinobi	sub-04	ses-001	run-5	530
1454	0.0597645999999999	shinobi	sub-04	ses-001	run-2	460
1455	0.0679922999999999	shinobi	sub-04	ses-001	run-4	426
1456	0.0702877999999999	shinobi	sub-04	ses-001	run-1	472
1457	0.18648276	shinobi	sub-02	ses-005	run-2	407
1458	0.1711540249999999	shinobi	sub-02	ses-005	run-1	461
1459	0.1663828	shinobi	sub-02	ses-011	run-6	438
1460	0.13748407039289995	shinobi	sub-02	ses-011	run-1	493
1461	0.16570709999999989	shinobi	sub-02	ses-011	run-4	483
1462	0.1340671	shinobi	sub-02	ses-011	run-2	450
1463	0.14399464549999996	shinobi	sub-02	ses-011	run-5	457
1464	0.14431438625620002	shinobi	sub-02	ses-011	run-3	447
1465	0.1332251099999999	shinobi	sub-02	ses-002	run-2	504
1466	0.16148957	shinobi	sub-02	ses-002	run-4	458
1467	0.14471351899999996	shinobi	sub-02	ses-002	run-3	483
1468	0.1888459309999999	shinobi	sub-02	ses-002	run-5	443
1469	0.102222569743167	shinobi	sub-02	ses-002	run-1	411
1470	0.15893285749999994	shinobi	sub-02	ses-008	run-1	417
1471	0.192555165	shinobi	sub-02	ses-008	run-2	454
1472	0.1247975999999999	shinobi	sub-02	ses-008	run-4	488
1473	0.130929	shinobi	sub-02	ses-008	run-3	438
1474	0.15044059999999995	shinobi	sub-02	ses-008	run-5	429
1475	0.095486735	shinobi	sub-02	ses-006	run-2	502
1476	0.127875675	shinobi	sub-02	ses-006	run-3	469
1477	0.13329157299999994	shinobi	sub-02	ses-006	run-1	503
1478	0.1594963637499999	shinobi	sub-02	ses-015	run-2	427
1479	0.17477585	shinobi	sub-02	ses-015	run-4	426
1480	0.20655058915000002	shinobi	sub-02	ses-015	run-3	497
1481	0.1562383527846225	shinobi	sub-02	ses-015	run-5	443
1482	0.17066577500000005	shinobi	sub-02	ses-015	run-1	427
1483	0.19995452499999988	shinobi	sub-02	ses-012	run-1	483
1484	0.1889885999999999	shinobi	sub-02	ses-012	run-3	448
1485	0.1789452999999999	shinobi	sub-02	ses-012	run-5	432
1486	0.18036442999999996	shinobi	sub-02	ses-012	run-2	461
1487	0.157673145	shinobi	sub-02	ses-012	run-4	434
1488	0.15451362499999988	shinobi	sub-02	ses-001	run-1	605
1489	0.14250328999999995	shinobi	sub-02	ses-009	run-4	481
1490	0.107447085249516	shinobi	sub-02	ses-009	run-2	486
1491	0.1207685719999999	shinobi	sub-02	ses-009	run-3	522
1492	0.16030138	shinobi	sub-02	ses-009	run-1	448
1493	0.13832280349999998	shinobi	sub-02	ses-010	run-1	501
1494	0.122885525	shinobi	sub-02	ses-010	run-6	463
1495	0.12594215	shinobi	sub-02	ses-010	run-3	464
1496	0.1519216599999999	shinobi	sub-02	ses-010	run-5	468
1497	0.1224311099999999	shinobi	sub-02	ses-010	run-2	442
1498	0.14910667749999995	shinobi	sub-02	ses-010	run-4	455
1499	0.17437073499999994	shinobi	sub-02	ses-013	run-1	445
1500	0.16613041049999994	shinobi	sub-02	ses-013	run-3	509
1501	0.2087775	shinobi	sub-02	ses-013	run-5	494
1502	0.19467529	shinobi	sub-02	ses-013	run-2	440
1503	0.23508767	shinobi	sub-02	ses-013	run-4	439
1504	0.21403979002240003	shinobi	sub-02	ses-014	run-4	407
1505	0.1641957849999999	shinobi	sub-02	ses-014	run-2	468
1506	0.15831631000000002	shinobi	sub-02	ses-014	run-3	457
1507	0.1829375500000001	shinobi	sub-02	ses-014	run-1	466
1508	0.13741026249999994	shinobi	sub-02	ses-007	run-1	445
1509	0.1821933749999999	shinobi	sub-02	ses-007	run-2	483
1510	0.1362333999999999	shinobi	sub-02	ses-007	run-4	490
1511	0.17073352749999995	shinobi	sub-02	ses-007	run-3	461
1512	0.1543178499999999	shinobi	sub-02	ses-007	run-5	484
1513	0.1316349999999998	shinobi	sub-01	ses-011	run-2	418
1514	0.118129575	shinobi	sub-01	ses-011	run-4	481
1515	0.12780175	shinobi	sub-01	ses-011	run-3	418
1516	0.12859450000000006	shinobi	sub-01	ses-011	run-1	481
1517	0.13531774999999996	shinobi	sub-01	ses-002	run-1	451
1518	0.1502509999999998	shinobi	sub-01	ses-002	run-2	434
1519	0.1452445000000003	shinobi	sub-01	ses-002	run-4	422
1520	0.1327560000000001	shinobi	sub-01	ses-002	run-3	420
1521	0.0987560000000001	shinobi	sub-01	ses-008	run-5	452
1522	0.09349442499999985	shinobi	sub-01	ses-008	run-3	429
1523	0.10330174999999996	shinobi	sub-01	ses-008	run-4	407
1524	0.11735485999999976	shinobi	sub-01	ses-008	run-2	491
1525	0.11513959999999976	shinobi	sub-01	ses-008	run-1	409
1526	0.13502025000000006	shinobi	sub-01	ses-005	run-1	489
1527	0.09315634999999994	shinobi	sub-01	ses-005	run-3	411
1528	0.1106734799999999	shinobi	sub-01	ses-005	run-4	459
1529	0.09760956825	shinobi	sub-01	ses-005	run-2	457
1530	0.1027585	shinobi	sub-01	ses-012	run-4	449
1531	0.11950654999999995	shinobi	sub-01	ses-012	run-2	461
1532	0.1072650999999999	shinobi	sub-01	ses-012	run-3	508
1533	0.1069195999999997	shinobi	sub-01	ses-012	run-1	490
1534	0.1317823199999999	shinobi	sub-01	ses-001	run-3	485
1535	0.14044635	shinobi	sub-01	ses-001	run-2	486
1536	0.12899384999999997	shinobi	sub-01	ses-001	run-4	463
1537	0.14180274999999998	shinobi	sub-01	ses-001	run-1	425
1538	0.1133620000000002	shinobi	sub-01	ses-006	run-2	478
1539	0.0938649	shinobi	sub-01	ses-006	run-4	442
1540	0.0541870975	shinobi	sub-01	ses-006	run-3	445
1541	0.1073535999999999	shinobi	sub-01	ses-006	run-5	466
1542	0.1094379999999999	shinobi	sub-01	ses-006	run-1	469
1543	0.12230279999999985	shinobi	sub-01	ses-004	run-1	437
1544	0.1208085	shinobi	sub-01	ses-004	run-3	420
1545	0.1095095	shinobi	sub-01	ses-004	run-5	412
1546	0.1297122	shinobi	sub-01	ses-004	run-2	472
1547	0.08686781999999996	shinobi	sub-01	ses-004	run-4	425
1548	0.1137459999999999	shinobi	sub-01	ses-009	run-4	486
1549	0.1148701999999999	shinobi	sub-01	ses-009	run-2	440
1550	0.10491020000000001	shinobi	sub-01	ses-009	run-3	469
1551	0.114306	shinobi	sub-01	ses-009	run-1	416
1552	0.12480875000000005	shinobi	sub-01	ses-003	run-4	459
1553	0.114104	shinobi	sub-01	ses-003	run-2	410
1554	0.1237193	shinobi	sub-01	ses-003	run-3	422
1555	0.131028	shinobi	sub-01	ses-003	run-1	426
1556	0.15059684999999995	shinobi	sub-01	ses-010	run-3	445
1557	0.14106783	shinobi	sub-01	ses-010	run-2	469
1558	0.12722884999999984	shinobi	sub-01	ses-010	run-1	479
1559	0.1084952499999999	shinobi	sub-01	ses-007	run-5	413
1560	0.114425905	shinobi	sub-01	ses-007	run-3	451
1561	0.12100215	shinobi	sub-01	ses-007	run-4	445
1562	0.1300111249999999	shinobi	sub-01	ses-007	run-2	409
1563	0.1347707000000003	shinobi	sub-01	ses-007	run-1	498
1564	0.1357144876	shinobi	sub-01	ses-013	run-5	464
1565	0.140029	shinobi	sub-01	ses-013	run-3	458
1566	0.1414220000000002	shinobi	sub-01	ses-013	run-4	418
1567	0.13607035	shinobi	sub-01	ses-013	run-2	476
1568	0.1247864999999997	shinobi	sub-01	ses-013	run-1	414
1569	0.14033008449999995	shinobi	sub-01	ses-013	run-6	415
1570	0.1659922	shinobi	sub-06	ses-013	run-1	530
1571	0.1926399999999998	shinobi	sub-06	ses-013	run-4	440
1572	0.1775792999999999	shinobi	sub-06	ses-013	run-2	540
1573	0.1539141500000001	shinobi	sub-06	ses-013	run-5	460
1574	0.19008182499999995	shinobi	sub-06	ses-013	run-3	469
1575	0.203531	shinobi	sub-06	ses-007	run-1	520
1576	0.17429633	shinobi	sub-06	ses-007	run-2	528
1577	0.24441560000000007	shinobi	sub-06	ses-007	run-4	561
1578	0.22430615000000004	shinobi	sub-06	ses-007	run-3	515
1579	0.2036685	shinobi	sub-06	ses-003	run-1	522
1580	0.21936395	shinobi	sub-06	ses-003	run-2	442
1581	0.2069965999999999	shinobi	sub-06	ses-003	run-4	459
1582	0.1920288500000003	shinobi	sub-06	ses-003	run-3	526
1583	0.2296055	shinobi	sub-06	ses-009	run-1	492
1584	0.2046859500000001	shinobi	sub-06	ses-009	run-3	520
1585	0.20036643000000004	shinobi	sub-06	ses-009	run-5	441
1586	0.1802903799999999	shinobi	sub-06	ses-009	run-2	500
1587	0.20479064750000003	shinobi	sub-06	ses-009	run-4	433
1588	0.25630315000000004	shinobi	sub-06	ses-010	run-4	513
1589	0.2216527	shinobi	sub-06	ses-010	run-2	534
1590	0.2148378999999999	shinobi	sub-06	ses-010	run-3	412
1591	0.19580531	shinobi	sub-06	ses-010	run-1	480
1592	0.19135650000000004	shinobi	sub-06	ses-004	run-1	425
1593	0.19283915000000007	shinobi	sub-06	ses-004	run-3	525
1594	0.22480744999999974	shinobi	sub-06	ses-004	run-4	517
1595	0.20199282499999993	shinobi	sub-06	ses-004	run-2	545
1596	0.220103025	shinobi	sub-06	ses-006	run-3	488
1597	0.21433780000000005	shinobi	sub-06	ses-006	run-4	431
1598	0.1671588219999999	shinobi	sub-06	ses-006	run-2	512
1599	0.1902548999999999	shinobi	sub-06	ses-006	run-1	477
1600	0.15245077499999998	shinobi	sub-06	ses-012	run-1	511
1601	0.18284935	shinobi	sub-06	ses-012	run-4	469
1602	0.17166775	shinobi	sub-06	ses-012	run-2	466
1603	0.18799115	shinobi	sub-06	ses-012	run-3	527
1604	0.17509131249999987	shinobi	sub-06	ses-001	run-1	505
1605	0.2662265	shinobi	sub-06	ses-001	run-3	450
1606	0.24500028042044997	shinobi	sub-06	ses-001	run-2	477
1607	0.29770885	shinobi	sub-06	ses-001	run-4	560
1608	0.21763935499999992	shinobi	sub-06	ses-005	run-4	501
1609	0.19150431499999995	shinobi	sub-06	ses-005	run-2	511
1610	0.2514196825000001	shinobi	sub-06	ses-005	run-3	477
1611	0.2177702750000003	shinobi	sub-06	ses-005	run-1	521
1612	0.2206025000000002	shinobi	sub-06	ses-011	run-5	426
1613	0.17958149885714997	shinobi	sub-06	ses-011	run-3	553
1614	0.1797114499999999	shinobi	sub-06	ses-011	run-4	482
1615	0.16828884499999996	shinobi	sub-06	ses-011	run-2	497
1616	0.148027125	shinobi	sub-06	ses-011	run-1	419
1617	0.2348864999999999	shinobi	sub-06	ses-008	run-2	474
1618	0.1880943725	shinobi	sub-06	ses-008	run-4	527
1619	0.18971886875	shinobi	sub-06	ses-008	run-3	499
1620	0.2417394	shinobi	sub-06	ses-008	run-5	364
1621	0.22388865	shinobi	sub-06	ses-008	run-1	513
1622	0.26472314999999985	shinobi	sub-06	ses-002	run-4	487
1623	0.23308518	shinobi	sub-06	ses-002	run-2	428
1624	0.249543655	shinobi	sub-06	ses-002	run-3	575
1625	0.2193401	shinobi	sub-06	ses-002	run-1	430
