# Supplementary material for: Open design of a reproducible videogame controller for MRI and MEG
Source: PLoS One. 2023 Nov 1;18(11):e0290158. doi: 10.1371/journal.pone.0290158 (PMC10619825; doi:10.1371/journal.pone.0290158)
Supplement: S4 Dataset — (CSV) [file pone.0290158.s005.csv]

timepoints	values	condition
t1	1.7792000164712595e-25	withoutcontroller
t1	1.4854653058618419e-25	withoutcontroller
t1	1.7224137891041935e-25	withoutcontroller
t1	1.361430485118145e-25	withoutcontroller
t1	1.2797285557817066e-25	withoutcontroller
t1	8.968474365227807e-26	withoutcontroller
t1	-4.13299627203768e-26	withoutcontroller
t1	2.0555636478207094e-25	withoutcontroller
t1	1.5383390849371722e-25	withoutcontroller
t1	6.628579313802267e-26	withoutcontroller
t1	8.591734040435768e-26	withoutcontroller
t1	-3.0914171785773094e-26	withoutcontroller
t1	3.222606221024164e-26	withoutcontroller
t1	-5.752686006096024e-26	withoutcontroller
t1	1.689608924169582e-25	withoutcontroller
t1	3.3817972325041207e-26	withoutcontroller
t1	1.3046572348209593e-25	withoutcontroller
t1	1.2258450552965188e-25	withoutcontroller
t1	1.294817110750386e-25	withoutcontroller
t1	2.260061355732863e-26	withoutcontroller
t1	2.6547603233193914e-26	withoutcontroller
t1	7.378116456511885e-26	withoutcontroller
t1	6.713563508869111e-26	withoutcontroller
t1	-2.876512252518136e-27	withoutcontroller
t1	-5.44740291391806e-27	withoutcontroller
t1	-3.346406647668532e-26	withoutcontroller
t1	-3.610680979085219e-26	withoutcontroller
t1	-2.9154178627897653e-26	withoutcontroller
t1	-3.296180228248127e-27	withoutcontroller
t1	-2.364023864293554e-26	withoutcontroller
t1	-1.7473745509001906e-26	withoutcontroller
t1	1.1932406943057513e-26	withoutcontroller
t1	1.1663877064675914e-25	withoutcontroller
t1	1.1196344417781448e-25	withoutcontroller
t1	1.759795850780617e-26	withoutcontroller
t1	-3.778768177972504e-29	withoutcontroller
t1	-6.109271005468382e-26	withoutcontroller
t1	-4.807844124849762e-27	withoutcontroller
t1	1.6253560330267572e-25	withoutcontroller
t1	1.8231479168799088e-25	withoutcontroller
t1	1.3048726907117133e-25	withoutcontroller
t1	2.4345283770638766e-25	withoutcontroller
t1	-8.203662681130166e-26	withoutcontroller
t1	7.584460542698373e-27	withoutcontroller
t1	1.8104197536479802e-25	withoutcontroller
t1	1.098685398902767e-25	withoutcontroller
t1	7.239969232553735e-26	withoutcontroller
t1	5.493298365406537e-26	withoutcontroller
t1	-1.1224019968540087e-26	withoutcontroller
t1	1.6620425834818598e-26	withoutcontroller
t1	1.0767481028926958e-25	withoutcontroller
t1	1.1727996198700048e-25	withoutcontroller
t1	2.3029746081149433e-25	withoutcontroller
t1	1.976055706740418e-25	withoutcontroller
t1	5.244783137394468e-26	withoutcontroller
t1	6.746121229033509e-26	withoutcontroller
t1	3.6793532077610253e-26	withoutcontroller
t1	-4.749821959001317e-26	withoutcontroller
t1	5.692665750013535e-26	withoutcontroller
t1	2.768176606577781e-26	withoutcontroller
t1	1.5409511192604708e-25	withoutcontroller
t1	3.050501473636675e-26	withoutcontroller
t1	9.727947943284741e-26	withoutcontroller
t1	3.7964889308169036e-26	withoutcontroller
t1	7.420653079805774e-26	withoutcontroller
t1	1.0740524385115807e-25	withoutcontroller
t1	1.4641880684104765e-25	withoutcontroller
t1	6.591469936354747e-26	withoutcontroller
t1	1.4306260569918954e-25	withoutcontroller
t1	2.129562267697536e-26	withoutcontroller
t1	6.113956266439231e-28	withoutcontroller
t1	1.0855897283920628e-25	withoutcontroller
t1	6.593101722173227e-26	withoutcontroller
t1	1.210116062946968e-25	withoutcontroller
t1	5.0619451138651055e-26	withoutcontroller
t1	2.6010761430143527e-26	withoutcontroller
t1	1.8468273283357053e-26	withoutcontroller
t1	3.1335677471936455e-27	withoutcontroller
t1	-7.259361702792754e-26	withoutcontroller
t1	-8.567107254153312e-27	withoutcontroller
t1	3.111329982961216e-26	withoutcontroller
t1	4.073268545027091e-27	withoutcontroller
t1	-4.520523098093051e-26	withoutcontroller
t1	1.7846693541831826e-25	withoutcontroller
t1	1.4961585047866546e-25	withoutcontroller
t1	-6.872170091277772e-26	withoutcontroller
t1	1.9896537887057396e-26	withoutcontroller
t1	6.651697755114566e-26	withoutcontroller
t1	1.5986310808225413e-25	withoutcontroller
t1	-4.295115337366703e-26	withoutcontroller
t1	-4.6217744052672346e-26	withoutcontroller
t1	1.1451541150965563e-25	withoutcontroller
t1	3.2595055804106806e-26	withoutcontroller
t1	2.6129423068952454e-26	withoutcontroller
t1	5.2430215485108804e-27	withoutcontroller
t1	8.013986754764601e-26	withoutcontroller
t1	1.175239669459262e-25	withoutcontroller
t1	6.125998734843258e-26	withoutcontroller
t1	4.588209616609103e-26	withoutcontroller
t1	-1.1760197579694066e-26	withoutcontroller
t1	2.3727117381853104e-28	withoutcontroller
t1	1.7395196960058306e-25	withoutcontroller
t1	7.070790570187535e-26	withoutcontroller
t1	3.078658887703415e-26	withoutcontroller
t1	-9.130987711309884e-26	withoutcontroller
t1	-2.3557509866510554e-26	withoutcontroller
t1	9.325901943513969e-26	withoutcontroller
t1	1.0959432849898608e-25	withoutcontroller
t1	8.83716678771105e-26	withoutcontroller
t1	4.387679512400071e-26	withoutcontroller
t1	2.2460402399455736e-26	withoutcontroller
t1	3.246422777375219e-26	withoutcontroller
t1	6.858825481911031e-26	withoutcontroller
t1	6.763999501261962e-26	withoutcontroller
t1	1.995986282718715e-26	withoutcontroller
t1	8.060796871981381e-26	withoutcontroller
t1	1.162694019035991e-25	withoutcontroller
t1	4.121570702397814e-26	withoutcontroller
t1	1.1580219744588807e-25	withoutcontroller
t1	5.488552276516399e-26	withoutcontroller
t1	6.32176029730411e-26	withoutcontroller
t1	5.743745313798992e-26	withoutcontroller
t1	5.534374356219818e-26	withoutcontroller
t1	4.505107526439388e-26	withoutcontroller
t1	4.4634747809039504e-26	withoutcontroller
t1	-5.165949914412724e-27	withoutcontroller
t1	5.561376155595873e-29	withoutcontroller
t1	4.235094457336614e-26	withoutcontroller
t1	4.9151820543544163e-26	withoutcontroller
t1	7.849271325063415e-26	withoutcontroller
t1	9.383756993198118e-27	withoutcontroller
t1	5.769703998153544e-26	withoutcontroller
t1	2.803193242539205e-26	withoutcontroller
t1	-2.8826836580363156e-26	withoutcontroller
t1	-1.0012718726988472e-26	withoutcontroller
t1	-5.638943430578767e-26	withoutcontroller
t1	9.578370616560721e-26	withoutcontroller
t1	-3.763972665076621e-26	withoutcontroller
t1	4.57133456654747e-26	withoutcontroller
t1	-9.81917442383608e-27	withoutcontroller
t1	-9.950817621172352e-26	withoutcontroller
t1	-5.586757185884392e-26	withoutcontroller
t1	-4.6907452089805564e-26	withoutcontroller
t1	-6.00817034165275e-26	withoutcontroller
t1	-5.456077045706821e-26	withoutcontroller
t1	-4.955898798379383e-26	withoutcontroller
t1	5.534599939483909e-26	withoutcontroller
t1	1.8069272137903245e-27	withoutcontroller
t1	-7.253088425648138e-26	withoutcontroller
t1	-4.638406683754051e-26	withoutcontroller
t1	1.381926020745227e-26	withoutcontroller
t1	-1.3871323013133296e-26	withoutcontroller
t1	-1.1639837939983805e-25	withoutcontroller
t1	-2.374769036880292e-25	withoutcontroller
t1	-8.590849390261806e-26	withoutcontroller
t1	-4.886159344466575e-26	withoutcontroller
t1	-7.321130175386125e-26	withoutcontroller
t1	-5.029732885150477e-26	withoutcontroller
t1	-5.675468555857333e-26	withoutcontroller
t1	-1.0302733784469984e-26	withoutcontroller
t1	-2.3420727325160488e-26	withoutcontroller
t1	-5.342590684971312e-26	withoutcontroller
t1	-4.3917310542761843e-26	withoutcontroller
t1	-1.355291378930672e-26	withoutcontroller
t1	-2.9283524117481505e-26	withoutcontroller
t1	-4.092953789781222e-26	withoutcontroller
t1	7.811041938981188e-26	withoutcontroller
t1	-4.392780192340935e-26	withoutcontroller
t1	7.344176290684101e-26	withoutcontroller
t1	-8.702430483728926e-26	withoutcontroller
t1	-2.2213843023766437e-26	withoutcontroller
t1	-1.6394047326883287e-25	withoutcontroller
t1	-5.73256523681575e-26	withoutcontroller
t1	1.8788458809118774e-26	withoutcontroller
t1	9.257316397332673e-26	withoutcontroller
t1	7.104442659814304e-26	withoutcontroller
t1	-2.2789595247639617e-26	withoutcontroller
t1	-1.0054650662115305e-25	withoutcontroller
t1	-1.100018868516377e-25	withoutcontroller
t1	1.0758602270188563e-25	withoutcontroller
t1	-8.950978042725109e-27	withoutcontroller
t1	-2.0909464608301006e-26	withoutcontroller
t1	-2.517873626120868e-26	withoutcontroller
t1	-1.5546038248926373e-25	withoutcontroller
t1	-3.3758299880818063e-26	withoutcontroller
t1	-1.2419655616412145e-25	withoutcontroller
t1	-8.231072053732691e-26	withoutcontroller
t1	-2.5176635640762983e-25	withoutcontroller
t1	-1.4634631549774116e-25	withoutcontroller
t1	3.078741904595588e-26	withoutcontroller
t1	-7.414192293665865e-26	withoutcontroller
t1	-1.183812752445759e-25	withoutcontroller
t1	-1.338051533622019e-25	withoutcontroller
t1	-1.077233177511469e-25	withoutcontroller
t1	-8.598067496337371e-26	withoutcontroller
t1	-1.7224237077984574e-25	withoutcontroller
t1	-1.0328271334679547e-25	withoutcontroller
t1	-6.125345294148168e-26	withoutcontroller
t1	-1.4563470827777453e-25	withoutcontroller
t1	-1.206071214411115e-25	withoutcontroller
t1	-1.6303127246240414e-25	withoutcontroller
t1	-1.2253143868674973e-25	withoutcontroller
t1	-1.6897066237177218e-25	withoutcontroller
t1	-2.163602423812734e-25	withoutcontroller
t1	-1.0935467080818806e-25	withoutcontroller
t1	-8.640112460797396e-26	withoutcontroller
t1	-6.167199947816445e-26	withoutcontroller
t1	-4.225186312492536e-26	withoutcontroller
t1	-1.094711459900176e-25	withoutcontroller
t1	-3.808698512237442e-26	withoutcontroller
t1	-6.297698184779901e-26	withoutcontroller
t1	-4.5221121477397214e-26	withoutcontroller
t1	-5.377238073811975e-26	withoutcontroller
t1	-5.82383031712432e-26	withoutcontroller
t1	-1.5701260602010012e-25	withoutcontroller
t1	-4.650259226537088e-26	withoutcontroller
t1	-1.9978542119224634e-25	withoutcontroller
t1	-8.587163511181723e-27	withoutcontroller
t1	2.1602867644230302e-26	withoutcontroller
t1	-5.913268199840158e-26	withoutcontroller
t1	-1.3662648494917591e-25	withoutcontroller
t1	-7.359218787285898e-26	withoutcontroller
t1	-5.0378793305441364e-26	withoutcontroller
t1	-4.8170484372357585e-26	withoutcontroller
t1	-2.251804391133239e-25	withoutcontroller
t1	-8.523597879292182e-26	withoutcontroller
t1	-6.884902978264907e-26	withoutcontroller
t1	-2.192796905276802e-25	withoutcontroller
t1	-1.4507050910157293e-25	withoutcontroller
t1	-1.0059578346700961e-26	withoutcontroller
t1	-1.0627052508977375e-25	withoutcontroller
t1	3.546117108312286e-26	withoutcontroller
t1	-3.1042112261958153e-26	withoutcontroller
t1	-1.2403567873599972e-25	withoutcontroller
t1	-1.2936944808129837e-25	withoutcontroller
t1	-1.2570293751491593e-25	withoutcontroller
t1	-2.0886597693508604e-25	withoutcontroller
t1	8.707588397645979e-28	withoutcontroller
t1	-6.999428445805296e-26	withoutcontroller
t1	-1.633302020411809e-25	withoutcontroller
t1	-9.753425567354121e-26	withoutcontroller
t1	-2.098557768197638e-25	withoutcontroller
t1	-1.2292021931740135e-25	withoutcontroller
t1	-3.991932985156779e-26	withoutcontroller
t1	-9.672433094853085e-26	withoutcontroller
t1	-1.746756165910575e-25	withoutcontroller
t1	-7.196446234914835e-26	withoutcontroller
t1	-9.406324892750327e-26	withoutcontroller
t1	-1.5890805934220584e-25	withoutcontroller
t1	-1.7040309772537572e-25	withoutcontroller
t1	-4.357171066130063e-26	withoutcontroller
t1	-8.987545014916083e-27	withoutcontroller
t1	-1.0494589091943657e-25	withoutcontroller
t1	-9.945521967264864e-26	withoutcontroller
t1	-1.4391346845879829e-25	withoutcontroller
t1	-6.998745377840562e-26	withoutcontroller
t1	-1.9147810973905801e-25	withoutcontroller
t1	5.1305444272605266e-26	withoutcontroller
t1	1.4231329929935349e-25	withoutcontroller
t1	9.515512022751594e-26	withoutcontroller
t1	-3.1082942336554964e-26	withoutcontroller
t1	-1.8042951807586154e-25	withoutcontroller
t1	1.5889361001891562e-26	withoutcontroller
t1	2.1889493137268835e-25	withoutcontroller
t1	-4.3575969244417246e-27	withoutcontroller
t1	-1.0283817590454454e-25	withoutcontroller
t1	-1.4116372282652596e-25	withoutcontroller
t1	2.0102981569544194e-26	withoutcontroller
t1	1.4487113736900773e-25	withoutcontroller
t1	1.4535875512492635e-25	withoutcontroller
t1	1.25962966380955e-25	withoutcontroller
t1	1.07462115236837e-25	withoutcontroller
t1	6.02212783219529e-26	withoutcontroller
t1	-3.0536481203951897e-26	withoutcontroller
t1	1.8214022399025674e-25	withoutcontroller
t1	1.4372333071185953e-25	withoutcontroller
t1	7.703370819263642e-26	withoutcontroller
t1	6.977369119186791e-26	withoutcontroller
t1	-1.1398599014270677e-26	withoutcontroller
t1	6.456118565673414e-26	withoutcontroller
t1	-3.462562738824602e-26	withoutcontroller
t1	1.6463624289716094e-25	withoutcontroller
t1	6.7327618726435e-26	withoutcontroller
t1	1.1908960625575737e-25	withoutcontroller
t1	1.1324603884786366e-25	withoutcontroller
t1	1.2239088187940805e-25	withoutcontroller
t1	6.083245235712118e-26	withoutcontroller
t1	8.571365121867374e-26	withoutcontroller
t1	8.422059989177993e-26	withoutcontroller
t1	9.791015111652204e-26	withoutcontroller
t1	3.9161247730340137e-26	withoutcontroller
t1	-4.667041143089822e-26	withoutcontroller
t1	-5.174691936020068e-26	withoutcontroller
t1	-5.681512400444888e-26	withoutcontroller
t1	-4.7751350034871503e-26	withoutcontroller
t1	-1.8774995719973042e-26	withoutcontroller
t1	-3.152108394143623e-26	withoutcontroller
t1	-5.485102359059474e-26	withoutcontroller
t1	-4.18236156575614e-26	withoutcontroller
t1	3.752492096187647e-26	withoutcontroller
t1	7.775911371977644e-26	withoutcontroller
t1	-1.2745207665163793e-26	withoutcontroller
t1	-1.7529975645241435e-26	withoutcontroller
t1	-6.598747398138237e-26	withoutcontroller
t1	-4.598773130454258e-26	withoutcontroller
t1	1.1361274566957492e-25	withoutcontroller
t1	1.3282532527614224e-25	withoutcontroller
t1	1.0020146282755653e-25	withoutcontroller
t1	1.6906024702029702e-25	withoutcontroller
t1	-7.004010202850327e-26	withoutcontroller
t1	-3.171000243252638e-26	withoutcontroller
t1	1.513281155776286e-25	withoutcontroller
t1	9.16350692874053e-26	withoutcontroller
t1	5.822449794462503e-26	withoutcontroller
t1	2.3370529134553542e-26	withoutcontroller
t1	-2.860185784668831e-26	withoutcontroller
t1	-2.463817326449498e-26	withoutcontroller
t1	1.0392517133254095e-25	withoutcontroller
t1	1.0215374811572721e-25	withoutcontroller
t1	1.8283532077245004e-25	withoutcontroller
t1	1.5713234423965148e-25	withoutcontroller
t1	2.3825643875330634e-26	withoutcontroller
t1	2.808200999224554e-26	withoutcontroller
t1	3.7078606539029695e-27	withoutcontroller
t1	-4.4715634204717235e-26	withoutcontroller
t1	3.015827261803434e-26	withoutcontroller
t1	-7.044277337544485e-28	withoutcontroller
t1	1.1222338221083905e-25	withoutcontroller
t1	-1.2739491529056874e-26	withoutcontroller
t1	5.907121066759606e-26	withoutcontroller
t1	3.8386500928991295e-27	withoutcontroller
t1	3.467618192366752e-26	withoutcontroller
t1	4.965712408375451e-26	withoutcontroller
t1	6.286219392012673e-26	withoutcontroller
t1	1.2870013465576532e-27	withoutcontroller
t1	7.95157762032011e-26	withoutcontroller
t1	-3.375183910782425e-26	withoutcontroller
t1	-4.2398565851421e-26	withoutcontroller
t1	6.219925269088927e-26	withoutcontroller
t1	1.621823448903984e-26	withoutcontroller
t1	5.765219671268682e-26	withoutcontroller
t1	3.082327790111945e-26	withoutcontroller
t1	-1.3097559598782214e-26	withoutcontroller
t1	5.294531742438628e-26	withoutcontroller
t1	4.406745858731e-26	withoutcontroller
t1	-2.2725065760324168e-26	withoutcontroller
t1	4.3663628054863526e-26	withoutcontroller
t1	5.204916382953498e-26	withoutcontroller
t1	-2.260348299310479e-27	withoutcontroller
t1	-9.436192382325232e-27	withoutcontroller
t1	1.5100384150817253e-25	withoutcontroller
t1	1.18228085328297e-25	withoutcontroller
t1	-2.3826295969122416e-26	withoutcontroller
t1	3.004902894850935e-26	withoutcontroller
t1	8.732513906595951e-26	withoutcontroller
t1	1.1855052395876796e-25	withoutcontroller
t1	-1.5991870761297672e-26	withoutcontroller
t1	-2.185842376037598e-26	withoutcontroller
t1	8.398408935305899e-26	withoutcontroller
t1	3.4639129580245416e-26	withoutcontroller
t1	3.519446797118509e-26	withoutcontroller
t1	3.71834535972931e-27	withoutcontroller
t1	6.393426884192172e-26	withoutcontroller
t1	6.558152860160061e-26	withoutcontroller
t1	1.711171122059781e-26	withoutcontroller
t1	1.5738876369462438e-26	withoutcontroller
t1	-1.620648947344427e-26	withoutcontroller
t1	-1.550121231842893e-26	withoutcontroller
t1	1.096648602056603e-25	withoutcontroller
t1	4.970957888397991e-26	withoutcontroller
t1	-2.736509063187071e-26	withoutcontroller
t1	-9.030342699943407e-26	withoutcontroller
t1	-4.506933074050692e-26	withoutcontroller
t1	3.221490276512791e-26	withoutcontroller
t1	6.967181779015483e-26	withoutcontroller
t1	5.058411792036537e-26	withoutcontroller
t1	2.3834300023795188e-26	withoutcontroller
t1	-9.905564653991683e-27	withoutcontroller
t1	-1.4306915430417368e-26	withoutcontroller
t1	1.425357144106346e-26	withoutcontroller
t1	1.592651168218302e-26	withoutcontroller
t1	-3.269200106914321e-26	withoutcontroller
t1	3.0095218276345495e-26	withoutcontroller
t1	4.559711694504087e-26	withoutcontroller
t1	2.9537181572724376e-27	withoutcontroller
t1	2.7728220441229644e-26	withoutcontroller
t1	-1.2292002807713759e-26	withoutcontroller
t1	-1.2006694672677874e-27	withoutcontroller
t1	7.15145724255431e-27	withoutcontroller
t1	1.3938658458963436e-26	withoutcontroller
t1	7.815656557557976e-27	withoutcontroller
t1	-2.568081692157681e-26	withoutcontroller
t1	-5.26974023940748e-26	withoutcontroller
t1	-4.6877222283360525e-26	withoutcontroller
t1	-1.418348144530332e-26	withoutcontroller
t1	1.3079680898727852e-26	withoutcontroller
t1	3.6300626199839214e-26	withoutcontroller
t1	-2.015014391206957e-26	withoutcontroller
t1	4.3493976481772815e-26	withoutcontroller
t1	2.0572124276348088e-26	withoutcontroller
t1	-9.197469763728159e-27	withoutcontroller
t1	-4.450034288576731e-27	withoutcontroller
t1	-6.627832528495246e-26	withoutcontroller
t1	4.5395199176651106e-26	withoutcontroller
t1	-2.5200043299143728e-26	withoutcontroller
t1	3.604121242449986e-26	withoutcontroller
t1	9.96185632967527e-28	withoutcontroller
t1	-7.976221612878567e-26	withoutcontroller
t1	-4.4862908545133763e-26	withoutcontroller
t1	-3.099494633506664e-26	withoutcontroller
t1	-4.613583780773673e-26	withoutcontroller
t1	-3.152901731208679e-26	withoutcontroller
t1	-4.691608221637468e-26	withoutcontroller
t1	4.726132921389454e-26	withoutcontroller
t1	2.648634694520616e-26	withoutcontroller
t1	-4.2068028668759133e-26	withoutcontroller
t1	-6.174643432717148e-26	withoutcontroller
t1	1.4493448314507113e-26	withoutcontroller
t1	9.303224288355698e-28	withoutcontroller
t1	-8.626672201354026e-26	withoutcontroller
t1	-2.0493492591732533e-25	withoutcontroller
t1	-5.151648769334278e-26	withoutcontroller
t1	-3.147159271426504e-26	withoutcontroller
t1	-4.3501448696075903e-26	withoutcontroller
t1	-4.936483681804928e-26	withoutcontroller
t1	-6.193508047564023e-26	withoutcontroller
t1	-2.124323694720022e-26	withoutcontroller
t1	-2.6694856028551855e-26	withoutcontroller
t1	-6.574759675519967e-26	withoutcontroller
t1	-2.565810817927505e-26	withoutcontroller
t1	2.6857221058245793e-27	withoutcontroller
t1	-4.089250819106723e-26	withoutcontroller
t1	-5.23269450125708e-27	withoutcontroller
t1	8.317010389242397e-26	withoutcontroller
t1	-4.109143530646585e-26	withoutcontroller
t1	5.264358217529581e-26	withoutcontroller
t1	-5.627723901918137e-26	withoutcontroller
t1	-1.8785240352745262e-26	withoutcontroller
t1	-1.2427022978423165e-25	withoutcontroller
t1	-4.265045836940812e-26	withoutcontroller
t1	2.5518073056189523e-26	withoutcontroller
t1	6.259534862175694e-26	withoutcontroller
t1	2.9705646110529845e-26	withoutcontroller
t1	-2.161581117328612e-26	withoutcontroller
t1	-7.480936007854407e-26	withoutcontroller
t1	-7.073656977784562e-26	withoutcontroller
t1	8.388196685026917e-26	withoutcontroller
t1	5.0564178780585495e-28	withoutcontroller
t1	-2.8792526831925544e-26	withoutcontroller
t1	-2.4815059351094368e-26	withoutcontroller
t1	-1.0163208566511724e-25	withoutcontroller
t1	-2.2437517083528736e-26	withoutcontroller
t1	-9.817622869869891e-26	withoutcontroller
t1	-8.253818885651317e-26	withoutcontroller
t1	-1.6416158089612303e-25	withoutcontroller
t1	-1.2908300711145326e-25	withoutcontroller
t1	-4.6565031810036675e-27	withoutcontroller
t1	-7.952677434403949e-26	withoutcontroller
t1	-1.027283841645892e-25	withoutcontroller
t1	-1.1598653794570558e-25	withoutcontroller
t1	-9.916434351771397e-26	withoutcontroller
t1	-8.560482579044625e-26	withoutcontroller
t1	-1.4312506697651107e-25	withoutcontroller
t1	-1.175171487443101e-25	withoutcontroller
t1	-4.884736144240245e-26	withoutcontroller
t1	-1.2198364036937074e-25	withoutcontroller
t1	-9.813582491740922e-26	withoutcontroller
t1	-1.3458584152533341e-25	withoutcontroller
t1	-9.520195695876568e-26	withoutcontroller
t1	-1.2456097736801905e-25	withoutcontroller
t1	-1.712824375908424e-25	withoutcontroller
t1	-7.201369095493078e-26	withoutcontroller
t1	-3.397891183010702e-26	withoutcontroller
t1	-6.446995206428861e-26	withoutcontroller
t1	-1.655419286841914e-26	withoutcontroller
t1	-9.347210033059689e-26	withoutcontroller
t1	-2.2080366461219962e-26	withoutcontroller
t1	-4.205664803731018e-26	withoutcontroller
t1	-4.988034354386121e-26	withoutcontroller
t1	-2.661424766313371e-26	withoutcontroller
t1	-8.369545579463161e-26	withoutcontroller
t1	-1.1927191163027452e-25	withoutcontroller
t1	-5.721022591091472e-26	withoutcontroller
t1	-1.6509891585546695e-25	withoutcontroller
t1	-1.1232553626104914e-26	withoutcontroller
t1	3.638705825154694e-26	withoutcontroller
t1	-5.456170241383907e-26	withoutcontroller
t1	-1.0592631490053095e-25	withoutcontroller
t1	-8.303010661932317e-26	withoutcontroller
t1	-6.23877082261144e-26	withoutcontroller
t1	-6.466467816103706e-26	withoutcontroller
t1	-1.7375879396018738e-25	withoutcontroller
t1	-6.749622031237915e-26	withoutcontroller
t1	-4.729424935212736e-26	withoutcontroller
t1	-1.5838134346260809e-25	withoutcontroller
t1	-1.2988157696351923e-25	withoutcontroller
t1	-3.9510485611518004e-26	withoutcontroller
t1	-6.943502234579824e-26	withoutcontroller
t1	4.0143046632814774e-26	withoutcontroller
t1	-2.175967146779132e-26	withoutcontroller
t1	-8.888986318945157e-26	withoutcontroller
t1	-1.198425052969625e-25	withoutcontroller
t1	-9.603630115299132e-26	withoutcontroller
t1	-1.7264614336585198e-25	withoutcontroller
t1	7.624698789470248e-27	withoutcontroller
t1	-3.2683722964452324e-26	withoutcontroller
t1	-1.287711193576021e-25	withoutcontroller
t1	-8.018060065364874e-26	withoutcontroller
t1	-1.63884574914145e-25	withoutcontroller
t1	-9.694912551380946e-26	withoutcontroller
t1	-3.231027333902617e-26	withoutcontroller
t1	-7.896414000362938e-26	withoutcontroller
t1	-1.1330723470849189e-25	withoutcontroller
t1	-6.372856173886709e-26	withoutcontroller
t1	-8.066061472510609e-26	withoutcontroller
t1	-1.2888029220879658e-25	withoutcontroller
t1	-1.265538176116987e-25	withoutcontroller
t1	-2.6353540077065554e-26	withoutcontroller
t1	-1.3079324607023565e-26	withoutcontroller
t1	-8.179347938231399e-26	withoutcontroller
t1	-7.090642116491776e-26	withoutcontroller
t1	-1.151655669041551e-25	withoutcontroller
t1	-7.331539876701345e-26	withoutcontroller
t1	-1.522317253174158e-25	withoutcontroller
t1	4.675795745249683e-26	withoutcontroller
t1	1.4498131102959804e-25	withoutcontroller
t1	1.1290583644829966e-25	withoutcontroller
t1	9.141573288194265e-27	withoutcontroller
t1	-1.3187738983445922e-25	withoutcontroller
t1	-1.2237736734988144e-26	withoutcontroller
t1	1.7524943056716218e-25	withoutcontroller
t1	-2.8666999687369913e-26	withoutcontroller
t1	-7.630140322811988e-26	withoutcontroller
t1	-9.868496621660135e-26	withoutcontroller
t1	1.1627386861556563e-26	withoutcontroller
t1	1.8680781576273064e-25	withoutcontroller
t1	1.5370907928268673e-25	withoutcontroller
t1	1.3922920332660257e-25	withoutcontroller
t1	1.0894202844501148e-25	withoutcontroller
t1	-2.5477221809476666e-26	withoutcontroller
t1	1.9975525875925095e-25	withoutcontroller
t1	1.5496905037044072e-25	withoutcontroller
t1	6.411249448053545e-26	withoutcontroller
t1	9.392139925569428e-26	withoutcontroller
t1	-2.0048321144768925e-26	withoutcontroller
t1	4.546138541662255e-26	withoutcontroller
t1	-5.185118050997243e-26	withoutcontroller
t1	1.5836063124241674e-25	withoutcontroller
t1	2.0086956203006576e-26	withoutcontroller
t1	1.3218751421668578e-25	withoutcontroller
t1	1.1721779029184061e-25	withoutcontroller
t1	1.312157500947365e-25	withoutcontroller
t1	3.557776656729304e-27	withoutcontroller
t1	-1.0952874290493812e-26	withoutcontroller
t1	6.342221540357418e-26	withoutcontroller
t1	5.1630997566709477e-26	withoutcontroller
t1	-3.014549505951985e-26	withoutcontroller
t1	2.4069735589790935e-27	withoutcontroller
t1	-1.7227555234960272e-26	withoutcontroller
t1	-1.4679861520973957e-26	withoutcontroller
t1	4.326841462788714e-27	withoutcontroller
t1	3.9575688970711e-27	withoutcontroller
t1	-1.69496126815374e-26	withoutcontroller
t1	-5.255806382120551e-27	withoutcontroller
t1	5.0723440490912144e-26	withoutcontroller
t1	1.574988554346922e-25	withoutcontroller
t1	1.0603036170702993e-25	withoutcontroller
t1	3.210633868838213e-26	withoutcontroller
t1	3.5426161432584624e-26	withoutcontroller
t1	-3.0761959607313485e-26	withoutcontroller
t1	3.867929919298265e-26	withoutcontroller
t1	1.623325990866766e-25	withoutcontroller
t1	1.7611089908396426e-25	withoutcontroller
t1	1.5102711108746565e-25	withoutcontroller
t1	2.684911347260038e-25	withoutcontroller
t1	-6.06082864585227e-26	withoutcontroller
t1	3.8455607128117934e-26	withoutcontroller
t1	1.6200186781990824e-25	withoutcontroller
t1	1.2227721300977755e-25	withoutcontroller
t1	9.513415866983959e-26	withoutcontroller
t1	8.713608341213764e-26	withoutcontroller
t1	1.0526886610009401e-26	withoutcontroller
t1	4.258355940905037e-26	withoutcontroller
t1	9.939683245196986e-26	withoutcontroller
t1	1.282477966970429e-25	withoutcontroller
t1	2.4376527999597966e-25	withoutcontroller
t1	2.1866189035672554e-25	withoutcontroller
t1	7.691798221287842e-26	withoutcontroller
t1	1.004922595803335e-25	withoutcontroller
t1	5.0804286865173657e-26	withoutcontroller
t1	-6.504938693169163e-26	withoutcontroller
t1	3.456855376417375e-26	withoutcontroller
t1	7.074025514100015e-27	withoutcontroller
t1	1.3256710525431134e-25	withoutcontroller
t1	1.5296334692063506e-26	withoutcontroller
t1	7.439598047715255e-26	withoutcontroller
t1	1.3485069414418533e-26	withoutcontroller
t1	5.217292845184479e-26	withoutcontroller
t1	9.187127954425023e-26	withoutcontroller
t1	1.3497006465565394e-25	withoutcontroller
t1	5.809853396962016e-26	withoutcontroller
t1	1.3444424973921176e-25	withoutcontroller
t1	2.355859714178323e-26	withoutcontroller
t1	-6.780492841871101e-27	withoutcontroller
t1	8.751899153805235e-26	withoutcontroller
t1	5.659533221109549e-26	withoutcontroller
t1	1.0980196749089008e-25	withoutcontroller
t1	1.6834560032039177e-26	withoutcontroller
t1	1.6121519998834516e-26	withoutcontroller
t1	-9.05622769539994e-27	withoutcontroller
t1	-1.9264638539607888e-26	withoutcontroller
t1	-9.2594576793056e-26	withoutcontroller
t1	-4.100707042834955e-26	withoutcontroller
t1	2.368902490941196e-26	withoutcontroller
t1	-1.50005918750421e-26	withoutcontroller
t1	-7.395266617330399e-26	withoutcontroller
t1	1.6677767464482516e-25	withoutcontroller
t1	1.4749713408041004e-25	withoutcontroller
t1	-9.574342598393859e-26	withoutcontroller
t1	-7.337440646145681e-27	withoutcontroller
t1	2.744373420227664e-26	withoutcontroller
t1	1.5537409122221435e-25	withoutcontroller
t1	-3.563649896913793e-26	withoutcontroller
t1	-7.164564459163169e-26	withoutcontroller
t1	8.605316131848753e-26	withoutcontroller
t1	-2.621676886653201e-27	withoutcontroller
t1	1.460693384845485e-27	withoutcontroller
t1	-1.3995794475577628e-26	withoutcontroller
t1	8.43307850646936e-26	withoutcontroller
t1	1.341838381910627e-25	withoutcontroller
t1	9.671948434741352e-26	withoutcontroller
t1	7.555834761370241e-26	withoutcontroller
t1	-2.6674031404484562e-27	withoutcontroller
t1	1.6723953721972693e-26	withoutcontroller
t1	1.9115345947587174e-25	withoutcontroller
t1	5.66772199689081e-26	withoutcontroller
t1	6.673780938689927e-26	withoutcontroller
t1	-8.438151907624983e-26	withoutcontroller
t1	-1.5672305105449181e-27	withoutcontroller
t1	1.1144277944357167e-25	withoutcontroller
t1	1.214249133088305e-25	withoutcontroller
t1	8.820371991951218e-26	withoutcontroller
t1	3.2656233848394127e-26	withoutcontroller
t1	5.693286762639986e-26	withoutcontroller
t1	6.969313308467938e-26	withoutcontroller
t1	9.810217429670531e-26	withoutcontroller
t1	9.322177776266155e-26	withoutcontroller
t1	4.259543625487844e-26	withoutcontroller
t1	8.979498251846485e-26	withoutcontroller
t1	1.1816858091675864e-25	withoutcontroller
t1	7.636716806067356e-26	withoutcontroller
t1	1.505614462566789e-25	withoutcontroller
t1	8.707092313632851e-26	withoutcontroller
t1	8.8355032123187e-26	withoutcontroller
t1	7.423714761830799e-26	withoutcontroller
t1	6.205807307008036e-26	withoutcontroller
t1	3.6482334904699023e-26	withoutcontroller
t1	8.112081093865867e-26	withoutcontroller
t1	2.3281632041425096e-26	withoutcontroller
t1	2.6520948285747495e-26	withoutcontroller
t1	6.625779406108586e-26	withoutcontroller
t1	5.467940718463842e-26	withoutcontroller
t1	7.592087617246824e-26	withoutcontroller
t1	-6.268789288258061e-27	withoutcontroller
t1	5.882581499328112e-26	withoutcontroller
t1	3.1962374736007497e-26	withoutcontroller
t1	-3.950161997296425e-26	withoutcontroller
t1	-2.0170709911137605e-27	withoutcontroller
t1	-4.851224563146923e-26	withoutcontroller
t1	1.228181968509161e-25	withoutcontroller
t1	-4.3233066646430663e-26	withoutcontroller
t1	4.75524889321072e-26	withoutcontroller
t1	-1.15475625688498e-26	withoutcontroller
t1	-9.456253431419485e-26	withoutcontroller
t1	-4.016322019109993e-26	withoutcontroller
t1	-4.2648055030831073e-26	withoutcontroller
t1	-5.892614163708485e-26	withoutcontroller
t1	-5.779091500287335e-26	withoutcontroller
t1	-4.590537809284686e-26	withoutcontroller
t1	5.505539803299037e-26	withoutcontroller
t1	-5.4542853117907095e-27	withoutcontroller
t1	-7.316498800212497e-26	withoutcontroller
t1	-3.8828758027436014e-26	withoutcontroller
t1	1.3332654334081424e-26	withoutcontroller
t1	-1.356656216485259e-26	withoutcontroller
t1	-1.2066492258875007e-25	withoutcontroller
t1	-2.3501030333892986e-25	withoutcontroller
t1	-1.0556201906588382e-25	withoutcontroller
t1	-6.781124648786482e-26	withoutcontroller
t1	-8.697190866134685e-26	withoutcontroller
t1	-5.1486796048168846e-26	withoutcontroller
t1	-5.919610058177182e-26	withoutcontroller
t1	-1.579643744373444e-26	withoutcontroller
t1	-2.777455761321651e-26	withoutcontroller
t1	-5.047836948654624e-26	withoutcontroller
t1	-5.204127988251614e-26	withoutcontroller
t1	-2.3464957048806825e-26	withoutcontroller
t1	-2.667207768832058e-26	withoutcontroller
t1	-5.918483304049126e-26	withoutcontroller
t1	6.391697907455296e-26	withoutcontroller
t1	-3.9148480041762417e-26	withoutcontroller
t1	6.539571146144789e-26	withoutcontroller
t1	-9.254020304557112e-26	withoutcontroller
t1	-2.1229875991999272e-26	withoutcontroller
t1	-1.6930156461370878e-25	withoutcontroller
t1	-6.077888901460538e-26	withoutcontroller
t1	2.0457997527406736e-26	withoutcontroller
t1	9.300799964176644e-26	withoutcontroller
t1	7.972490678239161e-26	withoutcontroller
t1	-2.3354941109297788e-26	withoutcontroller
t1	-9.866556742240272e-26	withoutcontroller
t1	-1.1319040892582304e-25	withoutcontroller
t1	1.0609072173591896e-25	withoutcontroller
t1	-1.221491832666129e-26	withoutcontroller
t1	-2.07905011168802e-26	withoutcontroller
t1	-2.2716726273520474e-26	withoutcontroller
t1	-1.611517366812319e-25	withoutcontroller
t1	-3.4037032570280026e-26	withoutcontroller
t1	-1.0917926146671805e-25	withoutcontroller
t1	-8.380494961435211e-26	withoutcontroller
t1	-2.669000436507626e-25	withoutcontroller
t1	-1.3080521821378764e-25	withoutcontroller
t1	4.400547363310236e-26	withoutcontroller
t1	-7.090789501984122e-26	withoutcontroller
t1	-1.0541394741732965e-25	withoutcontroller
t1	-1.1429824825468367e-25	withoutcontroller
t1	-1.0614287395194748e-25	withoutcontroller
t1	-7.477327906491624e-26	withoutcontroller
t1	-1.6072084901701525e-25	withoutcontroller
t1	-7.251163030122916e-26	withoutcontroller
t1	-7.444751174243682e-26	withoutcontroller
t1	-1.381659856951118e-25	withoutcontroller
t1	-1.0210166027389803e-25	withoutcontroller
t1	-1.4161190195268184e-25	withoutcontroller
t1	-1.2761363226205565e-25	withoutcontroller
t1	-1.6959147514298243e-25	withoutcontroller
t1	-2.0215437681457142e-25	withoutcontroller
t1	-1.2231503473780403e-25	withoutcontroller
t1	-1.1445800551410464e-25	withoutcontroller
t1	-6.316524898302624e-26	withoutcontroller
t1	-5.380113334092463e-26	withoutcontroller
t1	-1.0406848295923516e-25	withoutcontroller
t1	-5.231613055553703e-26	withoutcontroller
t1	-7.291463064996172e-26	withoutcontroller
t1	-3.4475035336427595e-26	withoutcontroller
t1	-5.04063839985721e-26	withoutcontroller
t1	-3.8634954894038337e-26	withoutcontroller
t1	-1.5453075885913138e-25	withoutcontroller
t1	-2.960735780426841e-26	withoutcontroller
t1	-1.8881831262349973e-25	withoutcontroller
t1	6.952529031481733e-27	withoutcontroller
t1	-9.332562708034832e-27	withoutcontroller
t1	-4.752437792095624e-26	withoutcontroller
t1	-1.4228546457044758e-25	withoutcontroller
t1	-5.216179858961339e-26	withoutcontroller
t1	-2.7534452452512063e-26	withoutcontroller
t1	-3.149116653416672e-26	withoutcontroller
t1	-2.1640770367596493e-25	withoutcontroller
t1	-8.419542155625286e-26	withoutcontroller
t1	-6.018703329054707e-26	withoutcontroller
t1	-2.054099343913209e-25	withoutcontroller
t1	-1.3132216129527812e-25	withoutcontroller
t1	9.464399060279323e-27	withoutcontroller
t1	-1.135403425428034e-25	withoutcontroller
t1	3.621229644133692e-26	withoutcontroller
t1	-1.8373959209451465e-26	withoutcontroller
t1	-1.1041733329341011e-25	withoutcontroller
t1	-1.0985143665299564e-25	withoutcontroller
t1	-1.1217800889335398e-25	withoutcontroller
t1	-1.8711541580866878e-25	withoutcontroller
t1	-6.010845630069379e-27	withoutcontroller
t1	-7.460249516446976e-26	withoutcontroller
t1	-1.4721351444383422e-25	withoutcontroller
t1	-8.914166148155901e-26	withoutcontroller
t1	-1.9755019366744386e-25	withoutcontroller
t1	-1.1084643781393097e-25	withoutcontroller
t1	-4.2251713153143306e-26	withoutcontroller
t1	-9.674738585065303e-26	withoutcontroller
t1	-1.7115913777906748e-25	withoutcontroller
t1	-6.795352515234753e-26	withoutcontroller
t1	-8.242372543795411e-26	withoutcontroller
t1	-1.4351644590366125e-25	withoutcontroller
t1	-1.615495042573186e-25	withoutcontroller
t1	-5.07395825571727e-26	withoutcontroller
t1	-2.7503424553579105e-27	withoutcontroller
t1	-9.612376777633316e-26	withoutcontroller
t1	-9.257457011447111e-26	withoutcontroller
t1	-1.310670078777481e-25	withoutcontroller
t1	-4.8196491717507014e-26	withoutcontroller
t1	-1.7160592794584172e-25	withoutcontroller
t1	5.500839987323991e-26	withoutcontroller
t1	1.2443367196512707e-25	withoutcontroller
t1	8.174701069757601e-26	withoutcontroller
t1	-5.088923677594981e-26	withoutcontroller
t1	-1.8374908876000089e-25	withoutcontroller
t1	2.4454419766195988e-26	withoutcontroller
t1	2.1878781611723883e-25	withoutcontroller
t1	-1.2394920042066462e-26	withoutcontroller
t1	-1.1664288414676559e-25	withoutcontroller
t1	-1.5551253326473775e-25	withoutcontroller
t1	2.2887477970050174e-27	withoutcontroller
t1	2.155412444381751e-25	withoutcontroller
t1	1.201490440366014e-25	withoutcontroller
t1	7.129405643166958e-26	withoutcontroller
t1	5.691283512902898e-26	withoutcontroller
t1	1.2543825999386475e-25	withoutcontroller
t1	1.37107584012166e-25	withoutcontroller
t1	6.917243897886997e-26	withoutcontroller
t1	5.536121738729102e-26	withoutcontroller
t1	7.222755721707023e-26	withoutcontroller
t1	2.0752556368920464e-25	withoutcontroller
t1	3.1355368994167053e-26	withoutcontroller
t1	1.1399770582778337e-25	withoutcontroller
t1	5.73505089291805e-26	withoutcontroller
t1	1.3385592643684535e-25	withoutcontroller
t1	7.696289674675144e-26	withoutcontroller
t1	1.363304058082693e-25	withoutcontroller
t1	3.164162189331658e-26	withoutcontroller
t1	8.450935944933356e-27	withoutcontroller
t1	4.837025069919432e-26	withoutcontroller
t1	8.408230392387165e-26	withoutcontroller
t1	-3.40854998195249e-26	withoutcontroller
t1	-9.789677442660763e-26	withoutcontroller
t1	-3.9712495661875736e-26	withoutcontroller
t1	-4.137244063942406e-26	withoutcontroller
t1	3.3655294610685954e-26	withoutcontroller
t1	4.514799833015115e-27	withoutcontroller
t1	-2.8941257290385736e-26	withoutcontroller
t1	-1.023250211396868e-25	withoutcontroller
t1	6.141908906162251e-27	withoutcontroller
t1	6.972522392634598e-26	withoutcontroller
t1	-1.2554900782620899e-26	withoutcontroller
t1	-1.057293951114114e-26	withoutcontroller
t1	9.401707927092149e-26	withoutcontroller
t1	1.4825987463349567e-26	withoutcontroller
t1	5.900405741609904e-26	withoutcontroller
t1	5.575748047149613e-26	withoutcontroller
t1	2.8877233428350615e-26	withoutcontroller
t1	1.4445192618392381e-25	withoutcontroller
t1	1.6374113422673971e-25	withoutcontroller
t1	-5.58932661507018e-27	withoutcontroller
t1	-8.242822262163424e-27	withoutcontroller
t1	3.4324212887234423e-26	withoutcontroller
t1	1.23684000282312e-25	withoutcontroller
t1	1.390804620137342e-25	withoutcontroller
t1	1.0091822376407626e-25	withoutcontroller
t1	-1.0645377955841227e-26	withoutcontroller
t1	-3.2415061579337957e-26	withoutcontroller
t1	6.072554269348406e-26	withoutcontroller
t1	1.305026492649369e-25	withoutcontroller
t1	1.7114689116827403e-25	withoutcontroller
t1	2.0000201130176921e-25	withoutcontroller
t1	5.96363418326892e-26	withoutcontroller
t1	9.642738320709606e-26	withoutcontroller
t1	1.4692542460048523e-26	withoutcontroller
t1	-7.006151863516179e-26	withoutcontroller
t1	-6.509831554081445e-26	withoutcontroller
t1	-9.972301942767155e-26	withoutcontroller
t1	-4.4906618626401716e-27	withoutcontroller
t1	-1.141037414222023e-25	withoutcontroller
t1	-5.493579599391527e-26	withoutcontroller
t1	-1.2759490404251055e-25	withoutcontroller
t1	-9.796989405955348e-26	withoutcontroller
t1	-7.664364908470987e-26	withoutcontroller
t1	-6.608054643423589e-26	withoutcontroller
t1	-9.266274172511014e-26	withoutcontroller
t1	-1.2851477844479679e-26	withoutcontroller
t1	-7.959268190099403e-26	withoutcontroller
t1	-1.0372110161722265e-25	withoutcontroller
t1	-5.809395612146823e-26	withoutcontroller
t1	-6.230888168314252e-26	withoutcontroller
t1	-4.3741034446842457e-26	withoutcontroller
t1	-1.2215174852606154e-25	withoutcontroller
t1	-7.54485945619953e-26	withoutcontroller
t1	-6.606105003516342e-27	withoutcontroller
t1	1.5376778503417467e-26	withoutcontroller
t1	-1.0882132378137656e-26	withoutcontroller
t1	3.3048783743836305e-27	withoutcontroller
t1	6.781180678647863e-26	withoutcontroller
t1	-8.226367330691754e-26	withoutcontroller
t1	-5.476446952164933e-26	withoutcontroller
t1	7.680505559836987e-26	withoutcontroller
t1	7.460861230510448e-26	withoutcontroller
t1	-2.2638101026485241e-26	withoutcontroller
t1	-3.195756908504019e-26	withoutcontroller
t1	-1.2149335145224788e-26	withoutcontroller
t1	5.374828839438212e-26	withoutcontroller
t1	6.807716544294379e-26	withoutcontroller
t1	-9.182779017966053e-26	withoutcontroller
t1	-4.019542306653153e-26	withoutcontroller
t1	-8.879372988164549e-26	withoutcontroller
t1	-1.1655750899811438e-26	withoutcontroller
t1	-5.886690019319826e-26	withoutcontroller
t1	6.558865111181486e-26	withoutcontroller
t1	6.700732379210227e-26	withoutcontroller
t1	8.601802505412209e-26	withoutcontroller
t1	7.810658900385266e-26	withoutcontroller
t1	-1.6480206860144937e-26	withoutcontroller
t1	2.851707571303201e-26	withoutcontroller
t1	1.019289213457357e-25	withoutcontroller
t1	-6.467004163451125e-27	withoutcontroller
t1	-1.0136587254659325e-26	withoutcontroller
t1	-1.4933243420410878e-25	withoutcontroller
t1	-1.5192981614582294e-26	withoutcontroller
t1	1.8334863688764264e-27	withoutcontroller
t1	6.619356661133333e-26	withoutcontroller
t1	4.6108596996838245e-27	withoutcontroller
t1	-3.116274541825455e-26	withoutcontroller
t1	6.198045985402888e-26	withoutcontroller
t1	4.1784357275344114e-26	withoutcontroller
t1	3.999032023396843e-26	withoutcontroller
t1	5.20858752308134e-26	withoutcontroller
t1	-3.9481213364526506e-26	withoutcontroller
t1	-8.257215041269073e-27	withoutcontroller
t1	-4.1450706031471846e-26	withoutcontroller
t1	6.951143601349887e-26	withoutcontroller
t1	4.4155889464304475e-27	withoutcontroller
t1	1.0189215391238185e-26	withoutcontroller
t1	-4.221721698200032e-27	withoutcontroller
t1	-3.277007529673298e-27	withoutcontroller
t1	-1.0688355747282774e-26	withoutcontroller
t1	-6.626624769577265e-26	withoutcontroller
t1	-2.1931620417547545e-26	withoutcontroller
t1	-3.734634606891665e-26	withoutcontroller
t1	-2.527828299766325e-26	withoutcontroller
t1	-7.081186215728893e-27	withoutcontroller
t1	-2.2364752817932713e-26	withoutcontroller
t1	-1.8341676280456246e-26	withoutcontroller
t1	-1.1681418660898784e-25	withoutcontroller
t1	4.4980091071539384e-26	withoutcontroller
t1	4.848195806872018e-26	withoutcontroller
t1	-2.658661224925954e-26	withoutcontroller
t1	6.51344988770062e-26	withoutcontroller
t1	-4.052551007082514e-26	withoutcontroller
t1	9.013807828995156e-26	withoutcontroller
t1	-3.8733426993278945e-26	withoutcontroller
t1	4.859427166214971e-26	withoutcontroller
t1	1.412665563184156e-26	withoutcontroller
t1	-2.3647042729887442e-26	withoutcontroller
t1	2.626972119768381e-26	withoutcontroller
t1	1.6586375962022874e-26	withoutcontroller
t1	-6.57235046286523e-26	withoutcontroller
t1	-1.2759540850489669e-26	withoutcontroller
t1	-4.552233770286798e-26	withoutcontroller
t1	4.5313050359047613e-26	withoutcontroller
t1	3.3364719358874324e-26	withoutcontroller
t1	-6.807125099424684e-27	withoutcontroller
t1	-7.381091970676316e-26	withoutcontroller
t1	1.1442666421940866e-26	withoutcontroller
t1	2.881347698055881e-26	withoutcontroller
t1	-8.201918473282479e-26	withoutcontroller
t1	-1.2777515934696003e-25	withoutcontroller
t1	-3.751499004229848e-26	withoutcontroller
t1	-3.406606144003471e-26	withoutcontroller
t1	-1.7722972367766985e-26	withoutcontroller
t1	-1.0060836653305939e-26	withoutcontroller
t1	-3.1233888458119224e-26	withoutcontroller
t1	-7.837654969465893e-27	withoutcontroller
t1	-9.15911949464363e-28	withoutcontroller
t1	-4.636861905226255e-26	withoutcontroller
t1	8.91830578775605e-27	withoutcontroller
t1	5.1017987863362395e-26	withoutcontroller
t1	4.6473699873217934e-27	withoutcontroller
t1	6.407730028388059e-27	withoutcontroller
t1	6.457223152025105e-26	withoutcontroller
t1	9.793323136581236e-27	withoutcontroller
t1	2.1758552663022843e-26	withoutcontroller
t1	1.200168160766131e-26	withoutcontroller
t1	4.473176565958921e-26	withoutcontroller
t1	-8.110019292823818e-26	withoutcontroller
t1	-1.52734881073906e-26	withoutcontroller
t1	6.466778110179402e-26	withoutcontroller
t1	5.727243056140594e-26	withoutcontroller
t1	5.594443897222843e-26	withoutcontroller
t1	5.102873478694603e-27	withoutcontroller
t1	-1.1061865711529684e-26	withoutcontroller
t1	-1.401527105025507e-26	withoutcontroller
t1	6.91952324847645e-26	withoutcontroller
t1	2.264636171968819e-26	withoutcontroller
t1	-3.305206686169801e-26	withoutcontroller
t1	2.6260937466755015e-27	withoutcontroller
t1	-4.871433682691894e-26	withoutcontroller
t1	3.965368608355846e-27	withoutcontroller
t1	-3.492789719825336e-26	withoutcontroller
t1	-1.3894213723627626e-25	withoutcontroller
t1	-1.5165909103887632e-25	withoutcontroller
t1	-9.823398053585019e-26	withoutcontroller
t1	-8.868551372062046e-26	withoutcontroller
t1	-1.0498098403294415e-25	withoutcontroller
t1	-7.369791569334837e-26	withoutcontroller
t1	-7.320133871788023e-26	withoutcontroller
t1	-8.746256067841422e-26	withoutcontroller
t1	-6.987922193567549e-26	withoutcontroller
t1	-1.2414466982231718e-25	withoutcontroller
t1	-7.70377349324791e-26	withoutcontroller
t1	-9.212068288119597e-26	withoutcontroller
t1	-7.27950766289471e-26	withoutcontroller
t1	-1.325862694216527e-26	withoutcontroller
t1	-6.331088725147963e-26	withoutcontroller
t1	-8.907487989240682e-26	withoutcontroller
t1	-1.0364448644000122e-25	withoutcontroller
t1	-1.1100120488584706e-25	withoutcontroller
t1	-9.283655136546275e-26	withoutcontroller
t1	-1.4006996961137774e-25	withoutcontroller
t1	-7.756332699048741e-26	withoutcontroller
t1	-5.619829423949107e-26	withoutcontroller
t1	-9.387319201265262e-26	withoutcontroller
t1	-6.923425209474672e-26	withoutcontroller
t1	-7.60420409828276e-26	withoutcontroller
t1	-2.795794384850036e-26	withoutcontroller
t1	-4.11311716191411e-27	withoutcontroller
t1	-7.351861387941049e-26	withoutcontroller
t1	-1.063604736439355e-25	withoutcontroller
t1	-4.8587470040827995e-26	withoutcontroller
t1	-1.4571215281039388e-25	withoutcontroller
t1	2.831090160491341e-26	withoutcontroller
t1	-7.486193787663009e-26	withoutcontroller
t1	-3.7178163488625416e-27	withoutcontroller
t1	-1.4587395871466384e-25	withoutcontroller
t1	-5.893787894789505e-26	withoutcontroller
t1	-4.4897858548052324e-26	withoutcontroller
t1	-7.496650341816986e-26	withoutcontroller
t1	-1.2032802959355952e-25	withoutcontroller
t1	-3.7240181617082696e-26	withoutcontroller
t1	8.437691511667172e-27	withoutcontroller
t1	-3.982333157950859e-26	withoutcontroller
t1	-1.0797112081635085e-25	withoutcontroller
t1	-8.097240559260822e-26	withoutcontroller
t1	-2.5970172973072044e-26	withoutcontroller
t1	9.073193574896126e-26	withoutcontroller
t1	4.9683671560394254e-26	withoutcontroller
t1	-1.1318013648887786e-27	withoutcontroller
t1	-7.060153139524559e-26	withoutcontroller
t1	-5.728820508988873e-26	withoutcontroller
t1	-1.065876026752012e-25	withoutcontroller
t1	1.0259449049633565e-26	withoutcontroller
t1	-8.919361172826403e-27	withoutcontroller
t1	-3.3723293259062105e-26	withoutcontroller
t1	-6.553059673338789e-26	withoutcontroller
t1	-1.1173397693253038e-25	withoutcontroller
t1	-8.873705396442025e-26	withoutcontroller
t1	-1.0799448531597224e-26	withoutcontroller
t1	-5.154355247000979e-26	withoutcontroller
t1	-2.704195094444683e-26	withoutcontroller
t1	-8.76034236150441e-26	withoutcontroller
t1	-6.226292973699736e-26	withoutcontroller
t1	-8.736379734623976e-26	withoutcontroller
t1	-1.1427483837007539e-25	withoutcontroller
t1	-2.393810275051771e-26	withoutcontroller
t1	-1.2858318599617015e-27	withoutcontroller
t1	-4.3418249116624854e-26	withoutcontroller
t1	-4.1856554952626355e-26	withoutcontroller
t1	-7.96933630711388e-26	withoutcontroller
t1	-4.9247445472043846e-26	withoutcontroller
t1	-7.453114930063471e-26	withoutcontroller
t1	7.65803572500528e-26	withoutcontroller
t1	7.311621777561221e-26	withoutcontroller
t1	8.960515976508329e-26	withoutcontroller
t1	-2.1756363390430503e-26	withoutcontroller
t1	-5.809292835482064e-26	withoutcontroller
t1	8.660141887404029e-27	withoutcontroller
t1	1.5218621610735588e-25	withoutcontroller
t1	-8.618622421288451e-26	withoutcontroller
t1	-8.538313920092746e-26	withoutcontroller
t1	-8.410541991850147e-26	withoutcontroller
t1	-7.507910891941032e-26	withoutcontroller
t1	1.166668584374398e-25	withoutcontroller
t1	9.632883244262058e-26	withoutcontroller
t1	-1.065554601114284e-26	withoutcontroller
t1	1.4899148129024999e-25	withoutcontroller
t1	1.172704203890498e-25	withoutcontroller
t1	5.236337523427774e-26	withoutcontroller
t1	8.013769271117944e-26	withoutcontroller
t1	-1.054181058843819e-26	withoutcontroller
t1	3.1882562202937863e-26	withoutcontroller
t1	-3.870974649035479e-26	withoutcontroller
t1	1.1733996655620226e-25	withoutcontroller
t1	1.1073304106557097e-26	withoutcontroller
t1	9.607038325034484e-26	withoutcontroller
t1	8.593224358462552e-26	withoutcontroller
t1	9.548776575445936e-26	withoutcontroller
t1	-5.298001120390787e-27	withoutcontroller
t1	-2.1181896614484393e-26	withoutcontroller
t1	4.366895565138459e-26	withoutcontroller
t1	3.144031033728915e-26	withoutcontroller
t1	-3.1965579311447036e-26	withoutcontroller
t1	5.1723512159207905e-27	withoutcontroller
t1	-7.334623173953656e-27	withoutcontroller
t1	-8.905505558474343e-28	withoutcontroller
t1	1.6121178419596832e-26	withoutcontroller
t1	2.855816168727142e-27	withoutcontroller
t1	-1.0416075897305015e-26	withoutcontroller
t1	3.409222777686349e-27	withoutcontroller
t1	5.338247020227755e-26	withoutcontroller
t1	1.3608073262709613e-25	withoutcontroller
t1	8.374093541258847e-26	withoutcontroller
t1	3.0096294291567026e-26	withoutcontroller
t1	3.870958602632635e-26	withoutcontroller
t1	-9.32736354678542e-27	withoutcontroller
t1	4.512701976831996e-26	withoutcontroller
t1	1.2592903206404438e-25	withoutcontroller
t1	1.375491610251191e-25	withoutcontroller
t1	1.2281114867127494e-25	withoutcontroller
t1	2.1441215307282796e-25	withoutcontroller
t1	-3.190290005842626e-26	withoutcontroller
t1	4.62462839848983e-26	withoutcontroller
t1	1.2295245418600186e-25	withoutcontroller
t1	9.829578350161479e-26	withoutcontroller
t1	8.036457869756178e-26	withoutcontroller
t1	7.905899093517234e-26	withoutcontroller
t1	2.4030322410866353e-26	withoutcontroller
t1	5.075426983856527e-26	withoutcontroller
t1	7.663748521691433e-26	withoutcontroller
t1	1.009270989728434e-25	withoutcontroller
t1	1.9070418344829216e-25	withoutcontroller
t1	1.7461638774053664e-25	withoutcontroller
t1	7.366069586361391e-26	withoutcontroller
t1	9.154410717144627e-26	withoutcontroller
t1	4.8201479532435535e-26	withoutcontroller
t1	-6.072945536864673e-26	withoutcontroller
t1	1.5509111212417126e-26	withoutcontroller
t1	-1.6261982104778268e-27	withoutcontroller
t1	9.603809730559078e-26	withoutcontroller
t1	4.130237604859681e-27	withoutcontroller
t1	4.626713319343752e-26	withoutcontroller
t1	3.760878050093555e-27	withoutcontroller
t1	3.607158753158649e-26	withoutcontroller
t1	6.256912610459333e-26	withoutcontroller
t1	9.647098876327689e-26	withoutcontroller
t1	4.0558886612155356e-26	withoutcontroller
t1	9.984117642314005e-26	withoutcontroller
t1	1.369651953743088e-26	withoutcontroller
t1	-1.1276681512709283e-26	withoutcontroller
t1	5.849342546147238e-26	withoutcontroller
t1	3.973832482814085e-26	withoutcontroller
t1	7.638348926091231e-26	withoutcontroller
t1	3.164177777449608e-27	withoutcontroller
t1	6.968224930816793e-27	withoutcontroller
t1	-2.02972656427088e-26	withoutcontroller
t1	-2.400966875983138e-26	withoutcontroller
t1	-8.419958801092694e-26	withoutcontroller
t1	-4.643747013206797e-26	withoutcontroller
t1	1.347144450804644e-26	withoutcontroller
t1	-2.2048716487269608e-26	withoutcontroller
t1	-6.98614911389348e-26	withoutcontroller
t1	1.2353297404727264e-25	withoutcontroller
t1	1.1329567506983872e-25	withoutcontroller
t1	-8.726356416585666e-26	withoutcontroller
t1	-1.7794605799588063e-26	withoutcontroller
t1	8.325191602475898e-27	withoutcontroller
t1	1.1922442451158884e-25	withoutcontroller
t1	-2.2859365438496138e-26	withoutcontroller
t1	-6.574099309614765e-26	withoutcontroller
t1	5.277580171477367e-26	withoutcontroller
t1	-1.3887535989464715e-26	withoutcontroller
t1	-8.470365967550027e-27	withoutcontroller
t1	-1.413280517842999e-26	withoutcontroller
t1	6.934616479137888e-26	withoutcontroller
t1	1.1126230177671861e-25	withoutcontroller
t1	8.757860544683013e-26	withoutcontroller
t1	7.118633689300189e-26	withoutcontroller
t1	9.772487882160461e-27	withoutcontroller
t1	2.288065340669101e-26	withoutcontroller
t1	1.5445921665510072e-25	withoutcontroller
t1	4.02139041038944e-26	withoutcontroller
t1	6.88720274504839e-26	withoutcontroller
t1	-4.703116024058148e-26	withoutcontroller
t1	1.289888947755386e-26	withoutcontroller
t1	9.821947652208095e-26	withoutcontroller
t1	1.0082015487119643e-25	withoutcontroller
t1	7.272216057961648e-26	withoutcontroller
t1	2.4967109663487696e-26	withoutcontroller
t1	5.741590834489544e-26	withoutcontroller
t1	6.910237511455019e-26	withoutcontroller
t1	8.924981596191064e-26	withoutcontroller
t1	8.314147150375146e-26	withoutcontroller
t1	4.653896965638523e-26	withoutcontroller
t1	7.73326584417485e-26	withoutcontroller
t1	9.518452945463903e-26	withoutcontroller
t1	7.248632825375362e-26	withoutcontroller
t1	1.3268649184376775e-25	withoutcontroller
t1	8.167324317618508e-26	withoutcontroller
t1	8.123803650209463e-26	withoutcontroller
t1	6.791984594784087e-26	withoutcontroller
t1	5.348922846410318e-26	withoutcontroller
t1	2.870293592487333e-26	withoutcontroller
t1	8.043298146121432e-26	withoutcontroller
t1	3.442333759822408e-26	withoutcontroller
t1	3.45837229346386e-26	withoutcontroller
t1	6.395879580936843e-26	withoutcontroller
t1	5.003131200850642e-26	withoutcontroller
t1	6.042887789966575e-26	withoutcontroller
t1	-5.421272177858114e-27	withoutcontroller
t1	4.2787450198926964e-26	withoutcontroller
t1	2.1703376704807615e-26	withoutcontroller
t1	-3.181095236957033e-26	withoutcontroller
t1	-2.7614884583227766e-27	withoutcontroller
t1	-3.2939725895863963e-26	withoutcontroller
t1	1.0238650067383179e-25	withoutcontroller
t1	-3.446053611930397e-26	withoutcontroller
t1	3.3584947032151446e-26	withoutcontroller
t1	-1.061315090271668e-26	withoutcontroller
t1	-7.133167079472589e-26	withoutcontroller
t1	-2.5200638711177785e-26	withoutcontroller
t1	-3.4111280006961984e-26	withoutcontroller
t1	-4.064660817504614e-26	withoutcontroller
t1	-4.68457617536017e-26	withoutcontroller
t1	-3.557122898677039e-26	withoutcontroller
t1	3.8268715971761805e-26	withoutcontroller
t1	-9.236192160224813e-27	withoutcontroller
t1	-6.035611775793372e-26	withoutcontroller
t1	-3.243671811825227e-26	withoutcontroller
t1	7.742877900693666e-27	withoutcontroller
t1	-1.5326730664372934e-26	withoutcontroller
t1	-9.62719622523383e-26	withoutcontroller
t1	-1.8273347654971446e-25	withoutcontroller
t1	-8.956754809736893e-26	withoutcontroller
t1	-5.91645642284225e-26	withoutcontroller
t1	-7.101521981315469e-26	withoutcontroller
t1	-4.35706296079106e-26	withoutcontroller
t1	-5.0370891665289873e-26	withoutcontroller
t1	-1.8687331192589428e-26	withoutcontroller
t1	-2.4552206762413204e-26	withoutcontroller
t1	-3.754776641608984e-26	withoutcontroller
t1	-4.389975957163435e-26	withoutcontroller
t1	-2.5787075014815923e-26	withoutcontroller
t1	-2.2062262786614102e-26	withoutcontroller
t1	-4.913526994296531e-26	withoutcontroller
t1	4.6270564210391114e-26	withoutcontroller
t1	-2.929342900993009e-26	withoutcontroller
t1	4.734121547438778e-26	withoutcontroller
t1	-7.386323514449221e-26	withoutcontroller
t1	-1.9365719189344622e-26	withoutcontroller
t1	-1.269645581877757e-25	withoutcontroller
t1	-4.5478938288135086e-26	withoutcontroller
t1	1.664697846998295e-26	withoutcontroller
t1	6.91871242621458e-26	withoutcontroller
t1	5.996311120906122e-26	withoutcontroller
t1	-1.8113496930024604e-26	withoutcontroller
t1	-7.289166966217451e-26	withoutcontroller
t1	-8.510568965198762e-26	withoutcontroller
t1	7.87444541773126e-26	withoutcontroller
t1	-1.1695174882354225e-26	withoutcontroller
t1	-1.5244902205726993e-26	withoutcontroller
t1	-1.699496655062998e-26	withoutcontroller
t1	-1.201595019120806e-25	withoutcontroller
t1	-2.3131438390163018e-26	withoutcontroller
t1	-7.229337605271643e-26	withoutcontroller
t1	-6.121096643399122e-26	withoutcontroller
t1	-2.0342337564531826e-25	withoutcontroller
t1	-9.045646788910505e-26	withoutcontroller
t1	4.8265658261379504e-26	withoutcontroller
t1	-5.246340651765305e-26	withoutcontroller
t1	-7.254378119479182e-26	withoutcontroller
t1	-7.431620410018821e-26	withoutcontroller
t1	-8.19199230177578e-26	withoutcontroller
t1	-5.233445706352789e-26	withoutcontroller
t1	-1.1160794710470097e-25	withoutcontroller
t1	-3.983126380449601e-26	withoutcontroller
t1	-6.128499584632342e-26	withoutcontroller
t1	-1.040724514090022e-25	withoutcontroller
t1	-7.208481489745298e-26	withoutcontroller
t1	-9.579557939371834e-26	withoutcontroller
t1	-9.924670007843863e-26	withoutcontroller
t1	-1.2591717765359152e-25	withoutcontroller
t1	-1.446234878373927e-25	withoutcontroller
t1	-1.00993175880701e-25	withoutcontroller
t1	-9.102078578294261e-26	withoutcontroller
t1	-5.551680164113313e-26	withoutcontroller
t1	-4.68347707193555e-26	withoutcontroller
t1	-7.572732049021118e-26	withoutcontroller
t1	-4.7636360292158806e-26	withoutcontroller
t1	-6.106832184703664e-26	withoutcontroller
t1	-2.738743908903824e-26	withoutcontroller
t1	-3.444286958031397e-26	withoutcontroller
t1	-2.4210266720172742e-26	withoutcontroller
t1	-1.1508475593109267e-25	withoutcontroller
t1	-1.549553929038362e-26	withoutcontroller
t1	-1.3171578320628427e-25	withoutcontroller
t1	1.3527599668579887e-26	withoutcontroller
t1	-1.8938335482527503e-26	withoutcontroller
t1	-3.695580364742801e-26	withoutcontroller
t1	-1.0548219246336774e-25	withoutcontroller
t1	-2.9602168442727116e-26	withoutcontroller
t1	-8.286719849457908e-27	withoutcontroller
t1	-1.0639612407180599e-26	withoutcontroller
t1	-1.5332260840167773e-25	withoutcontroller
t1	-5.943310200483736e-26	withoutcontroller
t1	-3.8323984294751664e-26	withoutcontroller
t1	-1.4668506779122057e-25	withoutcontroller
t1	-8.63773793721963e-26	withoutcontroller
t1	2.2566734737055562e-26	withoutcontroller
t1	-8.601398025993852e-26	withoutcontroller
t1	2.753562666509835e-26	withoutcontroller
t1	-7.751749005081649e-27	withoutcontroller
t1	-7.522020181943882e-26	withoutcontroller
t1	-7.051046444026261e-26	withoutcontroller
t1	-7.184479319255501e-26	withoutcontroller
t1	-1.2759699799074872e-25	withoutcontroller
t1	-4.2983498288108654e-27	withoutcontroller
t1	-5.1684423534858956e-26	withoutcontroller
t1	-1.0242717531650694e-25	withoutcontroller
t1	-5.661412506946407e-26	withoutcontroller
t1	-1.3662729719965015e-25	withoutcontroller
t1	-6.942275495619753e-26	withoutcontroller
t1	-3.0855313624205695e-26	withoutcontroller
t1	-6.91013082020799e-26	withoutcontroller
t1	-1.2351188037697757e-25	withoutcontroller
t1	-3.9942188751259703e-26	withoutcontroller
t1	-5.060663559044894e-26	withoutcontroller
t1	-9.472803095502935e-26	withoutcontroller
t1	-1.0948825415404008e-25	withoutcontroller
t1	-3.6518863257380976e-26	withoutcontroller
t1	4.6924928661480224e-27	withoutcontroller
t1	-6.328447511910349e-26	withoutcontroller
t1	-5.972277348249122e-26	withoutcontroller
t1	-8.666688576953309e-26	withoutcontroller
t1	-2.1483060087438306e-26	withoutcontroller
t1	-1.1788660255871231e-25	withoutcontroller
t1	4.0152524619848725e-26	withoutcontroller
t1	8.896650974693772e-26	withoutcontroller
t1	5.456425694631792e-26	withoutcontroller
t1	-4.961348365341789e-26	withoutcontroller
t1	-1.4521634636562013e-25	withoutcontroller
t1	1.9619627190175678e-26	withoutcontroller
t1	1.6541866698066233e-25	withoutcontroller
t1	-1.7386322153655284e-26	withoutcontroller
t1	-9.587769695896227e-26	withoutcontroller
t1	-1.2515266996399905e-25	withoutcontroller
t1	-7.515395903203419e-27	withoutcontroller
t1	1.2511661609507918e-25	withoutcontroller
t1	-1.1888855806290875e-26	withoutcontroller
t1	1.0560424900286589e-25	withoutcontroller
t1	7.142349228134574e-26	withoutcontroller
t1	1.8882866467137576e-26	withoutcontroller
t1	8.42388851614231e-26	withoutcontroller
t1	-3.359921156697311e-26	withoutcontroller
t1	-5.118457914269023e-26	withoutcontroller
t1	-6.072209349286186e-26	withoutcontroller
t1	6.115051895734434e-26	withoutcontroller
t1	-5.147739957222807e-26	withoutcontroller
t1	5.1647219424144173e-26	withoutcontroller
t1	5.205416109816505e-26	withoutcontroller
t1	4.386862199610412e-26	withoutcontroller
t1	-7.17658525133452e-26	withoutcontroller
t1	-1.1639992818193503e-25	withoutcontroller
t1	1.5359628068464577e-27	withoutcontroller
t1	-4.3639249140741647e-26	withoutcontroller
t1	-8.567863779459337e-26	withoutcontroller
t1	7.764340855604459e-26	withoutcontroller
t1	4.6804517315478315e-26	withoutcontroller
t1	6.814118182175378e-26	withoutcontroller
t1	7.509443381974646e-26	withoutcontroller
t1	2.036003663398701e-26	withoutcontroller
t1	1.9920976145766284e-26	withoutcontroller
t1	8.587331728322192e-26	withoutcontroller
t1	1.481934518281194e-25	withoutcontroller
t1	2.2448442238458687e-25	withoutcontroller
t1	1.0641287940720335e-25	withoutcontroller
t1	7.780209163377117e-26	withoutcontroller
t1	7.504473242808507e-26	withoutcontroller
t1	4.5876588945591247e-26	withoutcontroller
t1	1.1962305805599022e-25	withoutcontroller
t1	1.367457223325457e-25	withoutcontroller
t1	1.5402377083822537e-25	withoutcontroller
t1	1.2378700230655344e-25	withoutcontroller
t1	2.398605393742894e-25	withoutcontroller
t1	1.016153488035292e-26	withoutcontroller
t1	1.2885243972788062e-25	withoutcontroller
t1	1.0577876928927912e-25	withoutcontroller
t1	8.497002641931793e-26	withoutcontroller
t1	7.579053827504153e-26	withoutcontroller
t1	1.113272243131427e-25	withoutcontroller
t1	8.240271946355305e-26	withoutcontroller
t1	1.3563579536963417e-25	withoutcontroller
t1	4.969156704962837e-26	withoutcontroller
t1	7.808086731815474e-26	withoutcontroller
t1	1.7447872485481941e-25	withoutcontroller
t1	1.549039530814464e-25	withoutcontroller
t1	1.1162787792547544e-25	withoutcontroller
t1	1.3479820834394993e-25	withoutcontroller
t1	8.50021859358108e-26	withoutcontroller
t1	-7.227156874984142e-26	withoutcontroller
t1	1.1720666507823337e-26	withoutcontroller
t1	1.2281348816679459e-26	withoutcontroller
t1	8.505584663821818e-26	withoutcontroller
t1	3.9819943895642523e-26	withoutcontroller
t1	4.664868750461436e-26	withoutcontroller
t1	2.743904861849566e-26	withoutcontroller
t1	5.659494370715001e-26	withoutcontroller
t1	9.331574238107175e-26	withoutcontroller
t1	1.4040249727992093e-25	withoutcontroller
t1	8.896050896311776e-26	withoutcontroller
t1	1.1983924549385691e-25	withoutcontroller
t1	6.785942474247219e-26	withoutcontroller
t1	2.9471296246889893e-26	withoutcontroller
t1	6.572677778666944e-26	withoutcontroller
t1	6.728902398041723e-26	withoutcontroller
t1	1.0309545617662782e-25	withoutcontroller
t1	5.289325045094143e-27	withoutcontroller
t1	3.158848800369442e-26	withoutcontroller
t1	-8.571805408447817e-26	withoutcontroller
t1	-9.220602434066691e-26	withoutcontroller
t1	-1.4635092622065369e-25	withoutcontroller
t1	-1.3256528319482662e-25	withoutcontroller
t1	-4.169427248692749e-26	withoutcontroller
t1	-2.648024457178268e-26	withoutcontroller
t1	-1.218073957171492e-25	withoutcontroller
t1	8.761471739382388e-26	withoutcontroller
t1	9.568538858288344e-26	withoutcontroller
t1	-1.535185191886144e-25	withoutcontroller
t1	-6.151287206365505e-26	withoutcontroller
t1	-6.208882064176832e-26	withoutcontroller
t1	1.1186899513723236e-25	withoutcontroller
t1	-5.166089514340166e-26	withoutcontroller
t1	-8.791632150847855e-26	withoutcontroller
t1	3.379354222088999e-26	withoutcontroller
t1	-4.140602947124136e-26	withoutcontroller
t1	-5.332931269227146e-26	withoutcontroller
t1	-2.446676214726059e-26	withoutcontroller
t1	6.109912049151053e-26	withoutcontroller
t1	1.4147219329027347e-25	withoutcontroller
t1	1.429003109383686e-25	withoutcontroller
t1	1.1168379612271085e-25	withoutcontroller
t1	4.264063416669498e-26	withoutcontroller
t1	5.067927036171596e-26	withoutcontroller
t1	1.8078078602874816e-25	withoutcontroller
t1	2.976197816066754e-26	withoutcontroller
t1	1.6994969486309625e-25	withoutcontroller
t1	3.729166343298077e-26	withoutcontroller
t1	7.137520987292137e-26	withoutcontroller
t1	1.646232597322811e-25	withoutcontroller
t1	1.2055733803750776e-25	withoutcontroller
t1	9.545324284131263e-26	withoutcontroller
t1	2.816084854895268e-26	withoutcontroller
t1	1.1381905856817084e-25	withoutcontroller
t1	1.4497491294827993e-25	withoutcontroller
t1	1.5588753366502166e-25	withoutcontroller
t1	1.3556711183797572e-25	withoutcontroller
t1	1.2842995193451431e-25	withoutcontroller
t1	1.248757928139363e-25	withoutcontroller
t1	1.5074582801892232e-25	withoutcontroller
t1	1.3028479371021495e-25	withoutcontroller
t1	2.412985501338256e-25	withoutcontroller
t1	1.6831229938130828e-25	withoutcontroller
t1	1.6021206388133274e-25	withoutcontroller
t1	1.256424584824725e-25	withoutcontroller
t1	9.02102803271529e-26	withoutcontroller
t1	5.818426581907693e-26	withoutcontroller
t1	1.928293093183669e-25	withoutcontroller
t1	1.2530654080034108e-25	withoutcontroller
t1	1.1447021501100627e-25	withoutcontroller
t1	1.3679020342273708e-25	withoutcontroller
t1	8.893277096012967e-26	withoutcontroller
t1	8.548626215735403e-26	withoutcontroller
t1	2.795116914906804e-26	withoutcontroller
t1	3.4859889380613847e-26	withoutcontroller
t1	1.1876035379680571e-26	withoutcontroller
t1	-4.446386299129767e-26	withoutcontroller
t1	-1.8909694656898737e-26	withoutcontroller
t1	1.9783703150364197e-27	withoutcontroller
t1	1.4161790147721724e-25	withoutcontroller
t1	-3.483726352561349e-26	withoutcontroller
t1	2.21921278661549e-26	withoutcontroller
t1	-2.3124223692870717e-26	withoutcontroller
t1	-6.560550958739969e-26	withoutcontroller
t1	-1.2787200287322613e-26	withoutcontroller
t1	-4.3757144134404305e-26	withoutcontroller
t1	-1.5216790635424302e-26	withoutcontroller
t1	-6.091694939147672e-26	withoutcontroller
t1	-1.5656855864062774e-26	withoutcontroller
t1	2.184570612858143e-26	withoutcontroller
t1	-4.830010434550729e-26	withoutcontroller
t1	-8.003838961810067e-26	withoutcontroller
t1	5.605211457982866e-27	withoutcontroller
t1	-1.075237240631085e-27	withoutcontroller
t1	-3.932835493845734e-26	withoutcontroller
t1	-9.494117496210877e-26	withoutcontroller
t1	-1.5859045226246458e-25	withoutcontroller
t1	-1.300424079392858e-25	withoutcontroller
t1	-8.844484910723106e-26	withoutcontroller
t1	-1.0267690604448081e-25	withoutcontroller
t1	-4.8435281764807695e-26	withoutcontroller
t1	-4.780970133972202e-26	withoutcontroller
t1	-2.5870854058977016e-26	withoutcontroller
t1	-3.3842289687683055e-26	withoutcontroller
t1	-1.1315585693469329e-26	withoutcontroller
t1	-7.091406225823057e-26	withoutcontroller
t1	-7.279975087405222e-26	withoutcontroller
t1	-1.7422773509551684e-26	withoutcontroller
t1	-9.64737482738504e-26	withoutcontroller
t1	2.7115061127352684e-27	withoutcontroller
t1	-2.6957465135527034e-26	withoutcontroller
t1	3.8699250622738454e-26	withoutcontroller
t1	-1.0333060855842889e-25	withoutcontroller
t1	-3.863738759642114e-26	withoutcontroller
t1	-1.2244884149852402e-25	withoutcontroller
t1	-5.029296519923971e-26	withoutcontroller
t1	-5.151314659189722e-27	withoutcontroller
t1	6.393392771427349e-26	withoutcontroller
t1	7.19935026815557e-26	withoutcontroller
t1	-2.030006578074257e-26	withoutcontroller
t1	-7.706413460314564e-26	withoutcontroller
t1	-1.0172588653783809e-25	withoutcontroller
t1	6.416197953119306e-26	withoutcontroller
t1	-2.92933275864712e-26	withoutcontroller
t1	3.1848933889374438e-27	withoutcontroller
t1	-1.3609164269337003e-26	withoutcontroller
t1	-1.3295295056296087e-25	withoutcontroller
t1	-2.574020113228626e-26	withoutcontroller
t1	-3.9408911722612967e-26	withoutcontroller
t1	-7.363997676088026e-27	withoutcontroller
t1	-2.0854967947770525e-25	withoutcontroller
t1	-3.282727199784846e-26	withoutcontroller
t1	1.3430204523513249e-25	withoutcontroller
t1	-4.254470005905475e-27	withoutcontroller
t1	-2.741171077175062e-26	withoutcontroller
t1	-1.710495833368454e-26	withoutcontroller
t1	-5.261083993732662e-26	withoutcontroller
t1	-6.166382248549216e-27	withoutcontroller
t1	-5.353623015084367e-26	withoutcontroller
t1	5.0667414816010636e-26	withoutcontroller
t1	-5.386954604069999e-26	withoutcontroller
t1	-7.800368016369505e-26	withoutcontroller
t1	-4.7461795286380416e-26	withoutcontroller
t1	-4.6344470715031726e-26	withoutcontroller
t1	-8.793214593598423e-26	withoutcontroller
t1	-1.0591427728640367e-25	withoutcontroller
t1	-9.80812441980138e-26	withoutcontroller
t1	-1.1204043882837413e-25	withoutcontroller
t1	-1.0362666974079953e-25	withoutcontroller
t1	-3.7455311890040525e-26	withoutcontroller
t1	-5.991552330339794e-26	withoutcontroller
t1	-3.880814519514479e-26	withoutcontroller
t1	-5.550991242398998e-26	withoutcontroller
t1	-6.118042832943813e-26	withoutcontroller
t1	-1.7454456497660283e-27	withoutcontroller
t1	-3.5065021047470036e-26	withoutcontroller
t1	4.611341118791329e-26	withoutcontroller
t1	-8.856439312755254e-26	withoutcontroller
t1	3.850680889223369e-26	withoutcontroller
t1	-6.903383098197195e-26	withoutcontroller
t1	3.56901752420735e-26	withoutcontroller
t1	-4.790787877281001e-26	withoutcontroller
t1	-2.2830522081716624e-26	withoutcontroller
t1	-7.044616667703029e-26	withoutcontroller
t1	3.559837668321923e-26	withoutcontroller
t1	5.923969944203122e-26	withoutcontroller
t1	6.165608512977103e-26	withoutcontroller
t1	-1.1133669197606267e-25	withoutcontroller
t1	-4.880377580541455e-26	withoutcontroller
t1	-3.0660239715470315e-26	withoutcontroller
t1	-1.3460172876257545e-25	withoutcontroller
t1	-2.2738958934737382e-26	withoutcontroller
t1	1.1003096973018102e-25	withoutcontroller
t1	-1.0350876096992487e-25	withoutcontroller
t1	-3.91033481259119e-27	withoutcontroller
t1	-5.168137486474701e-27	withoutcontroller
t1	-6.52463645036673e-26	withoutcontroller
t1	-1.0851315088476789e-26	withoutcontroller
t1	-3.311659352137692e-26	withoutcontroller
t1	-6.320347663162859e-26	withoutcontroller
t1	-1.777987666746505e-26	withoutcontroller
t1	-6.470638371708101e-26	withoutcontroller
t1	-7.678430363942612e-26	withoutcontroller
t1	-1.7403366521385292e-26	withoutcontroller
t1	-8.902630382910232e-26	withoutcontroller
t1	-1.7765684059505807e-26	withoutcontroller
t1	-3.2370081023211185e-26	withoutcontroller
t1	-5.382481539896837e-26	withoutcontroller
t1	-1.305651630562232e-25	withoutcontroller
t1	7.350328980229132e-27	withoutcontroller
t1	-5.0145789834193696e-27	withoutcontroller
t1	-4.2411928799771786e-26	withoutcontroller
t1	-6.270845185460335e-26	withoutcontroller
t1	-4.2088465498025566e-26	withoutcontroller
t1	2.5381958150686842e-26	withoutcontroller
t1	-3.4895306797452085e-26	withoutcontroller
t1	-3.6631993333713016e-26	withoutcontroller
t1	-4.02563355037898e-26	withoutcontroller
t1	4.375244346155979e-26	withoutcontroller
t1	-7.012686174398263e-26	withoutcontroller
t1	1.8260880452796288e-26	withoutcontroller
t1	3.4383923746429304e-26	withoutcontroller
t1	-1.2697194656338354e-26	withoutcontroller
t1	-1.0029080730175413e-25	withoutcontroller
t1	-1.5914335019200103e-25	withoutcontroller
t1	4.35951595481044e-26	withoutcontroller
t1	1.3462753260558195e-25	withoutcontroller
t1	8.116196965019204e-27	withoutcontroller
t1	-1.0155121084465996e-25	withoutcontroller
t1	-1.4077310713024372e-25	withoutcontroller
t1	-7.846958660300149e-27	withoutcontroller
t1	1.198400248495941e-25	withoutcontroller
t1	-9.004835916190413e-26	withoutcontroller
t1	-2.936719376474961e-26	withoutcontroller
t1	-6.958914724659018e-28	withoutcontroller
t1	-2.3973812060662482e-26	withoutcontroller
t1	1.1297842960792052e-25	withoutcontroller
t1	1.5277268715808792e-25	withoutcontroller
t1	1.0033894370055387e-25	withoutcontroller
t1	-7.091970278075615e-26	withoutcontroller
t1	1.1619439460911866e-26	withoutcontroller
t1	-5.213560469723141e-27	withoutcontroller
t1	-4.987579047248488e-26	withoutcontroller
t1	-7.972352389160304e-27	withoutcontroller
t1	-9.676161592631493e-27	withoutcontroller
t1	-5.479238265436194e-26	withoutcontroller
t1	-3.545739817295991e-26	withoutcontroller
t1	-6.813111155119642e-27	withoutcontroller
t1	-4.944948451379316e-26	withoutcontroller
t1	-9.816549212374376e-26	withoutcontroller
t1	-2.89264307505592e-26	withoutcontroller
t1	-2.3905825491653025e-26	withoutcontroller
t1	4.726038968887729e-26	withoutcontroller
t1	-1.0174807625539119e-26	withoutcontroller
t1	-2.860211228567078e-26	withoutcontroller
t1	-9.030049452126449e-26	withoutcontroller
t1	-1.115214679633836e-26	withoutcontroller
t1	-4.926948472972196e-26	withoutcontroller
t1	-1.335333695258474e-25	withoutcontroller
t1	-3.817455853819399e-26	withoutcontroller
t1	7.804780202899189e-26	withoutcontroller
t1	6.752212796114363e-26	withoutcontroller
t1	6.792284298231697e-26	withoutcontroller
t1	-1.016920911973979e-25	withoutcontroller
t1	-1.5884346452786459e-25	withoutcontroller
t1	-1.1866113301235067e-27	withoutcontroller
t1	-9.217761658188113e-26	withoutcontroller
t1	7.657360981287259e-26	withoutcontroller
t1	-5.3174741906781955e-27	withoutcontroller
t1	-1.3977207582923038e-25	withoutcontroller
t1	1.1547303046203636e-26	withoutcontroller
t1	5.945024552239763e-26	withoutcontroller
t1	5.0892690164752703e-26	withoutcontroller
t1	1.3284698416412167e-26	withoutcontroller
t1	-2.854870573043364e-26	withoutcontroller
t1	-4.369262520300265e-26	withoutcontroller
t1	1.1093080333262673e-26	withoutcontroller
t1	-6.785347272552353e-26	withoutcontroller
t1	-9.717510814262193e-27	withoutcontroller
t1	1.445445515769988e-26	withoutcontroller
t1	3.3596828391496715e-26	withoutcontroller
t1	1.0498809413356487e-26	withoutcontroller
t1	-1.5677121453499908e-26	withoutcontroller
t1	-1.1428113665683888e-25	withoutcontroller
t1	-9.983152843040372e-26	withoutcontroller
t1	-1.3855300693530764e-25	withoutcontroller
t1	-1.2472801557773482e-25	withoutcontroller
t1	-1.4683120662368377e-25	withoutcontroller
t1	-1.3569022024712674e-25	withoutcontroller
t1	-1.3718058585850397e-25	withoutcontroller
t1	-1.7502090977429737e-25	withoutcontroller
t1	-1.8600636780822483e-25	withoutcontroller
t1	-1.1715734909127122e-25	withoutcontroller
t1	-1.2418738348208062e-25	withoutcontroller
t1	-8.651021732222177e-26	withoutcontroller
t1	-7.989935382347296e-26	withoutcontroller
t1	-1.4724432277159766e-25	withoutcontroller
t1	-9.170515258272887e-26	withoutcontroller
t1	-1.5809166072132314e-25	withoutcontroller
t1	-1.5888853223843707e-25	withoutcontroller
t1	-6.78619272034671e-26	withoutcontroller
t1	-5.746661904589916e-26	withoutcontroller
t1	-5.392158780654992e-27	withoutcontroller
t1	2.96688442435392e-26	withoutcontroller
t1	-1.8905278513139086e-26	withoutcontroller
t1	3.010531957065903e-26	withoutcontroller
t1	-9.458387319887578e-26	withoutcontroller
t1	-2.0310232782008783e-26	withoutcontroller
t1	-1.03954436715874e-25	withoutcontroller
t1	-6.818428753153526e-26	withoutcontroller
t1	3.781330594433614e-26	withoutcontroller
t1	-5.394393161027452e-26	withoutcontroller
t1	-8.679937113338862e-26	withoutcontroller
t1	-9.186589236900285e-26	withoutcontroller
t1	1.201255196961261e-25	withoutcontroller
t1	-6.545220762575743e-26	withoutcontroller
t1	-1.573798421811975e-25	withoutcontroller
t1	-1.19647059897969e-25	withoutcontroller
t1	-3.111925424968234e-26	withoutcontroller
t1	-3.942328631648922e-26	withoutcontroller
t1	-1.7382077052910627e-27	withoutcontroller
t1	-2.6123597903961915e-26	withoutcontroller
t1	2.0864589914333375e-26	withoutcontroller
t1	3.242293549587143e-26	withoutcontroller
t1	1.4686042949931095e-26	withoutcontroller
t1	5.254616349251262e-26	withoutcontroller
t1	-5.549521919173061e-26	withoutcontroller
t1	-5.361211802036607e-26	withoutcontroller
t1	-2.716323296076711e-26	withoutcontroller
t1	-3.552226778810814e-26	withoutcontroller
t1	3.4460613537213876e-26	withoutcontroller
t1	-5.852847584913832e-26	withoutcontroller
t1	-2.553972296761418e-26	withoutcontroller
t1	-5.438366724185009e-26	withoutcontroller
t1	-4.491080355565243e-26	withoutcontroller
t1	3.0679074445861867e-26	withoutcontroller
t1	1.4617847198750737e-26	withoutcontroller
t1	-8.164900888134305e-27	withoutcontroller
t1	1.0993893291880874e-26	withoutcontroller
t1	-1.6130113298312246e-26	withoutcontroller
t1	-5.237145939235272e-26	withoutcontroller
t1	-1.1216349865801324e-25	withoutcontroller
t1	2.339794948876611e-26	withoutcontroller
t1	-8.80737108081733e-26	withoutcontroller
t1	-7.548196953777477e-27	withoutcontroller
t1	-2.8315581468215474e-26	withoutcontroller
t1	-2.2932530664117522e-26	withoutcontroller
t1	-2.880866182626594e-26	withoutcontroller
t1	-6.943933703810635e-26	withoutcontroller
t1	-4.406037347175068e-26	withoutcontroller
t1	3.0984531977317337e-27	withoutcontroller
t1	1.531817050764629e-26	withoutcontroller
t1	-8.002562435871245e-27	withoutcontroller
t1	-3.6194254074952716e-26	withoutcontroller
t1	-6.169854315830717e-26	withoutcontroller
t1	-8.269033016889446e-26	withoutcontroller
t1	1.315721202678925e-28	withoutcontroller
t1	3.115952028021761e-26	withoutcontroller
t1	1.469984694070937e-26	withoutcontroller
t1	7.817037058574514e-26	withoutcontroller
t1	4.683243774134804e-26	withoutcontroller
t1	-5.607060778325694e-27	withoutcontroller
t1	1.681521181393431e-26	withoutcontroller
t1	9.739707360536751e-27	withoutcontroller
t1	2.830685869299062e-26	withoutcontroller
t1	9.424041442915101e-26	withoutcontroller
t1	7.6460332481624e-26	withoutcontroller
t1	6.506890802861333e-26	withoutcontroller
t1	-1.0717697328624986e-26	withoutcontroller
t1	4.9271032806132353e-26	withoutcontroller
t1	1.0155495482155943e-26	withoutcontroller
t1	-5.8712323293486424e-27	withoutcontroller
t1	2.1230261614136085e-26	withoutcontroller
t1	5.58999211675467e-26	withoutcontroller
t1	-2.4476145191088027e-26	withoutcontroller
t1	4.1285731718176936e-27	withoutcontroller
t1	3.738462030610707e-26	withoutcontroller
t1	3.743033067794509e-26	withoutcontroller
t1	1.3229707563219815e-25	withoutcontroller
t1	5.861444145898236e-26	withoutcontroller
t1	3.854500797805527e-26	withoutcontroller
t1	7.979531132861985e-26	withoutcontroller
t1	4.0730230547203134e-26	withoutcontroller
t1	4.3553529520291267e-26	withoutcontroller
t1	1.882291247166063e-26	withoutcontroller
t1	5.380127345110662e-26	withoutcontroller
t1	4.8658529256416277e-26	withoutcontroller
t1	5.96122608840268e-26	withoutcontroller
t1	6.730349768532675e-26	withoutcontroller
t1	7.010771156501288e-26	withoutcontroller
t1	6.390255630014458e-26	withoutcontroller
t1	-7.758661557492257e-27	withoutcontroller
t1	7.25360304555847e-26	withoutcontroller
t1	-3.866466520176394e-26	withoutcontroller
t1	1.2288994640344775e-25	withoutcontroller
t1	9.176532893685792e-26	withoutcontroller
t1	1.1788897817567681e-25	withoutcontroller
t1	6.652314323530754e-26	withoutcontroller
t1	5.165477241115761e-26	withoutcontroller
t1	-1.437782780617368e-26	withoutcontroller
t1	1.3648981317786602e-26	withoutcontroller
t1	5.152413484678188e-26	withoutcontroller
t1	1.1129242685980967e-25	withoutcontroller
t1	1.1288887140573364e-25	withoutcontroller
t1	-2.638276660036415e-26	withoutcontroller
t1	4.7860897620302064e-26	withoutcontroller
t1	1.5468530347266483e-26	withoutcontroller
t1	4.761935220722574e-26	withoutcontroller
t1	1.2353919942616028e-25	withoutcontroller
t1	5.361274588917542e-26	withoutcontroller
t1	9.35937661437739e-26	withoutcontroller
t1	-6.431397090632138e-26	withoutcontroller
t1	7.674705528945671e-26	withoutcontroller
t1	3.833931989069388e-26	withoutcontroller
t1	-1.2221991146157894e-25	withoutcontroller
t1	-3.793617805162217e-26	withoutcontroller
t1	3.0601103044696574e-26	withoutcontroller
t1	5.1737678335947e-26	withoutcontroller
t1	1.2476469332738684e-26	withoutcontroller
t1	4.561639015049744e-27	withoutcontroller
t1	4.0338194773147354e-26	withoutcontroller
t1	2.956690735168944e-26	withoutcontroller
t1	-4.3905323563071694e-26	withoutcontroller
t1	5.98672930568778e-26	withoutcontroller
t1	8.371077285847252e-26	withoutcontroller
t1	8.653737517593733e-26	withoutcontroller
t1	1.8899285521386284e-26	withoutcontroller
t1	4.708800684003833e-26	withoutcontroller
t1	9.380583699791088e-26	withoutcontroller
t1	-9.83214705950033e-28	withoutcontroller
t1	-7.194443103546334e-26	withoutcontroller
t1	-2.6272072562268963e-26	withoutcontroller
t1	-4.272027982948738e-26	withoutcontroller
t1	1.5858665612791076e-26	withoutcontroller
t1	-5.72799547033577e-26	withoutcontroller
t1	-3.877425272741008e-26	withoutcontroller
t1	-5.311164015936866e-27	withoutcontroller
t1	3.280147888962414e-26	withoutcontroller
t1	-2.321563716099008e-26	withoutcontroller
t1	3.087775034456895e-26	withoutcontroller
t1	-1.8747807084238625e-26	withoutcontroller
t1	6.396454485039555e-26	withoutcontroller
t1	3.078307141339676e-26	withoutcontroller
t1	-1.2502244632805075e-25	withoutcontroller
t1	2.7475546355146156e-26	withoutcontroller
t1	-2.592430438561686e-26	withoutcontroller
t1	4.407972930497457e-27	withoutcontroller
t1	-2.999706207804762e-27	withoutcontroller
t1	-1.1293926491300632e-26	withoutcontroller
t1	1.2024008410658156e-25	withoutcontroller
t1	7.305105182579183e-26	withoutcontroller
t1	8.406777963184679e-26	withoutcontroller
t1	1.8726133565685779e-25	withoutcontroller
t1	6.099715441921681e-26	withoutcontroller
t1	-7.157670976018787e-26	withoutcontroller
t1	1.036265003739709e-25	withoutcontroller
t1	6.017348899779512e-26	withoutcontroller
t1	8.579651583769882e-26	withoutcontroller
t1	1.274388876142037e-25	withoutcontroller
t1	7.699346537918934e-26	withoutcontroller
t1	6.812948686785274e-26	withoutcontroller
t1	1.0415268492365657e-25	withoutcontroller
t1	2.752676375876732e-26	withoutcontroller
t1	6.62349490998358e-26	withoutcontroller
t1	1.4347530948015594e-25	withoutcontroller
t1	4.544414213832804e-26	withoutcontroller
t1	1.1166744743621648e-25	withoutcontroller
t1	3.356487289540319e-26	withoutcontroller
t1	5.423271604318657e-26	withoutcontroller
t1	7.404381816885667e-26	withoutcontroller
t1	1.5275725470472366e-25	withoutcontroller
t1	2.865726202928282e-27	withoutcontroller
t1	4.283159367249276e-26	withoutcontroller
t1	7.776280196561614e-26	withoutcontroller
t1	4.883154867627584e-26	withoutcontroller
t1	4.023587624445018e-26	withoutcontroller
t1	2.2637735759320726e-26	withoutcontroller
t1	7.366541668466312e-26	withoutcontroller
t1	6.380372486691489e-26	withoutcontroller
t1	7.276882907175915e-26	withoutcontroller
t1	1.987959468885034e-26	withoutcontroller
t1	1.0643603626639575e-25	withoutcontroller
t1	3.232693208924127e-26	withoutcontroller
t1	-8.21366130516659e-26	withoutcontroller
t1	-3.0108978430717703e-26	withoutcontroller
t1	-1.819005820341896e-26	withoutcontroller
t1	1.0745152764252337e-25	withoutcontroller
t1	1.9390595573234384e-27	withoutcontroller
t1	-6.655113103092596e-26	withoutcontroller
t1	-8.667970713083891e-26	withoutcontroller
t1	7.769363470350724e-27	withoutcontroller
t1	4.524389165854921e-26	withoutcontroller
t1	-1.1169750058121294e-25	withoutcontroller
t1	2.792239341625414e-25	withoutcontroller
t1	1.9111108147802884e-25	withoutcontroller
t1	8.731579169577481e-26	withoutcontroller
t1	1.0996298201476833e-25	withoutcontroller
t1	-7.500382916726322e-26	withoutcontroller
t1	-2.5918575689810783e-26	withoutcontroller
t1	-1.0420061896687368e-25	withoutcontroller
t1	2.3483957197196343e-25	withoutcontroller
t1	5.358354252301083e-26	withoutcontroller
t1	1.4477166382077452e-25	withoutcontroller
t1	1.6279732950941925e-25	withoutcontroller
t1	1.502040942694241e-25	withoutcontroller
t1	5.1248580292086164e-26	withoutcontroller
t1	9.27734006761081e-26	withoutcontroller
t1	1.080388191923437e-25	withoutcontroller
t1	9.747774921344282e-26	withoutcontroller
t1	4.362563114330226e-26	withoutcontroller
t1	1.5355514190147464e-26	withoutcontroller
t1	-3.835928034916413e-26	withoutcontroller
t1	-4.185232312667641e-26	withoutcontroller
t1	-6.448760013609913e-26	withoutcontroller
t1	-1.4928365164867852e-26	withoutcontroller
t1	-2.359165357419244e-26	withoutcontroller
t1	9.995592006786654e-28	withoutcontroller
t1	-7.186410199161026e-27	withoutcontroller
t1	1.2827672077468007e-25	withoutcontroller
t1	1.7892662108802206e-25	withoutcontroller
t1	1.7230429955200852e-26	withoutcontroller
t1	-5.088169657672847e-26	withoutcontroller
t1	-1.0462045781925992e-25	withoutcontroller
t1	-5.712018461945911e-26	withoutcontroller
t1	2.1091258439438325e-25	withoutcontroller
t1	2.6575929577977523e-25	withoutcontroller
t1	1.3595567434339486e-25	withoutcontroller
t1	2.9645178551891783e-25	withoutcontroller
t1	-1.2051984934534402e-25	withoutcontroller
t1	2.4709190132208896e-28	withoutcontroller
t1	2.6562072306120012e-25	withoutcontroller
t1	1.0876516530956403e-25	withoutcontroller
t1	4.380906203209508e-26	withoutcontroller
t1	2.2444607816032907e-26	withoutcontroller
t1	-1.914642596163382e-26	withoutcontroller
t1	2.3492477770558316e-26	withoutcontroller
t1	1.4192007980226414e-25	withoutcontroller
t1	1.2005248573805725e-25	withoutcontroller
t1	2.8389616508547128e-25	withoutcontroller
t1	2.2102858569594448e-25	withoutcontroller
t1	5.033373750578895e-26	withoutcontroller
t1	5.267105659620363e-26	withoutcontroller
t1	3.470383651914619e-26	withoutcontroller
t1	-5.65764800772679e-26	withoutcontroller
t1	1.0585683200034303e-25	withoutcontroller
t1	6.778660774036061e-26	withoutcontroller
t1	2.4109062720298495e-25	withoutcontroller
t1	6.797469386813425e-26	withoutcontroller
t1	1.6370966017204488e-25	withoutcontroller
t1	9.447060504319751e-26	withoutcontroller
t1	1.429767590868544e-25	withoutcontroller
t1	1.7832694067611414e-25	withoutcontroller
t1	2.192249869803791e-25	withoutcontroller
t1	1.0216903097900902e-25	withoutcontroller
t1	2.0640200038586972e-25	withoutcontroller
t1	2.7791741818321535e-26	withoutcontroller
t1	8.752761613725701e-27	withoutcontroller
t1	1.782932604877842e-25	withoutcontroller
t1	1.0159206871790603e-25	withoutcontroller
t1	1.818285886152135e-25	withoutcontroller
t1	1.2804899855202142e-25	withoutcontroller
t1	4.359437260503372e-26	withoutcontroller
t1	6.650313189050156e-26	withoutcontroller
t1	2.8759541325252433e-26	withoutcontroller
t1	-8.221914000463079e-26	withoutcontroller
t1	2.5038073481593454e-26	withoutcontroller
t1	3.5548962387714116e-26	withoutcontroller
t1	4.2063345977894265e-26	withoutcontroller
t1	-2.7828917138010957e-26	withoutcontroller
t1	2.5838786662269935e-25	withoutcontroller
t1	2.050388488097771e-25	withoutcontroller
t1	-8.17210511968223e-26	withoutcontroller
t1	5.437712880260454e-26	withoutcontroller
t1	1.3919998360376212e-25	withoutcontroller
t1	2.266697025993303e-25	withoutcontroller
t1	-8.707511613387671e-26	withoutcontroller
t1	-1.596421683834854e-26	withoutcontroller
t1	1.9485315908748366e-25	withoutcontroller
t1	9.893448937890441e-26	withoutcontroller
t1	5.461902205677807e-26	withoutcontroller
t1	3.2848854146539745e-26	withoutcontroller
t1	1.0181545358499315e-25	withoutcontroller
t1	1.394704705992445e-25	withoutcontroller
t1	4.6761045367591584e-26	withoutcontroller
t1	3.3675081640115555e-26	withoutcontroller
t1	-7.90949339361272e-27	withoutcontroller
t1	-2.0227191639977122e-26	withoutcontroller
t1	2.1653385672561366e-25	withoutcontroller
t1	1.0888752681763266e-25	withoutcontroller
t1	2.8834601925955056e-26	withoutcontroller
t1	-7.423351811190153e-26	withoutcontroller
t1	-4.3133817630508986e-26	withoutcontroller
t1	1.2367516130104615e-25	withoutcontroller
t1	1.3818020480484945e-25	withoutcontroller
t1	1.2736148048970459e-25	withoutcontroller
t1	7.501752128113007e-26	withoutcontroller
t1	1.2075204624425709e-27	withoutcontroller
t1	1.5420375858768276e-26	withoutcontroller
t1	6.968424786717002e-26	withoutcontroller
t1	6.024934749805429e-26	withoutcontroller
t1	1.805609599568557e-26	withoutcontroller
t1	1.106777136246487e-25	withoutcontroller
t1	1.6912885819689511e-25	withoutcontroller
t1	2.5111918372854647e-26	withoutcontroller
t1	1.477927779051558e-25	withoutcontroller
t1	4.6075301154057106e-26	withoutcontroller
t1	6.874519778716158e-26	withoutcontroller
t1	6.778236153152475e-26	withoutcontroller
t1	7.142419965858666e-26	withoutcontroller
t1	7.844561175908863e-26	withoutcontroller
t1	4.8302163077058053e-26	withoutcontroller
t1	-2.024297649913679e-26	withoutcontroller
t1	-2.047958181324124e-26	withoutcontroller
t1	3.773477725230658e-26	withoutcontroller
t1	7.25653336685321e-26	withoutcontroller
t1	1.1401454261677268e-25	withoutcontroller
t1	4.41525771333511e-26	withoutcontroller
t1	5.35422279325296e-26	withoutcontroller
t1	7.677907648261426e-27	withoutcontroller
t1	-2.992676484235558e-26	withoutcontroller
t1	-4.864996712342788e-26	withoutcontroller
t1	-9.195231949780583e-26	withoutcontroller
t1	1.0106956479415044e-25	withoutcontroller
t1	-5.257158253794802e-26	withoutcontroller
t1	4.022223394148497e-26	withoutcontroller
t1	-1.9195102391749136e-26	withoutcontroller
t1	-1.553895733989015e-25	withoutcontroller
t1	-9.039372481970403e-26	withoutcontroller
t1	-8.180242554192495e-26	withoutcontroller
t1	-4.915674332180175e-26	withoutcontroller
t1	-8.229442223455874e-26	withoutcontroller
t1	-6.325285904122013e-26	withoutcontroller
t1	5.787136389927991e-26	withoutcontroller
t1	2.1257311496581542e-27	withoutcontroller
t1	-1.0164486762237565e-25	withoutcontroller
t1	-5.680529972236444e-26	withoutcontroller
t1	8.507077710869872e-27	withoutcontroller
[truncated: 142,185 more rows]
