# Supplementary material for: Open design of a reproducible videogame controller for MRI and MEG
Source: PLoS One. 2023 Nov 1;18(11):e0290158. doi: 10.1371/journal.pone.0290158 (PMC10619825; doi:10.1371/journal.pone.0290158)
Supplement: S5 Dataset — (GZ) [file pone.0290158.s006.gz › README.md]

To read this file, extract this archive and then use Python with the pickle library.  
The empty room noise covariance matrices are all stored in a dict, with recording date as the key.  
The controller was introduced at the MEG facility on February 18, 2021, so all keys after 20210218 correspond to recordings with the controller.

```python
import pickle

filename = 'S6_dataset_MEG_emptyroom.pkl'
with open(filename, 'rb') as f:
    data = pickle.load(f)['all']

```
