# Supplementary material for: Open design of a reproducible videogame controller for MRI and MEG
Source: PLoS One. 2023 Nov 1;18(11):e0290158. doi: 10.1371/journal.pone.0290158 (PMC10619825; doi:10.1371/journal.pone.0290158)
Supplement: S6 Dataset — (ODS) [file pone.0290158.s007.ods]

## Sheet: CNeuroMod
Research team	The force required for actuation was	Smoothness during operation was	The mental effort required for operation was	Operation speed was	Finger fatigue	Wrist fatigue	General comfort	Overall the input device was	Subject ID
Courtois-Neuromod	4	5	3	3	3	1	4	4	sub-01
Courtois-Neuromod	3	4	3	4	1	1	4	5	sub-02
Courtois-Neuromod	3	5	3	3	1	1	5	5	sub-03
Courtois-Neuromod	3	5	3	3	3	2	4	5	sub-06
Total :	3.25	4.75	3	3.25	2	1.25	4.25	4.75
	0.5	0.5	0	0.5	1.15470053837925	0.5	0.5	0.5

## Sheet: Inria-Neurospin
Équipe de recherche	La pression nécessaire pour activer les boutons était	La fluidité durant l'appui d'un bouton était	La quantité d'effort mental nécessaire pour opérer la manette était	La vitesse d'opération était	Fatigue des doigts	Fatigue des poignets	Confort général	Globalement, la manette était	Participant ID
Inria/NeuroSpin	3	2	3	3	3	3	2	3	Pilote
Inria/NeuroSpin	3	2	3	3	2	1	2	1	Sub-04
Inria/NeuroSpin	4	2	3	3	2	2	4	3	Sub-08
Inria/NeuroSpin	4	3	2	3	2	1	5	3	Sub-11
Inria/NeuroSpin	2	3	3	3	3	1	3	3	Sub-12
Inria/NeuroSpin	3	3	1	2	1	1	2	2	Sub-14
Inria/NeuroSpin	3	4	3	3	1	1	4	2	Sub-15
Inria/NeuroSpin	2	1	3	3	2	1	3	1	Sub-09
Inria/NeuroSpin	3	3	3	3	1	1	5	4	Sub-06
Total :	3	2.55555555555556	2.66666666666667	2.88888888888889	1.88888888888889	1.33333333333333	3.33333333333333	2.44444444444444
	0.707106781186548	0.881917103688197	0.707106781186547	0.333333333333333	0.781735959970572	0.707106781186548	1.22474487139159	1.0137937550497
